# Supplementary material for: Whole-genome sequencing of SARS-CoV-2 isolates from symptomatic and asymptomatic individuals in Tanzania
Source: Front Med (Lausanne). 2023 Jan 4;9:1034682. doi: 10.3389/fmed.2022.1034682 (PMC9846855; doi:10.3389/fmed.2022.1034682)
Supplement: Supplementary File 1 — Excel spread sheet containing NextClade output and Pangolin output. [file Table_1.xlsx]

## Sheet: NextClade output
Sequence Name	Clinical status	Clinical data (signs and symptoms)	Clade	qc.overallScore	qc.overallStatus	total Substitutions	total Deletions	total Insertions	total Frame Shifts	total Amino acid Substitutions	total Amino acid Deletions	total Missing	total Non ACGTNs	total Pcr Primer Changes	substitutions	deletions	frameShifts	Amino acid Substitutions	Amino acid Deletions	missing	nonACGTNs	PCR Primer Changes	Alignment Score	Alignment Start	alignment End	qc.missing Data. missingData Threshold	qc.missing Data.score	qc.missing Data.status	qc.missing Data. Total Missing	qc.mixed Sites.mixed Sites Threshold	qc.mixed Sites.score	qc.mixed Sites.status	qc.mixed Sites.tota lMixedSites	qc.private Mutations.cutoff	qc.private Mutations.excess	qc.privateMutations.score	qc.privateMutations.status	qc.privateMutations.total	qc.snpClusters.clusteredSNPs	qc.snpClusters.score	qc.snpClusters.status	qc.snpClusters.totalSNPs	qc.frameShifts.frameShifts	qc.frameShifts.totalFrameShifts	qc.frameShifts.totalFrameShiftsIgnored	qc.frameShifts.score	qc.frameShifts.status	qc.stopCodons.totalStopCodons	qc.stopCodons.score
Tanzania/KIDH-01B01/2021	Symptomatic	Admitted: Fever 38 °C, Cough, Chest Pain, Difficult in breathing, muscle pain	20H (Beta, V2)	29.5614	good	22	18	0	0	16	6	1768	0	2	G174T,C241T,C1059T,A2692T,C3037T,A10323G,C14408T,C21614T,A21801C,G22201T,A22206G,G22813T,G23012A,A23063T,A23403G,C23664T,G25563T,C25904T,C26456T,C28253T,C28310T,C28887T	11288-11296,22283-22291		E:P71L,N:P13S,N:T205I,ORF1a:T265I,ORF1a:K3353R,ORF1b:P314L,ORF3a:Q57H,ORF3a:S171L,S:L18F,S:D80A,S:D215G,S:K417N,S:E484K,S:N501Y,S:D614G,S:A701V	ORF1a:S3675-,ORF1a:G3676-,ORF1a:F3677-,S:L241-,S:L242-,S:A243-	1-54,705-965,4996-5287,20232-20813,22325-22542,26567-26860,29837-29903		ChinaCDC_N_F:C28887T,USCDC_N1_P:C28310T	89553	0	29903	3000	54.3704	mediocre	1768	10	0	good	0	24	-7	0	good	1		0	good	0		0	0	0	good	0	0
Tanzania/KIDH-01B03/2021	Symptomatic	Admitted: Loss of appetite, Cough, Chest Pain, Difficult in breathing	20H (Beta, V2)	22.1946	good	28	18	0	0	18	6	1572	0	1	G174T,C241T,C1059T,A2194G,C3037T,A10323G,T11186C,C14408T,C17999T,C19803T,C21110T,A21801C,A22206G,G22813T,G23012A,A23063T,A23403G,T23470C,C23664T,C25546T,G25563T,C25904T,C26456T,C27059T,C28253T,A28254C,C28887T,T29047G	11288-11296,22283-22291		E:P71L,N:T205I,ORF1a:T265I,ORF1a:K3353R,ORF1b:P314L,ORF1b:T1511I,ORF1b:T2548I,ORF3a:L52F,ORF3a:Q57H,ORF3a:S171L,ORF8:I121L,S:D80A,S:D215G,S:K417N,S:E484K,S:N501Y,S:D614G,S:A701V	ORF1a:S3675-,ORF1a:G3676-,ORF1a:F3677-,S:L241-,S:L242-,S:A243-	1-54,901-965,4996-5287,20232-20813,22325-22542,26567-26860,29837-29903		ChinaCDC_N_F:C28887T	89529	0	29903	3000	47.1111	mediocre	1572	10	0	good	0	24	-4	0	good	4		0	good	0		0	0	0	good	0	0
Tanzania/KIDH-01B04/2021	Symptomatic	Admitted: General Body Malaise, Fever 38.2 °C, Cough, Chest Pain, Difficult in breathing	20H (Beta, V2)	32.7438	mediocre	23	18	0	0	15	6	1845	0	1	G174T,C241T,C1059T,A2692T,C3037T,A10323G,C13620T,C14408T,A21801C,A22206G,G22813T,G23012A,A23063T,A23403G,C23664T,G25552T,G25563T,C25904T,C26456T,C28253T,C28887T,C29743T,C29754T	11288-11296,22283-22291		E:P71L,N:T205I,ORF1a:T265I,ORF1a:K3353R,ORF1b:P314L,ORF3a:A54S,ORF3a:Q57H,ORF3a:S171L,S:D80A,S:D215G,S:K417N,S:E484K,S:N501Y,S:D614G,S:A701V	ORF1a:S3675-,ORF1a:G3676-,ORF1a:F3677-,S:L241-,S:L242-,S:A243-	1-54,923-965,4996-5287,19276-19570,20232-20813,22325-22542,26567-26860,29837-29903		ChinaCDC_N_F:C28887T	89549	0	29903	3000	57.2222	mediocre	1845	10	0	good	0	24	-4	0	good	4		0	good	0		0	0	0	good	0	0
Tanzania/KIDH-01B06/2021	Symptomatic	Admitted: Shotness of breathing, Fever 37.8 °C, Cough, Chest Pain, Muscle pain, Difficult in breathing	20A	60.2636	mediocre	15	0	0	0	10	0	2396	0	1	C241T,C3037T,A3291G,A5563G,C11050T,C14408T,G16935T,A19339G,C21627T,A22052C,A23403G,C23604A,G25687T,C28887T,T29471C			N:T205I,ORF1a:Q1009R,ORF1b:P314L,ORF1b:M1156I,ORF1b:S1958G,ORF3a:A99S,S:T22I,S:N164H,S:D614G,S:P681H		1-54,705-965,2569-2850,4996-5287,10738-11022,20232-20813,26567-26860,27826-28104,29837-29903		ChinaCDC_N_F:C28887T	89649	0	29903	3000	77.6296	mediocre	2396	10	0	good	0	24	-2	0	good	6		0	good	0		0	0	0	good	0	0
Tanzania/KIDH-01B10/2021	Symptomatic	Admitted: Fever 39 °C, Mascle pain, Cough, Chest Pain, Difficult in breathing	20H (Beta, V2)	29.5614	good	21	18	0	0	16	6	1768	0	2	G174T,C241T,C1059T,A2692T,C3037T,A10323G,C14408T,C21614T,A21801C,A22206G,G22813T,G23012A,A23063T,A23403G,C23664T,G25563T,C25904T,C26456T,C28253T,C28310T,C28887T	11288-11296,22283-22291		E:P71L,N:P13S,N:T205I,ORF1a:T265I,ORF1a:K3353R,ORF1b:P314L,ORF3a:Q57H,ORF3a:S171L,S:L18F,S:D80A,S:D215G,S:K417N,S:E484K,S:N501Y,S:D614G,S:A701V	ORF1a:S3675-,ORF1a:G3676-,ORF1a:F3677-,S:L241-,S:L242-,S:A243-	1-54,705-965,4996-5287,20232-20813,22325-22542,26567-26860,29837-29903		ChinaCDC_N_F:C28887T,USCDC_N1_P:C28310T	89557	0	29903	3000	54.3704	mediocre	1768	10	0	good	0	24	-8	0	good	0		0	good	0		0	0	0	good	0	0
Tanzania/KIDH-02B01/2021	Symptomatic	Fever 38.5 °C, General body malaise	21I (Delta)	159.508	bad	26	13	0	0	20	4	3710	0	2	G210T,C241T,C3037T,A5584G,T11418C,C11514T,C13019T,A13861G,C14408T,G15451A,C16466T,A19821G,A20793T,C21618G,C22227T,T22917G,C22995A,A23403G,C23604G,G24410A,C25469T,T26767C,A28461G,G28881T,G29402T,G29742T	22029-22034,28248-28253,28271		M:I82T,N:D63G,N:R203M,N:D377Y,ORF1a:V3718A,ORF1a:T3750I,ORF1b:T132A,ORF1b:P314L,ORF1b:G662S,ORF1b:P1000L,ORF3a:S26L,ORF9b:T60A,S:T19R,S:R158G,S:A222V,S:L452R,S:T478K,S:D614G,S:P681R,S:D950N	ORF8:D119-,ORF8:F120-,S:E156-,S:F157-	1-54,1005-1264,4996-5287,6847-7332,7672-7968,8636-8913,9558-10384,11049-11331,19276-19570,21717-21990,27512-27808,29837-29903		Charité_RdRp_F:G15451A,ChinaCDC_N_F:G28881T	89545	0	29903	3000	126.296	bad	3710	10	0	good	0	24	-5	0	good	3		0	good	0		0	0	0	good	0	0
Tanzania/KIDH-02B02/2021	Asymptomatic	No symptoms that are consistent with COVID-19	20H (Beta, V2)	18.3946	good	27	18	0	0	20	6	1458	0	2	G174T,C241T,C1059T,A2387G,A2692T,C3037T,G5230T,T10135C,C11767T,C13140T,C14408T,C21614T,A21801C,A22206G,G22813T,G23012A,A23063T,A23403G,C23664T,G25483T,G25563T,C25904T,C26456T,C28253T,C28310T,C28887T,C29118T	11288-11296,22283-22291		E:P71L,N:P13S,N:T205I,N:T282I,ORF1a:T265I,ORF1a:T708A,ORF1a:K1655N,ORF1a:T4292I,ORF1b:P314L,ORF3a:A31S,ORF3a:Q57H,ORF3a:S171L,S:L18F,S:D80A,S:D215G,S:K417N,S:E484K,S:N501Y,S:D614G,S:A701V	ORF1a:S3675-,ORF1a:G3676-,ORF1a:F3677-,S:L241-,S:L242-,S:A243-	1-54,1255-1264,5260-5287,6847-7332,7672-7968,8636-8913,10147-10384,29837-29903		ChinaCDC_N_F:C28887T,USCDC_N1_P:C28310T	89533	0	29903	3000	42.8889	mediocre	1458	10	0	good	0	24	-2	0	good	6		0	good	0		0	0	0	good	0	0
Tanzania/KIDH-02B04/2021	Asymptomatic	No symptoms that are consistent with COVID-20	20H (Beta, V2)	18.0782	good	31	18	0	0	21	6	1448	0	2	G174T,C241T,C664T,C1059T,G1463T,A2692T,C3037T,G5230T,C10833T,C11074T,C14318T,C14408T,C19019A,C21614T,A21801C,A22206G,G22813T,G23012A,A23063T,A23403G,C23664T,G25563T,C25728T,C25844T,C25904T,A26271G,C26456T,C26645T,C28253T,C28887T,A29406T	11288-11296,22283-22291		E:P71L,N:T205I,N:E378V,ORF1a:T265I,ORF1a:G400C,ORF1a:K1655N,ORF1a:A3523V,ORF1b:T284I,ORF1b:P314L,ORF1b:P1851Q,ORF3a:Q57H,ORF3a:T151I,ORF3a:S171L,S:L18F,S:D80A,S:D215G,S:K417N,S:E484K,S:N501Y,S:D614G,S:A701V	ORF1a:S3675-,ORF1a:G3676-,ORF1a:F3677-,S:L241-,S:L242-,S:A243-	1-54,5260-5287,6847-7332,7672-7968,8636-8913,10147-10384,29837-29903		Charité_E_F:A26271G,ChinaCDC_N_F:C28887T	89517	0	29903	3000	42.5185	mediocre	1448	10	0	good	0	24	-4	0	good	4		0	good	0		0	0	0	good	0	0
Tanzania/KIDH-02B05/2021	Asymptomatic	No symptoms that are consistent with COVID-21	20H (Beta, V2)	40.9126	mediocre	26	18	0	0	19	6	2027	0	3	G174T,C241T,C1059T,A2692T,C3037T,G5230T,G12070T,C14408T,T17068G,C21614T,A21801C,A22206G,G22813T,G23012A,A23063T,A23403G,C23664T,C23709T,G25563T,C25904T,C26456T,C27002T,C28253T,C28310T,C28775T,C28887T	11288-11296,22283-22291		E:P71L,N:P13S,N:P168S,N:T205I,ORF1a:T265I,ORF1a:K1655N,ORF1b:P314L,ORF1b:S1201A,ORF3a:Q57H,ORF3a:S171L,S:L18F,S:D80A,S:D215G,S:K417N,S:E484K,S:N501Y,S:D614G,S:A701V,S:T716I	ORF1a:S3675-,ORF1a:G3676-,ORF1a:F3677-,S:L241-,S:L242-,S:A243-	1-54,1205-1264,4996-5011,5260-5287,6847-7332,7672-7968,8636-8913,9835-10384,11049-11151,19483-19570,29837-29903		Charité_N_P:C28775T,ChinaCDC_N_F:C28887T,USCDC_N1_P:C28310T	89537	0	29903	3000	63.963	mediocre	2027	10	0	good	0	24	-3	0	good	5		0	good	0		0	0	0	good	0	0
Tanzania/KIDH-02B06/2021	Asymptomatic	No symptoms that are consistent with COVID-22	20H (Beta, V2)	40.0173	mediocre	26	18	0	0	20	6	2008	0	1	G174T,C241T,C1059T,G1979A,A2692T,C3037T,C3159T,C5055T,G5230T,C14408T,C20930T,C21614T,A21801C,A22206G,G22813T,G23012A,A23063T,A23403G,C23664T,G24928T,G25563T,G25593T,C25904T,C26456T,C28253T,C28310T	11288-11296,22283-22291		E:P71L,N:P13S,ORF1a:T265I,ORF1a:G572R,ORF1a:T965I,ORF1a:T1597I,ORF1a:K1655N,ORF1b:P314L,ORF1b:T2488M,ORF3a:Q57H,ORF3a:K67N,ORF3a:S171L,S:L18F,S:D80A,S:D215G,S:K417N,S:E484K,S:N501Y,S:D614G,S:A701V	ORF1a:S3675-,ORF1a:G3676-,ORF1a:F3677-,S:L241-,S:L242-,S:A243-	1-54,5260-5287,6847-7332,7672-7968,8636-8913,10147-10384,28757-29316,29837-29903		USCDC_N1_P:C28310T	89537	0	29903	3000	63.2593	mediocre	2008	10	0	good	0	24	-2	0	good	6		0	good	0		0	0	0	good	0	0
Tanzania/KIDH-02B07/2021	Asymptomatic	No symptoms that are consistent with COVID-23	20H (Beta, V2)	110.561	bad	27	9	0	0	18	3	3139	0	1	G174T,C241T,G256A,A2194G,C3037T,C14408T,C17999T,C19803T,C21110T,A21801C,A22206G,G22813T,G23012A,A23063T,A23403G,T23470C,C23664T,G24872T,C25546T,G25563T,C25904T,C26456T,C27059T,G28122T,C28253T,A28254C,C28887T	22283-22291		E:P71L,N:T205I,ORF1b:P314L,ORF1b:T1511I,ORF1b:T2548I,ORF3a:L52F,ORF3a:Q57H,ORF3a:S171L,ORF8:G77C,ORF8:I121L,S:D80A,S:D215G,S:K417N,S:E484K,S:N501Y,S:D614G,S:A701V,S:V1104L	S:L241-,S:L242-,S:A243-	1-54,1005-1264,4996-5287,6847-7332,7672-7968,8636-8913,9558-10384,11049-11331,19276-19570,29837-29903		ChinaCDC_N_F:C28887T	89567	0	29903	3000	105.148	bad	3139	10	0	good	0	24	-3	0	good	5		0	good	0		0	0	0	good	0	0
Tanzania/KIDH-02B08/2021	Asymptomatic	No symptoms that are consistent with COVID-24	20H (Beta, V2)	498.778	bad	20	9	0	0	15	3	6330	0	2	G174T,C241T,C3037T,T6340G,C14408T,C18929T,C18979T,C21614T,A21801C,A22206G,G22813T,A23403G,C23664T,G25337T,G25563T,C26456T,C28253T,C28310T,C28887T,C29518T	22283-22291		E:P71L,N:P13S,N:T205I,ORF1a:F2025L,ORF1b:P314L,ORF1b:P1821L,ORF1b:H1838Y,ORF3a:Q57H,S:L18F,S:D80A,S:D215G,S:K417N,S:D614G,S:A701V,S:D1259Y	S:L241-,S:L242-,S:A243-	1-54,1005-1264,1943-2205,2569-2850,3508-3795,4143-4322,4996-5287,6847-7332,7672-7968,8636-8913,9558-10384,10738-11331,19276-19570,19912-20200,21147-21386,22325-22542,22878-23144,24444-24721,25647-25924,27512-27808,29837-29903		ChinaCDC_N_F:C28887T,USCDC_N1_P:C28310T	89595	0	29903	3000	223.333	bad	6330	10	0	good	0	24	-3	0	good	5		0	good	0		0	0	0	good	0	0
Tanzania/KIDH-02B09/2021	Symptomatic	Difficulty breathing, Cough, Chest pain	20H (Beta, V2)	88.7783	mediocre	22	9	0	0	15	3	2844	0	2	G174T,C241T,A2692T,C3037T,T3295C,C14408T,C21614T,A21801C,A22206G,G22813T,G23012A,A23063T,A23403G,G23587T,C23664T,C25342T,G25563T,C25904T,C26456T,C28253T,C28310T,C28887T	22283-22291		E:P71L,N:P13S,N:T205I,ORF1b:P314L,ORF3a:Q57H,ORF3a:S171L,S:L18F,S:D80A,S:D215G,S:K417N,S:E484K,S:N501Y,S:D614G,S:Q675H,S:A701V	S:L241-,S:L242-,S:A243-	1-54,1005-1264,4996-5287,6847-7332,7672-7968,8636-8913,9558-10384,11049-11331,29837-29903		ChinaCDC_N_F:C28887T,USCDC_N1_P:C28310T	89587	0	29903	3000	94.2222	mediocre	2844	10	0	good	0	24	-5	0	good	3		0	good	0		0	0	0	good	0	0
Tanzania/KIDH-02B10/2021	Symptomatic	Cough, Fever 38.6 °C, Loss of appetite, Chest pain, Difficulty breathing	20H (Beta, V2)	30.9054	mediocre	21	18	0	0	16	6	1801	0	2	G174T,C241T,A2692T,C3037T,G5230T,G5572T,C14408T,C21614T,A21801C,A22206G,G22813T,G23012A,A23063T,A23403G,C23664T,G25563T,C25904T,C26456T,C28253T,C28310T,C28887T	11288-11296,22283-22291		E:P71L,N:P13S,N:T205I,ORF1a:K1655N,ORF1a:M1769I,ORF1b:P314L,ORF3a:Q57H,ORF3a:S171L,S:L18F,S:D80A,S:D215G,S:K417N,S:E484K,S:N501Y,S:D614G,S:A701V	ORF1a:S3675-,ORF1a:G3676-,ORF1a:F3677-,S:L241-,S:L242-,S:A243-	1-54,1005-1264,4996-5000,5260-5287,6847-7332,7672-7968,8636-8913,10147-10384,19483-19570,29837-29903		ChinaCDC_N_F:C28887T,USCDC_N1_P:C28310T	89557	0	29903	3000	55.5926	mediocre	1801	10	0	good	0	24	-7	0	good	1		0	good	0		0	0	0	good	0	0
Tanzania/KIDH-02B11/2021	Symptomatic	Productive cough, Difficulty breathing, Chest pain, Fever 37. 9 °C	20A	580.83	bad	23	16	0	1	16	5	6484	0	2	C241T,C1498T,A1807G,A2219G,C3037T,C6285T,T8593C,C14407T,C14408T,C17135T,C18171T,A20724G,C21762T,G23012A,A23403G,G23593C,T24224C,C24748T,T26767C,C28308G,A28699G,C28887T,G29543T	21765-21770,21992-21994,26305,27205-27207,28278-28280	E:21-76	M:I82T,N:S2M,N:D3Y,N:A12G,N:T205I,ORF1a:I652V,ORF1a:T2007I,ORF1b:P314F,ORF1b:P1223L,ORF6:F2M,ORF9b:H9D,S:A67V,S:E484K,S:D614G,S:Q677H,S:F888L	N:M1-,ORF6:M1-,S:H69-,S:V70-,S:Y144-	1-54,1005-1264,1943-2205,2569-2850,4996-5287,6847-7332,7672-7968,8636-8913,9246-10384,10738-11331,19276-19570,21147-21682,21717,22325-22542,24444-24721,25647-26219,26891-27164,27512-27808,29837-29903		ChinaCDC_N_F:C28887T,USCDC_N3_F:A28699G	89532	0	29903	3000	229.037	bad	6484	10	0	good	0	24	-6	0	good	2		0	good	0	E:21-76	1	0	75	mediocre	0	0
Tanzania/KIDH-02B12/2021	Symptomatic	Cough, SpO2 87% on room air, PaO2/FiO2 270 mmHg, Respiratory rate 32 breaths/min	20H (Beta, V2)	73.96	mediocre	16	9	0	0	11	3	2622	0	2	G174T,C241T,A2692T,C3037T,C14408T,C21614T,C22097T,A22206G,G22813T,A23063T,A23403G,C25904T,C26456T,C28253T,C28310T,C28887T	22283-22291		E:P71L,N:P13S,N:T205I,ORF1b:P314L,ORF3a:S171L,S:L18F,S:L179F,S:D215G,S:K417N,S:N501Y,S:D614G	S:L241-,S:L242-,S:A243-	1-54,1005-1264,4996-5011,5260-5287,5388,6847-7332,7672-7968,8636-8913,9835-10384,11049-11331,12473,17615,23709,24914,27512-27808,27972,29837-29903		ChinaCDC_N_F:C28887T,USCDC_N1_P:C28310T	89611	0	29903	3000	86	mediocre	2622	10	0	good	0	24	-2	0	good	6		0	good	0		0	0	0	good	0	0
Tanzania/KIDH-02B14/2021	Asymptomatic	No symptoms that are consistent with COVID-19	21A (Delta)	29.7227	good	34	13	0	0	28	4	1772	0	2	G210T,C241T,C1191T,C3037T,C5184T,C6539T,C9891T,T11418C,T12946C,C14408T,G15451A,C16466T,A17787T,A20262G,C20320T,C21618G,T22917G,C22995A,A23403G,C23604G,G24410A,C24745T,C25469T,G25538T,G26727T,T26767C,T27638C,C27739T,C27752T,A28461G,G28881T,G29402T,G29427A,G29742T	22029-22034,28248-28253,28271		M:A69S,M:I82T,N:D63G,N:R203M,N:D377Y,N:R385K,ORF1a:P309L,ORF1a:P1640L,ORF1a:H2092Y,ORF1a:A3209V,ORF1a:V3718A,ORF1b:P314L,ORF1b:G662S,ORF1b:P1000L,ORF1b:H2285Y,ORF3a:S26L,ORF3a:G49V,ORF7a:V82A,ORF7a:L116F,ORF7a:T120I,ORF9b:T60A,S:T19R,S:R158G,S:L452R,S:T478K,S:D614G,S:P681R,S:D950N	ORF8:D119-,ORF8:F120-,S:E156-,S:F157-	1-54,1216-1264,1267,5260-5287,6847-7332,7672-7968,8636-8913,10147-10384,21717-21990,29837-29903		Charité_RdRp_F:G15451A,ChinaCDC_N_F:G28881T	89513	0	29903	3000	54.5185	mediocre	1772	10	0	good	0	24	-5	0	good	3		0	good	0		0	0	0	good	0	0
Tanzania/KIDH-02B15/2021	Asymptomatic	No symptoms that are consistent with COVID-20	21J (Delta)	133.103	bad	29	13	0	0	26	4	3415	0	2	G210T,C241T,T2432C,C3037T,G4181T,C6402T,C8986T,G9053T,C14408T,G15451A,C16466T,C19220T,C21618G,T22917G,C22995A,A23403G,C23604G,G24410A,C25469T,C25886T,T26767C,T27638C,C27752T,C27874T,A28461G,G28881T,G28916T,G29402T,G29742T	22029-22034,28248-28253,28271		M:I82T,N:D63G,N:R203M,N:G215C,N:D377Y,ORF1a:S723P,ORF1a:A1306S,ORF1a:P2046L,ORF1a:V2930L,ORF1b:P314L,ORF1b:G662S,ORF1b:P1000L,ORF1b:A1918V,ORF3a:S26L,ORF3a:S165F,ORF7a:V82A,ORF7a:T120I,ORF7b:T40I,ORF9b:T60A,S:T19R,S:R158G,S:L452R,S:T478K,S:D614G,S:P681R,S:D950N	ORF8:D119-,ORF8:F120-,S:E156-,S:F157-	1-54,1005-1264,4996-5287,6847-7332,7672-7968,8636-8913,9558-10384,11049-11332,19276-19570,21081,21717-21990,29837-29903		Charité_RdRp_F:G15451A,ChinaCDC_N_F:G28881T	89533	0	29903	3000	115.37	bad	3415	10	0	good	0	24	-6	0	good	2		0	good	0		0	0	0	good	0	0
Tanzania/KIDH-03B01/2021	Symptomatic	Chest pain	20H (Beta, V2)	209.499	bad	20	9	0	0	14	3	4208	0	2	G174T,C241T,C664T,C3037T,C12367T,C14408T,C21614T,A21801C,A22206G,G22813T,A23403G,C23664T,G25563T,C25904T,C26456T,T28251G,C28253T,A28254C,C28310T,C28887T	22283-22291		E:P71L,N:P13S,N:T205I,ORF1b:P314L,ORF3a:Q57H,ORF3a:S171L,ORF8:F120V,ORF8:I121L,S:L18F,S:D80A,S:D215G,S:K417N,S:D614G,S:A701V	S:L241-,S:L242-,S:A243-	1-54,705-1264,2569-2850,4996-5287,6847-7332,7672-7968,8636-8913,9558-10384,11049-11331,22325-22542,22878-23144,27512-27808,29837-29903		ChinaCDC_N_F:C28887T,USCDC_N1_P:C28310T	89595	0	29903	3000	144.741	bad	4208	10	0	good	0	24	-4	0	good	4		0	good	0		0	0	0	good	0	0
Tanzania/KIDH-03B03/2021	Asymptomatic	No symptoms that are consistent with COVID-19	20H (Beta, V2)	70.4978	mediocre	28	9	0	0	19	3	2567	0	2	G174T,C241T,C664T,G1463T,A2692T,C3037T,C10833T,C14318T,C14408T,C19019A,C21614T,A21801C,A22206G,G22813T,G23012A,A23063T,A23403G,C23664T,G25563T,C25728T,C25844T,C25904T,A26271G,C26456T,C26645T,C28253T,C28887T,A29406T	22283-22291		E:P71L,N:T205I,N:E378V,ORF1a:G400C,ORF1a:A3523V,ORF1b:T284I,ORF1b:P314L,ORF1b:P1851Q,ORF3a:Q57H,ORF3a:T151I,ORF3a:S171L,S:L18F,S:D80A,S:D215G,S:K417N,S:E484K,S:N501Y,S:D614G,S:A701V	S:L241-,S:L242-,S:A243-	1-54,1005-1264,4996-5287,6847-7332,7672-7968,8636-8913,9835-10384,11049-11331,29837-29903		Charité_E_F:A26271G,ChinaCDC_N_F:C28887T	89563	0	29903	3000	83.963	mediocre	2567	10	0	good	0	24	-5	0	good	3		0	good	0		0	0	0	good	0	0
Tanzania/KIDH-03B04/2021	Asymptomatic	No symptoms that are consistent with COVID-20	20H (Beta, V2)	243.129	bad	25	9	0	0	17	3	4510	0	2	G174T,C241T,C664T,G1463T,C3037T,C10833T,C14318T,C14408T,C19019A,C21614T,A21801C,A22206G,G22813T,A23403G,C23664T,G25563T,C25728T,C25844T,C25904T,A26271G,C26456T,C26645T,C28253T,C28887T,A29406T	22283-22291		E:P71L,N:T205I,N:E378V,ORF1a:G400C,ORF1a:A3523V,ORF1b:T284I,ORF1b:P314L,ORF1b:P1851Q,ORF3a:Q57H,ORF3a:T151I,ORF3a:S171L,S:L18F,S:D80A,S:D215G,S:K417N,S:D614G,S:A701V	S:L241-,S:L242-,S:A243-	1-54,705-1264,2569-2850,4996-5287,6847-7332,7672-7968,8636-8913,9558-10384,11049-11331,19276-19570,22325-22542,22878-23144,24715-24721,27512-27808,29837-29903		Charité_E_F:A26271G,ChinaCDC_N_F:C28887T	89575	0	29903	3000	155.926	bad	4510	10	0	good	0	24	-5	0	good	3		0	good	0		0	0	0	good	0	0
Tanzania/KIDH-03B05/2021	Symptomatic	Cough, Chest tightness	21I (Delta)	250.108	bad	25	7	0	0	18	2	4570	0	2	G210T,C241T,C3037T,A5584G,T11418C,C11514T,C13019T,A13861G,C14408T,G15451A,C16466T,A19821G,A20793T,C21618G,T22917G,C22995A,A23403G,C23604G,G24410A,C25469T,T26767C,A28461G,G28881T,G29402T,G29742T	28248-28253,28271		M:I82T,N:D63G,N:R203M,N:D377Y,ORF1a:V3718A,ORF1a:T3750I,ORF1b:T132A,ORF1b:P314L,ORF1b:G662S,ORF1b:P1000L,ORF3a:S26L,ORF9b:T60A,S:T19R,S:L452R,S:T478K,S:D614G,S:P681R,S:D950N	ORF8:D119-,ORF8:F120-	1-54,1005-1264,2569-2850,4996-5287,6847-7332,7672-7968,8636-8913,9558-10384,11049-11331,19276-19570,21717-22290,24444-24721,27512-27808,29837-29903		Charité_RdRp_F:G15451A,ChinaCDC_N_F:G28881T	89575	0	29903	3000	158.148	bad	4570	10	0	good	0	24	-5	0	good	3		0	good	0		0	0	0	good	0	0
Tanzania/KIDH-03B07/2021	Symptomatic	Cough, Difficulty breathing, Chest pain	20H (Beta, V2)	157.642	bad	21	9	0	0	15	3	3690	0	1	G174T,C241T,C3037T,C14408T,T15915C,C21614T,A21801C,A22206G,G22813T,A23403G,C23604A,C23664T,T23815C,A25492C,G25563T,C25904T,C26456T,T28251G,C28253T,A28254C,C28887T	22283-22291		E:P71L,N:T205I,ORF1b:P314L,ORF3a:T34P,ORF3a:Q57H,ORF3a:S171L,ORF8:F120V,ORF8:I121L,S:L18F,S:D80A,S:D215G,S:K417N,S:D614G,S:P681H,S:A701V	S:L241-,S:L242-,S:A243-	1-54,1005-1264,2569-2850,4996-5287,6847-7332,7672-7968,8636-8913,9558-10384,11049-11331,22878-23144,27512-27808,29837-29903		ChinaCDC_N_F:C28887T	89591	0	29903	3000	125.556	bad	3690	10	0	good	0	24	-3	0	good	5		0	good	0		0	0	0	good	0	0
Tanzania/KIDH-03B10/2021	Symptomatic	Chest pain, Difficulty breathing, SpO2 85%, Cough, Loss of smell	20A	341.485	bad	22	16	0	1	15	5	4860	0	2	C241T,C1498T,A1807G,A2219G,C3037T,C6285T,T8593C,C14407T,C14408T,C18171T,A20724G,C21762T,G23012A,A23403G,G23593C,T24224C,C24748T,T26767C,C28308G,A28699G,C28887T,G29543T	21765-21770,21992-21994,26305,27205-27207,28278-28280	E:21-76	M:I82T,N:S2M,N:D3Y,N:A12G,N:T205I,ORF1a:I652V,ORF1a:T2007I,ORF1b:P314F,ORF6:F2M,ORF9b:H9D,S:A67V,S:E484K,S:D614G,S:Q677H,S:F888L	N:M1-,ORF6:M1-,S:H69-,S:V70-,S:Y144-	1-54,1005-1264,2569-2850,4996-5287,6847-7332,7672-7968,8636-8913,9246-10384,11049-11331,19276-19570,21428-21682,21717,25970-26219,26891-27164,27512-27808,29727-29776,29837-29903		ChinaCDC_N_F:C28887T,USCDC_N3_F:A28699G	89536	0	29903	3000	168.889	bad	4860	10	0	good	0	24	-7	0	good	1		0	good	0	E:21-76	1	0	75	mediocre	0	0
Tanzania/KIDH-03B11/2021	Symptomatic	Cough, fever 38.7 °C	20H (Beta, V2)	339.242	bad	20	9	0	0	14	3	5273	0	2	G174T,C241T,C2509T,C3037T,C14408T,C20404T,T20967C,C21614T,A21801C,A22206G,G22813T,A23403G,C23664T,G25563T,C26456T,C26895T,C28253T,C28310T,C28887T,G28907T	22283-22291		E:P71L,M:H125Y,N:P13S,N:T205I,N:G212C,ORF1b:P314L,ORF1b:P2313S,ORF3a:Q57H,S:L18F,S:D80A,S:D215G,S:K417N,S:D614G,S:A701V	S:L241-,S:L242-,S:A243-	1-54,1005-1264,1943-2205,2569-2850,3827-4077,4996-5287,6847-7332,7672-7968,8636-8913,9558-10384,11049-11331,19276-19570,22325-22542,22878-23144,24444-24721,25647-25924,27512-27808,29837-29903		ChinaCDC_N_F:C28887T,USCDC_N1_P:C28310T	89595	0	29903	3000	184.185	bad	5273	10	0	good	0	24	-3	0	good	5		0	good	0		0	0	0	good	0	0
Tanzania/KIDH-03B12/2021	Symptomatic	Cough, fever 39.1 °C	20H (Beta, V2)	105.557	bad	23	18	0	0	17	6	3074	0	2	G174T,C241T,A2692T,C3037T,C11824T,C14408T,C21614T,A21801C,A22206G,G22813T,G23012A,A23063T,A23403G,C23664T,C25469T,G25563T,G25720T,C25904T,C26456T,C26645T,C28253T,C28310T,C28887T	510-518,22283-22291		E:P71L,N:P13S,N:T205I,ORF1a:M85V,ORF1b:P314L,ORF3a:S26L,ORF3a:Q57H,ORF3a:A110S,ORF3a:S171L,S:L18F,S:D80A,S:D215G,S:K417N,S:E484K,S:N501Y,S:D614G,S:A701V	ORF1a:G82-,ORF1a:H83-,ORF1a:V84-,S:L241-,S:L242-,S:A243-	1-54,1005-1264,4996-5287,6847-7332,7672-7968,8636-8913,9558-10384,11049-11331,21980-21989,22188,22325-22542,29640,29837-29903		ChinaCDC_N_F:C28887T,USCDC_N1_P:C28310T	89548	0	29903	3000	102.741	bad	3074	10	0	good	0	24	-4	0	good	4		0	good	0		0	0	0	good	0	0
Tanzania/KIDH-03B13/2021	Symptomatic	Cough, fever 37. 8 °C	20H (Beta, V2)	18.0782	good	24	18	0	0	18	6	1448	0	2	G174T,C241T,G419A,C1059T,A2692T,C3037T,C4113T,G5230T,C10125T,C14184T,C14408T,C21614T,A21801C,A22206G,G22813T,G23012A,A23063T,A23403G,C23664T,G25563T,C25904T,C26456T,C28253T,C28887T	11288-11296,22283-22291		E:P71L,N:T205I,ORF1a:G52S,ORF1a:T265I,ORF1a:A1283V,ORF1a:K1655N,ORF1a:T3287I,ORF1b:P314L,ORF3a:Q57H,ORF3a:S171L,S:L18F,S:D80A,S:D215G,S:K417N,S:E484K,S:N501Y,S:D614G,S:A701V	ORF1a:S3675-,ORF1a:G3676-,ORF1a:F3677-,S:L241-,S:L242-,S:A243-	1-54,5260-5287,6847-7332,7672-7968,8636-8913,10147-10384,29837-29903		ChinaCDC_N_F:C28887T,Pasteur_IP4_R:C14184T	89545	0	29903	3000	42.5185	mediocre	1448	10	0	good	0	24	-3	0	good	5		0	good	0		0	0	0	good	0	0
Tanzania/KIDH-03B14/2021	Asymptomatic	No symptoms that are consistent with COVID-19	20H (Beta, V2)	109.551	bad	22	9	0	0	18	3	3126	0	1	G174T,C241T,C3037T,C13883T,C14408T,A21801C,A22206G,G22813T,G23012A,A23063T,A23403G,C23664T,G25563T,C25714T,C25904T,C26456T,G27870T,T28251G,C28253T,A28254C,C28887T,C29358T	22283-22291		E:P71L,N:T205I,N:T362I,ORF1b:T139I,ORF1b:P314L,ORF3a:Q57H,ORF3a:L108F,ORF3a:S171L,ORF7b:E39*,ORF8:F120V,ORF8:I121L,S:D80A,S:D215G,S:K417N,S:E484K,S:N501Y,S:D614G,S:A701V	S:L241-,S:L242-,S:A243-	1-54,1005-1264,2569-2850,4996-5287,6847-7332,7672-7968,8636-8913,9558-10384,11049-11331,29837-29903		ChinaCDC_N_F:C28887T	89587	0	29903	3000	104.667	bad	3126	10	0	good	0	24	-4	0	good	4		0	good	0		0	0	0	good	0	0
Tanzania/KIDH-03B18/2021	Asymptomatic	No symptoms that are consistent with COVID-20	20H (Beta, V2)	345.271	bad	18	9	0	0	14	3	5317	0	3	G174T,C241T,C3037T,C6525T,C14408T,C21614T,A21801C,A22206G,G22813T,A23403G,C23664T,G25563T,C25904T,C26456T,C28253T,C28310T,G28882T,C28887T	22283-22291		E:P71L,N:P13S,N:R203S,N:T205I,ORF1a:T2087I,ORF1b:P314L,ORF3a:Q57H,ORF3a:S171L,S:L18F,S:D80A,S:D215G,S:K417N,S:D614G,S:A701V	S:L241-,S:L242-,S:A243-	1-54,1005-1264,2569-2850,3827-4077,4996-5287,6847-7332,7672-7968,8636-8913,9558-10384,11049-11331,19276-19570,19912-20496,22325-22542,22878-23144,24444-24721,27512-27808,29837-29903		ChinaCDC_N_F:G28882T;C28887T,USCDC_N1_P:C28310T	89603	0	29903	3000	185.815	bad	5317	10	0	good	0	24	-6	0	good	2		0	good	0		0	0	0	good	0	0
[truncated: 1 more columns]

## Sheet: Pangolin output
Seuence Name	Usher	Pango	conflict	ambiguity_score	scorpio_call	scorpio_support	scorpio_conflict	version	pangolin_version	pangoLEARN_version	pango_version	status	note
Tanzania/KIDH-01B01/2021	B.1.351	B.1.351	0	1	Beta (B.1.351-like)	0.7857	0	PLEARN-v1.2.101	3.0.3	2021-11-25	v1.2.101	passed_qc	scorpio call: Alt alleles 11; Ref alleles 0; Amb alleles 2
Tanzania/KIDH-01B03/2021	B.1.351	B.1.351	0	1	Beta (B.1.351-like)	0.7857	0	PLEARN-v1.2.101	3.0.3	2021-11-25	v1.2.101	passed_qc	scorpio call: Alt alleles 11; Ref alleles 0; Amb alleles 2
Tanzania/KIDH-01B04/2021	B.1.351	B.1.351	0	1	Beta (B.1.351-like)	0.7857	0	PLEARN-v1.2.101	3.0.3	2021-11-25	v1.2.101	passed_qc	scorpio call: Alt alleles 11; Ref alleles 0; Amb alleles 2
Tanzania/KIDH-01B06/2021	B.1.530	B.1	0	1				PLEARN-v1.2.101	3.0.3	2021-11-25	v1.2.101	passed_qc
Tanzania/KIDH-01B10/2021	B.1.351	B.1.351	0	1	Beta (B.1.351-like)	0.7857	0	PLEARN-v1.2.101	3.0.3	2021-11-25	v1.2.101	passed_qc	scorpio call: Alt alleles 11; Ref alleles 0; Amb alleles 2
Tanzania/KIDH-02B01/2021	B.1.617.2	AY.122.1	0	1	Delta (B.1.617.2-like)	0.7692	0	PLEARN-v1.2.101	3.0.3	2021-11-25	v1.2.101	passed_qc	scorpio call: Alt alleles 10; Ref alleles 0; Amb alleles 3
Tanzania/KIDH-02B02/2021	B.1.351	B.1.351	0	1	Beta (B.1.351-like)	0.7857	0	PLEARN-v1.2.101	3.0.3	2021-11-25	v1.2.101	passed_qc	scorpio call: Alt alleles 11; Ref alleles 0; Amb alleles 1
Tanzania/KIDH-02B04/2021	B.1.351	B.1.351.5	0	1	Beta (B.1.351-like)	0.7857	0	PLEARN-v1.2.101	3.0.3	2021-11-25	v1.2.101	passed_qc	scorpio call: Alt alleles 11; Ref alleles 0; Amb alleles 1
Tanzania/KIDH-02B05/2021	B.1.351	B.1.351	0	1	Beta (B.1.351-like)	0.7857	0	PLEARN-v1.2.101	3.0.3	2021-11-25	v1.2.101	passed_qc	scorpio call: Alt alleles 11; Ref alleles 0; Amb alleles 1
Tanzania/KIDH-02B06/2021	B.1.351	B.1.351	0	1	Beta (B.1.351-like)	0.7143	0	PLEARN-v1.2.101	3.0.3	2021-11-25	v1.2.101	passed_qc	scorpio call: Alt alleles 10; Ref alleles 0; Amb alleles 2
Tanzania/KIDH-02B07/2021	B.1.351	B.1	0	1	Beta (B.1.351-like)	0.6429	0	PLEARN-v1.2.101	3.0.3	2021-11-25	v1.2.101	passed_qc	scorpio call: Alt alleles 9; Ref alleles 0; Amb alleles 4
Tanzania/KIDH-02B08/2021	B.1.351	B.1	0	1	Beta (B.1.351-like)	0.4286	0	PLEARN-v1.2.101	3.0.3	2021-11-25	v1.2.101	passed_qc	scorpio call: Alt alleles 6; Ref alleles 0; Amb alleles 8
Tanzania/KIDH-02B09/2021	B.1.351	B.1	0	1	Beta (B.1.351-like)	0.6429	0	PLEARN-v1.2.101	3.0.3	2021-11-25	v1.2.101	passed_qc	scorpio call: Alt alleles 9; Ref alleles 0; Amb alleles 4
Tanzania/KIDH-02B10/2021	B.1.351	B.1.351	0	1	Beta (B.1.351-like)	0.7143	0	PLEARN-v1.2.101	3.0.3	2021-11-25	v1.2.101	passed_qc	scorpio call: Alt alleles 10; Ref alleles 0; Amb alleles 2
Tanzania/KIDH-02B11/2021	B.1.525	B.1.525	0	1	Eta (B.1.525-like)	0.8125	0	PLEARN-v1.2.101	3.0.3	2021-11-25	v1.2.101	passed_qc	scorpio call: Alt alleles 13; Ref alleles 0; Amb alleles 2
Tanzania/KIDH-02B12/2021	B.1.351	B.1	0	1				PLEARN-v1.2.101	3.0.3	2021-11-25	v1.2.101	passed_qc
Tanzania/KIDH-02B14/2021	B.1.617.2	AY.75	0	1	Delta (B.1.617.2-like)	0.9231	0	PLEARN-v1.2.101	3.0.3	2021-11-25	v1.2.101	passed_qc	scorpio call: Alt alleles 12; Ref alleles 0; Amb alleles 1
Tanzania/KIDH-02B15/2021	B.1.617.2	AY.4	0	1	Delta (B.1.617.2-like)	0.9231	0	PLEARN-v1.2.101	3.0.3	2021-11-25	v1.2.101	passed_qc	scorpio call: Alt alleles 12; Ref alleles 0; Amb alleles 1
Tanzania/KIDH-03B01/2021	B.1.351	B.1	0	1	Beta (B.1.351-like)	0.5	0	PLEARN-v1.2.101	3.0.3	2021-11-25	v1.2.101	passed_qc	scorpio call: Alt alleles 7; Ref alleles 0; Amb alleles 6
Tanzania/KIDH-03B03/2021	B.1.351	B.1	0	1	Beta (B.1.351-like)	0.6429	0	PLEARN-v1.2.101	3.0.3	2021-11-25	v1.2.101	passed_qc	scorpio call: Alt alleles 9; Ref alleles 0; Amb alleles 4
Tanzania/KIDH-03B04/2021	B.1.351	B.1	0	1	Beta (B.1.351-like)	0.5	0	PLEARN-v1.2.101	3.0.3	2021-11-25	v1.2.101	passed_qc	scorpio call: Alt alleles 7; Ref alleles 0; Amb alleles 6
Tanzania/KIDH-03B05/2021	B.1.617.2	AY.122.1	0	1	Delta (B.1.617.2-like)	0.7692	0	PLEARN-v1.2.101	3.0.3	2021-11-25	v1.2.101	passed_qc	scorpio call: Alt alleles 10; Ref alleles 0; Amb alleles 3
Tanzania/KIDH-03B07/2021	B.1.351	B.1	0	1	Beta (B.1.351-like)	0.5	0	PLEARN-v1.2.101	3.0.3	2021-11-25	v1.2.101	passed_qc	scorpio call: Alt alleles 7; Ref alleles 0; Amb alleles 6
Tanzania/KIDH-03B10/2021	B.1.525	B.1.525	0	1	Eta (B.1.525-like)	0.8125	0	PLEARN-v1.2.101	3.0.3	2021-11-25	v1.2.101	passed_qc	scorpio call: Alt alleles 13; Ref alleles 0; Amb alleles 2
Tanzania/KIDH-03B11/2021	B.1.351	B.1	0	1	Beta (B.1.351-like)	0.4286	0	PLEARN-v1.2.101	3.0.3	2021-11-25	v1.2.101	passed_qc	scorpio call: Alt alleles 6; Ref alleles 0; Amb alleles 7
Tanzania/KIDH-03B12/2021	B.1.351	B.1	0	1	Beta (B.1.351-like)	0.6429	0	PLEARN-v1.2.101	3.0.3	2021-11-25	v1.2.101	passed_qc	scorpio call: Alt alleles 9; Ref alleles 0; Amb alleles 4
Tanzania/KIDH-03B13/2021	B.1.351	B.1.351	0	1	Beta (B.1.351-like)	0.7857	0	PLEARN-v1.2.101	3.0.3	2021-11-25	v1.2.101	passed_qc	scorpio call: Alt alleles 11; Ref alleles 0; Amb alleles 1
Tanzania/KIDH-03B14/2021	B.1.351	B.1	0	1	Beta (B.1.351-like)	0.6429	0	PLEARN-v1.2.101	3.0.3	2021-11-25	v1.2.101	passed_qc	scorpio call: Alt alleles 9; Ref alleles 0; Amb alleles 4
Tanzania/KIDH-03B18/2021	B.1.351	B.1	0	1	Beta (B.1.351-like)	0.5	0	PLEARN-v1.2.101	3.0.3	2021-11-25	v1.2.101	passed_qc	scorpio call: Alt alleles 7; Ref alleles 0; Amb alleles 7
