# Supplementary material for: Whole-genome sequencing of SARS-CoV-2 isolates from symptomatic and asymptomatic individuals in Tanzania
Source: Front Med (Lausanne). 2023 Jan 4;9:1034682. doi: 10.3389/fmed.2022.1034682 (PMC9846855; doi:10.3389/fmed.2022.1034682)
Supplement: Supplementary File 2 — A zipped folder containing json files for the time-resolved maximum likelihood phylogenies of Delta, Beta, and Eta variants that can be visualized using auspice web-based tool available at https://auspice.us/?d=tree&p=full. Sub-sampling of global reference genomes for all the variants was done from December 2019 to November 2021. The Delta variant file shows a phylogenetic tree of Delta variant combining 4 genomes from Tanzania (blue tips) and 2,591 global reference genomes (yellow). The Beta variant file shows a phylogeny of Beta variant combining 22 genomes from Tanzania (blue tips) and 1,845 global reference genomes (yellow). The Eta variant file shows a phylogeny of Eta variant combining 2 genomes from Tanzania (blue tips) and 998 global reference genomes (yellow). [file Data_Sheet_1.ZIP]

Archive with 11 entries (8 files):
- kidh-trees/
- kidh-trees/auspice/
- kidh-trees/auspice/kidh_eta.json
- kidh-trees/auspice/kidh_delta.json
- kidh-trees/auspice/kidh_beta.json
- kidh-trees/auspice/kidh_local.json
- kidh-trees/newick/
- kidh-trees/newick/beta.tree
- kidh-trees/newick/delta.tree
- kidh-trees/newick/eta.tree
- kidh-trees/newick/local.tree
