# Supplementary material for: Whole-genome sequencing of SARS-CoV-2 isolates from symptomatic and asymptomatic individuals in Tanzania
Source: Front Med (Lausanne). 2023 Jan 4;9:1034682. doi: 10.3389/fmed.2022.1034682 (PMC9846855; doi:10.3389/fmed.2022.1034682)
Supplement: Supplementary File 2 — A zipped folder containing json files for the time-resolved maximum likelihood phylogenies of Delta, Beta, and Eta variants that can be visualized using auspice web-based tool available at https://auspice.us/?d=tree&p=full. Sub-sampling of global reference genomes for all the variants was done from December 2019 to November 2021. The Delta variant file shows a phylogenetic tree of Delta variant combining 4 genomes from Tanzania (blue tips) and 2,591 global reference genomes (yellow). The Beta variant file shows a phylogeny of Beta variant combining 22 genomes from Tanzania (blue tips) and 1,845 global reference genomes (yellow). The Eta variant file shows a phylogeny of Eta variant combining 2 genomes from Tanzania (blue tips) and 998 global reference genomes (yellow). [file Data_Sheet_1.ZIP › kidh-trees/auspice/kidh_eta.json]

{
  "meta": {
    "build_url": "https://github.com/nextstrain/ncov",
    "colorings": [
      {
        "key": "clade_membership",
        "scale": [
          [
            "21D (Eta)",
            "#97BD5F"
          ]
        ],
        "title": "Clade",
        "type": "categorical"
      },
      {
        "key": "num_date",
        "title": "Sampling date",
        "type": "continuous"
      },
      {
        "key": "gt",
        "title": "Genotype",
        "type": "categorical"
      },
      {
        "key": "tanzania",
        "title": "Source: Tanzania",
        "type": "boolean"
      },
      {
        "key": "division",
        "scale": [
          [
            "Kombo",
            "#5E1D9D"
          ],
          [
            "Dakar",
            "#531EA6"
          ],
          [
            "Conakry",
            "#4D22AE"
          ],
          [
            "Montserrado",
            "#492AB5"
          ],
          [
            "Margibi",
            "#4531BC"
          ],
          [
            "Casablanca",
            "#3E5CD0"
          ],
          [
            "Bamako",
            "#416DCE"
          ],
          [
            "Koulikoro Region",
            "#4375CD"
          ],
          [
            "Sikasso Region",
            "#447DCC"
          ],
          [
            "Mopti Region",
            "#4784C8"
          ],
          [
            "Western Region",
            "#4A8BC3"
          ],
          [
            "Greater Accra",
            "#4C91BF"
          ],
          [
            "Ashanti Region",
            "#4F97BA"
          ],
          [
            "Bono East Region",
            "#539CB4"
          ],
          [
            "Grand Lome",
            "#57A0AE"
          ],
          [
            "Maritime",
            "#5AA5A7"
          ],
          [
            "Plateaux",
            "#5EA9A1"
          ],
          [
            "Cotonou",
            "#63AC9A"
          ],
          [
            "Atlantique",
            "#68AF93"
          ],
          [
            "Oueme",
            "#6CB28C"
          ],
          [
            "Algiers",
            "#7DB878"
          ],
          [
            "Lagos",
            "#82BA71"
          ],
          [
            "Osun State",
            "#95BD60"
          ],
          [
            "Oyo State",
            "#9CBE5B"
          ],
          [
            "Abuja",
            "#A2BE57"
          ],
          [
            "Borno State",
            "#A9BD53"
          ],
          [
            "Niamey",
            "#AFBD4F"
          ],
          [
            "Libreville",
            "#B5BD4C"
          ],
          [
            "Lambarene",
            "#BBBC49"
          ],
          [
            "Far North",
            "#C1BA46"
          ],
          [
            "Yaound\u00e9",
            "#C7B944"
          ],
          [
            "Luanda",
            "#CDB642"
          ],
          [
            "Kinshasa",
            "#D1B340"
          ],
          [
            "Haut-U\u00e9l\u00e9",
            "#D6B03F"
          ],
          [
            "Western Kordofan",
            "#E39B39"
          ],
          [
            "Khartoum",
            "#E59637"
          ],
          [
            "Kigali",
            "#E68D36"
          ],
          [
            "Arusha",
            "#E68534"
          ],
          [
            "Mombasa",
            "#E67C33"
          ],
          [
            "Kilifi",
            "#E67431"
          ],
          [
            "Nairobi",
            "#E5692F"
          ],
          [
            "Kiambu",
            "#E35E2D"
          ],
          [
            "Migori",
            "#E1532B"
          ],
          [
            "Kisumu",
            "#E04929"
          ],
          [
            "Siaya",
            "#DE3E27"
          ],
          [
            "Nandi",
            "#DD3325"
          ],
          [
            "Djibouti",
            "#DB2823"
          ]
        ],
        "title": "Admin Division",
        "type": "categorical"
      },
      {
        "key": "country",
        "scale": [
          [
            "Gambia",
            "#5E1D9D"
          ],
          [
            "Senegal",
            "#4C24AF"
          ],
          [
            "Guinea",
            "#4433BE"
          ],
          [
            "Liberia",
            "#3F45C8"
          ],
          [
            "Morocco",
            "#3E58CF"
          ],
          [
            "Mali",
            "#416BCF"
          ],
          [
            "Ghana",
            "#4A8BC3"
          ],
          [
            "Togo",
            "#5098B9"
          ],
          [
            "Benin",
            "#58A2AC"
          ],
          [
            "Algeria",
            "#61AA9D"
          ],
          [
            "Nigeria",
            "#6BB18E"
          ],
          [
            "Tunisia",
            "#76B680"
          ],
          [
            "Niger",
            "#82BA71"
          ],
          [
            "Gabon",
            "#8FBC65"
          ],
          [
            "Cameroon",
            "#9DBE5A"
          ],
          [
            "Libya",
            "#ABBD52"
          ],
          [
            "Angola",
            "#B9BC4A"
          ],
          [
            "Democratic Republic of the Congo",
            "#D1B440"
          ],
          [
            "Sudan",
            "#E1A13A"
          ],
          [
            "Rwanda",
            "#E68134"
          ],
          [
            "Uganda",
            "#E56E30"
          ],
          [
            "Tanzania",
            "#E2562B"
          ],
          [
            "Kenya",
            "#DE3F27"
          ],
          [
            "Djibouti",
            "#DB2823"
          ]
        ],
        "title": "Country",
        "type": "categorical"
      },
      {
        "key": "region",
        "scale": [
          [
            "Africa",
            "#4C90C0"
          ]
        ],
        "title": "Region",
        "type": "categorical"
      },
      {
        "key": "host",
        "title": "Host",
        "type": "categorical"
      },
      {
        "key": "age",
        "title": "Age",
        "type": "continuous"
      },
      {
        "key": "sex",
        "title": "Sex",
        "type": "categorical"
      },
      {
        "key": "recency",
        "scale": [
          [
            "Older",
            "#447CCD"
          ]
        ],
        "title": "Submission Date",
        "type": "categorical"
      },
      {
        "key": "mutational_fitness",
        "title": "mutational_fitness",
        "type": "continuous"
      },
      {
        "key": "logistic_growth",
        "title": "logistic_growth",
        "type": "continuous"
      },
      {
        "key": "emerging_lineage",
        "title": "emerging_lineage",
        "type": "categorical"
      },
      {
        "key": "current_frequency",
        "title": "current_frequency",
        "type": "continuous"
      },
      {
        "key": "epiweek",
        "title": "epiweek",
        "type": "categorical",
        "scale": [
          [
            "201952",
            "#511EA8"
          ],
          [
            "202001",
            "#511EA8"
          ],
          [
            "202050",
            "#91BC64"
          ],
          [
            "202051",
            "#91BC64"
          ],
          [
            "202052",
            "#91BC64"
          ],
          [
            "202053",
            "#9DBE5A"
          ],
          [
            "202101",
            "#9DBE5A"
          ],
          [
            "202102",
            "#9DBE5A"
          ],
          [
            "202103",
            "#AABD53"
          ],
          [
            "202104",
            "#AABD53"
          ],
          [
            "202105",
            "#AABD53"
          ],
          [
            "202106",
            "#B6BD4B"
          ],
          [
            "202107",
            "#B6BD4B"
          ],
          [
            "202108",
            "#B6BD4B"
          ],
          [
            "202109",
            "#B6BD4B"
          ],
          [
            "202110",
            "#C2BA46"
          ],
          [
            "202111",
            "#C2BA46"
          ],
          [
            "202112",
            "#C2BA46"
          ],
          [
            "202113",
            "#CDB642"
          ],
          [
            "202114",
            "#CDB642"
          ],
          [
            "202115",
            "#CDB642"
          ],
          [
            "202116",
            "#D6B03F"
          ],
          [
            "202117",
            "#D6B03F"
          ],
          [
            "202118",
            "#D6B03F"
          ],
          [
            "202119",
            "#DDA83C"
          ],
          [
            "202120",
            "#DDA83C"
          ],
          [
            "202121",
            "#DDA83C"
          ],
          [
            "202122",
            "#DDA83C"
          ],
          [
            "202123",
            "#E29D39"
          ],
          [
            "202124",
            "#E29D39"
          ],
          [
            "202125",
            "#E29D39"
          ],
          [
            "202126",
            "#E69036"
          ],
          [
            "202127",
            "#E69036"
          ],
          [
            "202128",
            "#E69036"
          ],
          [
            "202129",
            "#E67F33"
          ],
          [
            "202130",
            "#E67F33"
          ],
          [
            "202131",
            "#E67F33"
          ],
          [
            "202132",
            "#E56D30"
          ],
          [
            "202133",
            "#E56D30"
          ],
          [
            "202134",
            "#E56D30"
          ],
          [
            "202135",
            "#E56D30"
          ],
          [
            "202136",
            "#E2592C"
          ],
          [
            "202137",
            "#E2592C"
          ],
          [
            "202138",
            "#E2592C"
          ],
          [
            "202142",
            "#DC2F24"
          ],
          [
            "202143",
            "#DC2F24"
          ],
          [
            "202144",
            "#DC2F24"
          ]
        ]
      },
      {
        "key": "recency",
        "scale": [
          [
            "Older",
            "#447CCD"
          ]
        ],
        "title": "Submission Date",
        "type": "categorical"
      },
      {
        "key": "S1_mutations",
        "title": "S1_mutations",
        "type": "continuous"
      }
    ],
    "description": "Hi! This is the default description. Edit me in `my_profiles/<build_name>/description.md`, and add this line to your `my_profiles/builds.yaml` file:  \n```\nfiles:  \n\tdescription: my_profiles/<build_name>/description.md\n```\n",
    "display_defaults": {
      "branch_label": "none",
      "color_by": "tanzania",
      "distance_measure": "num_date",
      "geo_resolution": "country",
      "map_triplicate": false
    },
    "filters": [
      "recency",
      "tanzania",
      "division",
      "country",
      "region",
      "host",
      "author"
    ],
    "genome_annotations": {
      "E": {
        "end": 26472,
        "seqid": "MN908947",
        "start": 26245,
        "strand": "+",
        "type": "CDS"
      },
      "M": {
        "end": 27191,
        "seqid": "MN908947",
        "start": 26523,
        "strand": "+",
        "type": "CDS"
      },
      "N": {
        "end": 29533,
        "seqid": "MN908947",
        "start": 28274,
        "strand": "+",
        "type": "CDS"
      },
      "ORF1a": {
        "end": 13468,
        "seqid": "MN908947",
        "start": 266,
        "strand": "+",
        "type": "CDS"
      },
      "ORF1b": {
        "end": 21555,
        "seqid": "MN908947",
        "start": 13468,
        "strand": "+",
        "type": "CDS"
      },
      "ORF3a": {
        "end": 26220,
        "seqid": "MN908947",
        "start": 25393,
        "strand": "+",
        "type": "CDS"
      },
      "ORF6": {
        "end": 27387,
        "seqid": "MN908947",
        "start": 27202,
        "strand": "+",
        "type": "CDS"
      },
      "ORF7a": {
        "end": 27759,
        "seqid": "MN908947",
        "start": 27394,
        "strand": "+",
        "type": "CDS"
      },
      "ORF7b": {
        "end": 27887,
        "seqid": "MN908947",
        "start": 27756,
        "strand": "+",
        "type": "CDS"
      },
      "ORF8": {
        "end": 28259,
        "seqid": "MN908947",
        "start": 27894,
        "strand": "+",
        "type": "CDS"
      },
      "ORF9b": {
        "end": 28577,
        "seqid": "MN908947",
        "start": 28284,
        "strand": "+",
        "type": "CDS"
      },
      "S": {
        "end": 25384,
        "seqid": "MN908947",
        "start": 21563,
        "strand": "+",
        "type": "CDS"
      },
      "nuc": {
        "end": 29903,
        "seqid": "MN908947",
        "start": 1,
        "strand": "+",
        "type": "source"
      }
    },
    "geo_resolutions": [
      {
        "demes": {
          "Abuja": {
            "latitude": 9.0643305,
            "longitude": 7.4892974
          },
          "Algiers": {
            "latitude": 36.70649229138003,
            "longitude": 3.0544471144244483
          },
          "Arusha": {
            "latitude": -3.427534,
            "longitude": 36.70858481848994
          },
          "Ashanti Region": {
            "latitude": 6.8003319,
            "longitude": -1.5188142
          },
          "Asia": {
            "latitude": 30.451098,
            "longitude": 86.654576
          },
          "Atlantique": {
            "latitude": 6.540829,
            "longitude": 2.223095
          },
          "Bamako": {
            "latitude": 12.60503275,
            "longitude": -7.986513673439357
          },
          "Bono East Region": {
            "latitude": 7.8035236,
            "longitude": -1.0876492
          },
          "Borno State": {
            "latitude": 12.1875392,
            "longitude": 13.3080034
          },
          "Casablanca": {
            "latitude": 33.58937,
            "longitude": -7.60417
          },
          "Central Region": {
            "latitude": 5.7244148,
            "longitude": -1.3761749
          },
          "Conakry": {
            "latitude": 9.5170602,
            "longitude": -13.6998434
          },
          "Cotonou": {
            "latitude": 6.372284,
            "longitude": 2.365266
          },
          "Dakar": {
            "latitude": 14.725966,
            "longitude": -17.46181
          },
          "Djibouti": {
            "latitude": 11.85677545,
            "longitude": 42.757784519943655
          },
          "Europe": {
            "latitude": 49.646237,
            "longitude": 10.799454
          },
          "Far North": {
            "latitude": -22.7789702,
            "longitude": 29.4285175
          },
          "Grand Lome": {
            "latitude": 6.4206767,
            "longitude": 1.2115914
          },
          "Grand lome": {
            "latitude": 6.4206767,
            "longitude": 1.2115914
          },
          "Greater Accra": {
            "latitude": 5.761619,
            "longitude": 0.040546
          },
          "Haut-U\u00e9l\u00e9": {
            "latitude": 2.7936527,
            "longitude": 27.6435943
          },
          "Khartoum": {
            "latitude": 15.5635972,
            "longitude": 32.5349123
          },
          "Kiambu": {
            "latitude": -1.03207695,
            "longitude": 36.815686702129064
          },
          "Kigali": {
            "latitude": -1.950851,
            "longitude": 30.061507
          },
          "Kilifi": {
            "latitude": -3.15073925,
            "longitude": 39.67507159193717
          },
          "Kinshasa": {
            "latitude": -4.2978,
            "longitude": 15.2962
          },
          "Kisumu": {
            "latitude": -0.1029109,
            "longitude": 34.7541761
          },
          "Kombo": {
            "latitude": 13.294035,
            "longitude": -16.656832
          },
          "Koulikoro Region": {
            "latitude": 12.8646318,
            "longitude": -7.5561287
          },
          "Lagos": {
            "latitude": 6.54252,
            "longitude": 3.286661
          },
          "Lambarene": {
            "latitude": -0.695844,
            "longitude": 10.2215963
          },
          "Libreville": {
            "latitude": 0.390002,
            "longitude": 9.454001
          },
          "Littoral": {
            "latitude": 4.203033,
            "longitude": 10.0563057
          },
          "Luanda": {
            "latitude": -8.8272699,
            "longitude": 13.2439512
          },
          "Margibi": {
            "latitude": 6.6053676,
            "longitude": -10.1758429
          },
          "Maritime": {
            "latitude": 6.53703405,
            "longitude": 1.244338916227091
          },
          "Migori": {
            "latitude": -1.0211616000000001,
            "longitude": 34.30964322421073
          },
          "Mombasa": {
            "latitude": -4.05052,
            "longitude": 39.667169
          },
          "Montserrado": {
            "latitude": 6.4095537,
            "longitude": -10.6059403
          },
          "Mopti Region": {
            "latitude": 14.4877275,
            "longitude": -4.1892469
          },
          "Nairobi": {
            "latitude": -1.3031689499999999,
            "longitude": 36.826061224105075
          },
          "Nandi": {
            "latitude": 0.22539325,
            "longitude": 35.124492921854724
          },
          "Niamey": {
            "latitude": 13.524834,
            "longitude": 2.109823
          },
          "North America": {
            "latitude": 28.2367447,
            "longitude": -97.738017
          },
          "Oceania": {
            "latitude": -25.0562891,
            "longitude": 152.008576
          },
          "Osun State": {
            "latitude": 7.592215,
            "longitude": 4.505599
          },
          "Oueme": {
            "latitude": 6.625372,
            "longitude": 2.532611
          },
          "Oyo State": {
            "latitude": 8.154414,
            "longitude": 3.632978
          },
          "Plateaux": {
            "latitude": 7.450501,
            "longitude": 1.0892702070507665
          },
          "Siaya": {
            "latitude": -0.06040135,
            "longitude": 34.200135009996295
          },
          "Sikasso Region": {
            "latitude": 11.3164979,
            "longitude": -5.6777499
          },
          "South America": {
            "latitude": -13.083583,
            "longitude": -58.470721
          },
          "Western Kordofan": {
            "latitude": 12.014654475935094,
            "longitude": 28.420112571282516
          },
          "Western Region": {
            "latitude": 5.4261241,
            "longitude": -2.1286574
          },
          "Yaound\u00e9": {
            "latitude": 3.8689867,
            "longitude": 11.5213344
          }
        },
        "key": "division"
      },
      {
        "demes": {
          "Algeria": {
            "latitude": 28.0000272,
            "longitude": 2.9999825
          },
          "Angola": {
            "latitude": -11.8775768,
            "longitude": 17.5691241
          },
          "Asia": {
            "latitude": 30.451098,
            "longitude": 86.654576
          },
          "Benin": {
            "latitude": 9.961027,
            "longitude": 2.327362
          },
          "Cameroon": {
            "latitude": 4.6125522,
            "longitude": 13.1535811
          },
          "Democratic Republic of the Congo": {
            "latitude": -4.0383,
            "longitude": 21.7587
          },
          "Djibouti": {
            "latitude": 11.85677545,
            "longitude": 42.757784519943655
          },
          "Europe": {
            "latitude": 49.646237,
            "longitude": 10.799454
          },
          "Gabon": {
            "latitude": -0.8999695,
            "longitude": 11.6899699
          },
          "Gambia": {
            "latitude": 13.5,
            "longitude": -15.5
          },
          "Ghana": {
            "latitude": 7.811417,
            "longitude": -1.089272
          },
          "Guinea": {
            "latitude": 10.7226226,
            "longitude": -10.7083587
          },
          "Kenya": {
            "latitude": 0.0236,
            "longitude": 37.9062
          },
          "Liberia": {
            "latitude": 5.7499721,
            "longitude": -9.3658524
          },
          "Libya": {
            "latitude": 26.4215275,
            "longitude": 17.30331995251014
          },
          "Mali": {
            "latitude": 16.3700359,
            "longitude": -2.2900239
          },
          "Mayotte": {
            "latitude": -12.821908,
            "longitude": 45.143906
          },
          "Morocco": {
            "latitude": 32.549785,
            "longitude": -5.480765
          },
          "Niger": {
            "latitude": 18.061703,
            "longitude": 10.145544
          },
          "Nigeria": {
            "latitude": 10.0,
            "longitude": 8.0
          },
          "North America": {
            "latitude": 28.2367447,
            "longitude": -97.738017
          },
          "Oceania": {
            "latitude": -25.0562891,
            "longitude": 152.008576
          },
          "Reunion": {
            "latitude": -21.1151,
            "longitude": 55.5364
          },
          "Rwanda": {
            "latitude": -1.9646631,
            "longitude": 30.0644358
          },
          "Senegal": {
            "latitude": 14.5,
            "longitude": -14.25
          },
          "South America": {
            "latitude": -13.083583,
            "longitude": -58.470721
          },
          "Sudan": {
            "latitude": 14.5844444,
            "longitude": 29.4917691
          },
          "Tanzania": {
            "latitude": -6.5247123,
            "longitude": 35.7878438
          },
          "Togo": {
            "latitude": 8.88625,
            "longitude": 1.069709
          },
          "Tunisia": {
            "latitude": 33.654143,
            "longitude": 9.065134
          },
          "Uganda": {
            "latitude": 1.861287,
            "longitude": 32.55149
          }
        },
        "key": "country"
      },
      {
        "demes": {
          "Africa": {
            "latitude": 4.070194,
            "longitude": 21.824559
          },
          "Asia": {
            "latitude": 30.451098,
            "longitude": 86.654576
          },
          "Europe": {
            "latitude": 49.646237,
            "longitude": 10.799454
          },
          "North America": {
            "latitude": 28.2367447,
            "longitude": -97.738017
          },
          "Oceania": {
            "latitude": -25.0562891,
            "longitude": 152.008576
          },
          "South America": {
            "latitude": -13.083583,
            "longitude": -58.470721
          }
        },
        "key": "region"
      }
    ],
    "maintainers": [
      {
        "name": "Marco van Zwetselaar",
        "url": "https://io.zwets.it/"
      }
    ],
    "panels": [
      "tree",
      "map",
      "entropy"
    ],
    "title": "Genomic epidemiology of novel coronavirus - Eta-focused subsampling",
    "updated": "2022-01-19"
  },
  "tree": {
    "branch_attrs": {
      "labels": {
        "clade": "19A",
        "emerging_lineage": "19A"
      },
      "mutations": {}
    },
    "children": [
      {
        "branch_attrs": {
          "mutations": {}
        },
        "name": "Wuhan/Hu-1/2019",
        "node_attrs": {
          "S1_mutations": {
            "value": 0.0
          },
          "clade_membership": {
            "value": "19A"
          },
          "country": {
            "confidence": {
              "Asia": 1.0
            },
            "entropy": -1.000088900581841e-12,
            "value": "Asia"
          },
          "current_frequency": {
            "value": 0.0
          },
          "div": 0,
          "division": {
            "value": "Asia"
          },
          "emerging_lineage": {
            "value": "19A"
          },
          "epiweek": {
            "value": "202001"
          },
          "gisaid_epi_isl": {
            "value": "EPI_ISL_402125"
          },
          "host": {
            "value": "Human"
          },
          "mutational_fitness": {
            "value": 0.0
          },
          "num_date": {
            "confidence": [
              2019.9986301369863,
              2019.9986301369863
            ],
            "value": 2019.9986301369863
          },
          "recency": {
            "value": "Older"
          },
          "region": {
            "value": "Asia"
          },
          "tanzania": {
            "value": "no"
          }
        }
      },
      {
        "branch_attrs": {
          "mutations": {}
        },
        "children": [
          {
            "branch_attrs": {
              "labels": {
                "aa": "ORF1a: L2235I, N3833K"
              },
              "mutations": {
                "ORF1a": [
                  "L2235I",
                  "N3833K"
                ],
                "nuc": [
                  "C6968A",
                  "T11764A"
                ]
              }
            },
            "name": "Wuhan/WH01/2019",
            "node_attrs": {
              "S1_mutations": {
                "value": 0.0
              },
              "clade_membership": {
                "value": "19A"
              },
              "country": {
                "confidence": {
                  "Asia": 1.0
                },
                "entropy": -1.000088900581841e-12,
                "value": "Asia"
              },
              "current_frequency": {
                "value": 0.0
              },
              "div": 2,
              "division": {
                "value": "Asia"
              },
              "emerging_lineage": {
                "value": "19A"
              },
              "epiweek": {
                "value": "201952"
              },
              "gisaid_epi_isl": {
                "value": "EPI_ISL_406798"
              },
              "host": {
                "value": "Human"
              },
              "mutational_fitness": {
                "value": -0.006
              },
              "num_date": {
                "confidence": [
                  2019.9849315068493,
                  2019.9849315068493
                ],
                "value": 2019.9849315068493
              },
              "recency": {
                "value": "Older"
              },
              "region": {
                "value": "Asia"
              },
              "sex": {
                "value": "Male"
              },
              "tanzania": {
                "value": "no"
              }
            }
          },
          {
            "branch_attrs": {
              "labels": {
                "aa": "ORF1b: P314F; S: Q52R, A67V, H69-, V70-, Y144-, E484K, D614G, Q677H, F888L; M: I82T; ORF6: F2M",
                "clade": "20A",
                "emerging_lineage": "20A"
              },
              "mutations": {
                "M": [
                  "I82T"
                ],
                "ORF1b": [
                  "P314F"
                ],
                "ORF6": [
                  "F2M"
                ],
                "S": [
                  "Q52R",
                  "A67V",
                  "H69-",
                  "V70-",
                  "Y144-",
                  "E484K",
                  "D614G",
                  "Q677H",
                  "F888L"
                ],
                "nuc": [
                  "C241T",
                  "A1807G",
                  "C3037T",
                  "T8593C",
                  "C9565T",
                  "C14407T",
                  "C14408T",
                  "C18171T",
                  "A20724G",
                  "A21717G",
                  "C21762T",
                  "T21765-",
                  "A21766-",
                  "C21767-",
                  "A21768-",
                  "T21769-",
                  "G21770-",
                  "T21992-",
                  "A21993-",
                  "T21994-",
                  "G23012A",
                  "A23403G",
                  "G23593C",
                  "T24224C",
                  "T26767C",
                  "T27205-",
                  "T27206-",
                  "T27207-",
                  "A28699G",
                  "G29543T"
                ]
              }
            },
            "children": [
              {
                "branch_attrs": {
                  "labels": {
                    "aa": "ORF1a: P2046L, T3646A; ORF1b: G662S, A1918V; ORF8: D119-, F120-; N: R203M, D377Y"
                  },
                  "mutations": {
                    "N": [
                      "R203M",
                      "D377Y"
                    ],
                    "ORF1a": [
                      "P2046L",
                      "T3646A"
                    ],
                    "ORF1b": [
                      "G662S",
                      "A1918V"
                    ],
                    "ORF8": [
                      "D119-",
                      "F120-"
                    ],
                    "nuc": [
                      "G210T",
                      "C6402T",
                      "A11201G",
                      "A11332G",
                      "G15451A",
                      "C19220T",
                      "C24748T",
                      "G28248-",
                      "A28249-",
                      "T28250-",
                      "T28251-",
                      "T28252-",
                      "C28253-",
                      "A28271-",
                      "G29402T"
                    ]
                  }
                },
                "children": [
                  {
                    "branch_attrs": {
                      "mutations": {
                        "nuc": [
                          "C22916T",
                          "C26912T"
                        ]
                      }
                    },
                    "name": "Nigeria/NCDC-NR543/2021",
                    "node_attrs": {
                      "S1_mutations": {
                        "value": 7.0
                      },
                      "clade_membership": {
                        "value": "20A"
                      },
                      "country": {
                        "confidence": {
                          "Nigeria": 1.0
                        },
                        "entropy": -1.000088900581841e-12,
                        "value": "Nigeria"
                      },
                      "current_frequency": {
                        "value": 0.0
                      },
                      "div": 28,
                      "division": {
                        "value": "Kwara"
                      },
                      "emerging_lineage": {
                        "value": "20A"
                      },
                      "epiweek": {
                        "value": "202136"
                      },
                      "gisaid_epi_isl": {
                        "value": "EPI_ISL_4578056"
                      },
                      "host": {
                        "value": "Human"
                      },
                      "mutational_fitness": {
                        "value": 0.606943371
                      },
                      "num_date": {
                        "confidence": [
                          2021.6835616438357,
                          2021.6835616438357
                        ],
                        "value": 2021.6835616438357
                      },
                      "recency": {
                        "value": "Older"
                      },
                      "region": {
                        "value": "Africa"
                      },
                      "sex": {
                        "value": "Female"
                      },
                      "tanzania": {
                        "value": "no"
                      }
                    }
                  },
                  {
                    "branch_attrs": {
                      "labels": {
                        "aa": "ORF1a: T3255I; ORF1b: P1000L; S: T19R; N: G215C"
                      },
                      "mutations": {
                        "N": [
                          "G215C"
                        ],
                        "ORF1a": [
                          "T3255I"
                        ],
                        "ORF1b": [
                          "P1000L"
                        ],
                        "S": [
                          "T19R"
                        ],
                        "nuc": [
                          "C10029T",
                          "C16466T",
                          "C21618G",
                          "G28881T",
                          "G28916T",
                          "T29543G"
                        ]
                      }
                    },
                    "name": "Nigeria/NCDC-NR570/2021",
                    "node_attrs": {
                      "S1_mutations": {
                        "value": 8.0
                      },
                      "clade_membership": {
                        "value": "20A"
                      },
                      "country": {
                        "confidence": {
                          "Nigeria": 1.0
                        },
                        "entropy": -1.000088900581841e-12,
                        "value": "Nigeria"
                      },
                      "current_frequency": {
                        "value": 1e-06
                      },
                      "div": 32,
                      "division": {
                        "value": "Abuja"
                      },
                      "emerging_lineage": {
                        "value": "20A"
                      },
                      "epiweek": {
                        "value": "202137"
                      },
                      "gisaid_epi_isl": {
                        "value": "EPI_ISL_4743220"
                      },
                      "host": {
                        "value": "Human"
                      },
                      "mutational_fitness": {
                        "value": 0.7502256709999999
                      },
                      "num_date": {
                        "confidence": [
                          2021.7109589041097,
                          2021.7109589041097
                        ],
                        "value": 2021.7109589041097
                      },
                      "recency": {
                        "value": "Older"
                      },
                      "region": {
                        "value": "Africa"
                      },
                      "sex": {
                        "value": "Female"
                      },
                      "tanzania": {
                        "value": "no"
                      }
                    }
                  }
                ],
                "name": "NODE_0000002",
                "node_attrs": {
                  "S1_mutations": {
                    "value": 7.0
                  },
                  "clade_membership": {
                    "value": "20A"
                  },
                  "country": {
                    "confidence": {
                      "Asia": 0.001114960918243257,
                      "Europe": 0.025063834357485257,
                      "Nigeria": 0.9733594420322467
                    },
                    "entropy": 0.13074851833205028,
                    "value": "Nigeria"
                  },
                  "current_frequency": {
                    "value": 1e-06
                  },
                  "div": 26,
                  "emerging_lineage": {
                    "value": "20A"
                  },
                  "mutational_fitness": {
                    "value": 0.606943371
                  },
                  "num_date": {
                    "confidence": [
                      2021.2627526124188,
                      2021.5392463387261
                    ],
                    "value": 2021.3941960755367
                  }
                }
              },
              {
                "branch_attrs": {
                  "labels": {
                    "aa": "ORF1a: T2007I, S3675-, G3676-, F3677-; N: S2M, D3Y, A12G, T205I; ORF9b: H9D"
                  },
                  "mutations": {
                    "N": [
                      "S2M",
                      "D3Y",
                      "A12G",
                      "T205I"
                    ],
                    "ORF1a": [
                      "T2007I",
                      "S3675-",
                      "G3676-",
                      "F3677-"
                    ],
                    "ORF9b": [
                      "H9D"
                    ],
                    "nuc": [
                      "C1498T",
                      "C6285T",
                      "T11288-",
                      "C11289-",
                      "T11290-",
                      "G11291-",
                      "G11292-",
                      "T11293-",
                      "T11294-",
                      "T11295-",
                      "T11296-",
                      "C28278-",
                      "T28279-",
                      "G28280-",
                      "C28308G",
                      "C28887T",
                      "T29728-",
                      "T29729-",
                      "C29730-",
                      "A29731-",
                      "C29732-",
                      "C29733-",
                      "G29734-",
                      "A29735-",
                      "G29736-",
                      "G29737-",
                      "C29738-",
                      "C29739-",
                      "A29740-",
                      "C29741-",
                      "G29742-",
                      "C29743-",
                      "G29744-",
                      "G29745-",
                      "A29746-",
                      "G29747-",
                      "T29748-",
                      "A29749-",
                      "C29750-",
                      "G29751-",
                      "A29752-",
                      "T29753-",
                      "C29754-",
                      "G29755-",
                      "A29756-",
                      "G29757-",
                      "T29758-",
                      "G29759-",
                      "T29760-",
                      "A29761-",
                      "C29762-",
                      "A29763-",
                      "G29764-",
                      "T29765-",
                      "G29766-",
                      "A29767-",
                      "A29768-",
                      "C29769-",
                      "A29770-",
                      "A29771-",
                      "T29772-",
                      "G29773-",
                      "T29775-",
                      "A29776-"
                    ]
                  }
                },
                "children": [
                  {
                    "branch_attrs": {
                      "mutations": {
                        "nuc": [
                          "G16236A",
                          "T17310C",
                          "C29774-"
                        ]
                      }
                    },
                    "name": "USA/RI-CDC-4010977-001/2021",
                    "node_attrs": {
                      "S1_mutations": {
                        "value": 7.0
                      },
                      "clade_membership": {
                        "value": "20A"
                      },
                      "country": {
                        "confidence": {
                          "North America": 1.0
                        },
                        "entropy": -1.000088900581841e-12,
                        "value": "North America"
                      },
                      "current_frequency": {
                        "value": 0.0
                      },
                      "div": 24,
                      "division": {
                        "value": "North America"
                      },
                      "emerging_lineage": {
                        "value": "20A"
                      },
                      "epiweek": {
                        "value": "202105"
                      },
                      "gisaid_epi_isl": {
                        "value": "EPI_ISL_1196888"
                      },
                      "host": {
                        "value": "Human"
                      },
                      "mutational_fitness": {
                        "value": 0.586105063
                      },
                      "num_date": {
                        "confidence": [
                          2021.0917808219178,
                          2021.0917808219178
                        ],
                        "value": 2021.0917808219178
                      },
                      "recency": {
                        "value": "Older"
                      },
                      "region": {
                        "value": "North America"
                      },
                      "sex": {
                        "value": "Male"
                      },
                      "tanzania": {
                        "value": "no"
                      }
                    }
                  },
                  {
                    "branch_attrs": {
                      "labels": {
                        "aa": "E: L21F"
                      },
                      "mutations": {
                        "E": [
                          "L21F"
                        ],
                        "nuc": [
                          "C26305T"
                        ]
                      }
                    },
                    "children": [
                      {
                        "branch_attrs": {
                          "labels": {
                            "aa": "M: T82I"
                          },
                          "mutations": {
                            "M": [
                              "T82I"
                            ],
                            "nuc": [
                              "T241C",
                              "G1807A",
                              "C26767T",
                              "C29627T",
                              "C29774-"
                            ]
                          }
                        },
                        "name": "Spain/CT-HUVH-96533/2021",
                        "node_attrs": {
                          "S1_mutations": {
                            "value": 7.0
                          },
                          "clade_membership": {
                            "value": "20A"
                          },
                          "country": {
                            "confidence": {
                              "Europe": 1.0
                            },
                            "entropy": -1.000088900581841e-12,
                            "value": "Europe"
                          },
                          "current_frequency": {
                            "value": 0.0
                          },
                          "div": 27,
                          "division": {
                            "value": "Europe"
                          },
                          "emerging_lineage": {
                            "value": "20A"
                          },
                          "epiweek": {
                            "value": "202108"
                          },
                          "gisaid_epi_isl": {
                            "value": "EPI_ISL_1169866"
                          },
                          "host": {
                            "value": "Human"
                          },
                          "mutational_fitness": {
                            "value": 0.5406104930000001
                          },
                          "num_date": {
                            "confidence": [
                              2021.1465753424657,
                              2021.1465753424657
                            ],
                            "value": 2021.1465753424657
                          },
                          "recency": {
                            "value": "Older"
                          },
                          "region": {
                            "value": "Europe"
                          },
                          "sex": {
                            "value": "Female"
                          },
                          "tanzania": {
                            "value": "no"
                          }
                        }
                      },
                      {
                        "branch_attrs": {
                          "labels": {
                            "clade": "21D (Eta)",
                            "emerging_lineage": "21D (Eta)"
                          },
                          "mutations": {
                            "nuc": [
                              "A12T",
                              "C24748T",
                              "-29744G",
                              "-29745G",
                              "-29746A",
                              "-29756A",
                              "-29757G",
                              "-29759G",
                              "-29772T",
                              "-29775T"
                            ]
                          }
                        },
                        "children": [
                          {
                            "branch_attrs": {
                              "labels": {
                                "aa": "ORF1a: A3945T; S: P217S, A647S, E654V, G1167D; ORF7a: E95Q"
                              },
                              "mutations": {
                                "ORF1a": [
                                  "A3945T"
                                ],
                                "ORF7a": [
                                  "E95Q"
                                ],
                                "S": [
                                  "P217S",
                                  "A647S",
                                  "E654V",
                                  "G1167D"
                                ],
                                "nuc": [
                                  "A700G",
                                  "G12098A",
                                  "G16917T",
                                  "C22211T",
                                  "G23501T",
                                  "A23523T",
                                  "G25062A",
                                  "G27676C",
                                  "-29728G"
                                ]
                              }
                            },
                            "name": "Malta/MDxMDH489/2021",
                            "node_attrs": {
                              "S1_mutations": {
                                "value": 10.0
                              },
                              "clade_membership": {
                                "value": "21D (Eta)"
                              },
                              "country": {
                                "confidence": {
                                  "Europe": 1.0
                                },
                                "entropy": -1.000088900581841e-12,
                                "value": "Europe"
                              },
                              "current_frequency": {
                                "value": 0.0
                              },
                              "div": 32,
                              "division": {
                                "value": "Europe"
                              },
                              "emerging_lineage": {
                                "value": "21D (Eta)"
                              },
                              "epiweek": {
                                "value": "202125"
                              },
                              "gisaid_epi_isl": {
                                "value": "EPI_ISL_2718542"
                              },
                              "host": {
                                "value": "Human"
                              },
                              "mutational_fitness": {
                                "value": 0.5804591250000001
                              },
                              "num_date": {
                                "confidence": [
                                  2021.4698630136986,
                                  2021.4698630136986
                                ],
                                "value": 2021.4698630136986
                              },
                              "recency": {
                                "value": "Older"
                              },
                              "region": {
                                "value": "Europe"
                              },
                              "sex": {
                                "value": "Male"
                              },
                              "tanzania": {
                                "value": "no"
                              }
                            }
                          },
                          {
                            "branch_attrs": {
                              "mutations": {
                                "nuc": [
                                  "G2659A"
                                ]
                              }
                            },
                            "children": [
                              {
                                "branch_attrs": {
                                  "mutations": {
                                    "nuc": [
                                      "T234C",
                                      "C17133T",
                                      "-29728G",
                                      "-29729G",
                                      "-29730G",
                                      "-29731A",
                                      "-29732G",
                                      "-29733A",
                                      "-29734G",
                                      "-29735C",
                                      "-29736T",
                                      "-29737G",
                                      "-29738C",
                                      "-29739C",
                                      "-29740A",
                                      "-29741T",
                                      "-29742G",
                                      "G29745A",
                                      "-29747G",
                                      "-29748A",
                                      "-29749G",
                                      "-29750C",
                                      "-29751C",
                                      "-29752C",
                                      "-29753T",
                                      "-29754A",
                                      "-29755A",
                                      "A29756T",
                                      "-29758T",
                                      "-29760T",
                                      "-29761A",
                                      "-29762A",
                                      "-29763A",
                                      "-29764A",
                                      "-29765T",
                                      "-29766T",
                                      "-29767A",
                                      "-29768A",
                                      "-29769T",
                                      "-29770T",
                                      "-29771T",
                                      "-29773A",
                                      "C29774G",
                                      "-29776A",
                                      "G29778T",
                                      "A29780-",
                                      "G29781-",
                                      "A29782-",
                                      "G29783-",
                                      "C29784-",
                                      "T29785-",
                                      "G29786-",
                                      "C29787-",
                                      "A29792-",
                                      "T29793-",
                                      "G29794-",
                                      "G29795-",
                                      "A29796-",
                                      "A29797-",
                                      "G29798-",
                                      "A29799-",
                                      "G29800-",
                                      "T29804-",
                                      "A29805-",
                                      "T29811-",
                                      "A29812-",
                                      "A29814T",
                                      "A29815T",
                                      "T29821C",
                                      "T29826G",
                                      "T29829-",
                                      "G29830-",
                                      "C29831-",
                                      "T29832A",
                                      "C29838A",
                                      "T29840-",
                                      "G29841-",
                                      "T29842-",
                                      "G29843-",
                                      "T29845A",
                                      "T29846A",
                                      "T29847A",
                                      "T29848A",
                                      "T29851-",
                                      "A29852-",
                                      "G29853-",
                                      "C29854-",
                                      "T29855-",
                                      "T29856-",
                                      "C29857-",
                                      "T29858-",
                                      "T29859-",
                                      "G29861A",
                                      "G29862A",
                                      "G29864A",
                                      "T29867A",
                                      "G29868A",
                                      "C29870A"
                                    ]
                                  }
                                },
                                "name": "Greece/147590/2021",
                                "node_attrs": {
                                  "S1_mutations": {
                                    "value": 7.0
                                  },
                                  "clade_membership": {
                                    "value": "21D (Eta)"
                                  },
                                  "country": {
                                    "confidence": {
                                      "Europe": 1.0
                                    },
                                    "entropy": -1.000088900581841e-12,
                                    "value": "Europe"
                                  },
                                  "current_frequency": {
                                    "value": 0.0
                                  },
                                  "div": 40,
                                  "division": {
                                    "value": "Europe"
                                  },
                                  "emerging_lineage": {
                                    "value": "21D (Eta)"
                                  },
                                  "epiweek": {
                                    "value": "202110"
                                  },
                                  "gisaid_epi_isl": {
                                    "value": "EPI_ISL_1716722"
                                  },
                                  "host": {
                                    "value": "Human"
                                  },
                                  "mutational_fitness": {
                                    "value": 0.595623593
                                  },
                                  "num_date": {
                                    "confidence": [
                                      2021.182191780822,
                                      2021.182191780822
                                    ],
                                    "value": 2021.182191780822
                                  },
                                  "recency": {
                                    "value": "Older"
                                  },
                                  "region": {
                                    "value": "Europe"
                                  },
                                  "tanzania": {
                                    "value": "no"
                                  }
                                }
                              },
                              {
                                "branch_attrs": {
                                  "labels": {
                                    "aa": "ORF1a: M1378I, M2365I, M2606T, G3286V, -3675T, -3676S, -3677L; ORF1b: S1779I, V2371L; S: -69H, -70V, -144Y; ORF3a: H78Y, Y206C; N: M2Y, Y3N"
                                  },
                                  "mutations": {
                                    "N": [
                                      "M2Y",
                                      "Y3N"
                                    ],
                                    "ORF1a": [
                                      "M1378I",
                                      "M2365I",
                                      "M2606T",
                                      "G3286V",
                                      "-3675T",
                                      "-3676S",
                                      "-3677L"
                                    ],
                                    "ORF1b": [
                                      "S1779I",
                                      "V2371L"
                                    ],
                                    "ORF3a": [
                                      "H78Y",
                                      "Y206C"
                                    ],
                                    "S": [
                                      "-69H",
                                      "-70V",
                                      "-144Y"
                                    ],
                                    "nuc": [
                                      "T2C",
                                      "T3G",
                                      "A5T",
                                      "G4399T",
                                      "C4582T",
                                      "G7360T",
                                      "T8082C",
                                      "C9979T",
                                      "G10122T",
                                      "-11288A",
                                      "-11289C",
                                      "-11290T",
                                      "-11291A",
                                      "-11292G",
                                      "-11293T",
                                      "-11294T",
                                      "-11295T",
                                      "-11296G",
                                      "C12974T",
                                      "G18803T",
                                      "G20578T",
                                      "-21765T",
                                      "-21766C",
                                      "-21767C",
                                      "-21768A",
                                      "-21769T",
                                      "-21770G",
                                      "-21992T",
                                      "-21993A",
                                      "-21994T",
                                      "C25624T",
                                      "A26009G",
                                      "-27205A",
                                      "-27206T",
                                      "-27207G",
                                      "-28278A",
                                      "-28279T",
                                      "-28280A",
                                      "-29728G",
                                      "-29729G",
                                      "-29730G",
                                      "-29731A",
                                      "-29732G",
                                      "-29733A",
                                      "-29734G",
                                      "-29735C",
                                      "-29736T",
                                      "-29737G",
                                      "-29738C",
                                      "-29739C",
                                      "-29740A",
                                      "-29741T",
                                      "-29742A",
                                      "-29743T",
                                      "-29758A",
                                      "-29761C",
                                      "-29762C",
                                      "-29763C",
                                      "-29764C",
                                      "-29765T",
                                      "-29766G",
                                      "-29767A",
                                      "-29768A",
                                      "-29769C",
                                      "-29770A",
                                      "-29771C",
                                      "T29772C",
                                      "-29773A",
                                      "-29776T"
                                    ]
                                  }
                                },
                                "name": "Liberia/LIB-0171/2021",
                                "node_attrs": {
                                  "S1_mutations": {
                                    "value": 5.0
                                  },
                                  "clade_membership": {
                                    "value": "21D (Eta)"
                                  },
                                  "country": {
                                    "confidence": {
                                      "Liberia": 1.0
                                    },
                                    "entropy": -1.000088900581841e-12,
                                    "value": "Liberia"
                                  },
                                  "current_frequency": {
                                    "value": 0.0
                                  },
                                  "div": 36,
                                  "division": {
                                    "value": "Montserrado"
                                  },
                                  "emerging_lineage": {
                                    "value": "21D (Eta)"
                                  },
                                  "epiweek": {
                                    "value": "202114"
                                  },
                                  "gisaid_epi_isl": {
                                    "value": "EPI_ISL_4232131"
                                  },
                                  "host": {
                                    "value": "Human"
                                  },
                                  "mutational_fitness": {
                                    "value": 0.54865075
                                  },
                                  "num_date": {
                                    "confidence": [
                                      2021.2561643835616,
                                      2021.2561643835616
                                    ],
                                    "value": 2021.2561643835616
                                  },
                                  "recency": {
                                    "value": "Older"
                                  },
                                  "region": {
                                    "value": "Africa"
                                  },
                                  "sex": {
                                    "value": "Female"
                                  },
                                  "tanzania": {
                                    "value": "no"
                                  }
                                }
                              },
                              {
                                "branch_attrs": {
                                  "mutations": {
                                    "nuc": [
                                      "T18321C",
                                      "C20148T",
                                      "G24445A",
                                      "C29530T",
                                      "C29870A"
                                    ]
                                  }
                                },
                                "name": "Slovenia/34709/2021",
                                "node_attrs": {
                                  "S1_mutations": {
                                    "value": 7.0
                                  },
                                  "clade_membership": {
                                    "value": "21D (Eta)"
                                  },
                                  "country": {
                                    "confidence": {
                                      "Europe": 1.0
                                    },
                                    "entropy": -1.000088900581841e-12,
                                    "value": "Europe"
                                  },
                                  "current_frequency": {
                                    "value": 0.0
                                  },
                                  "div": 29,
                                  "division": {
                                    "value": "Europe"
                                  },
                                  "emerging_lineage": {
                                    "value": "21D (Eta)"
                                  },
                                  "epiweek": {
                                    "value": "202103"
                                  },
                                  "gisaid_epi_isl": {
                                    "value": "EPI_ISL_2465405"
                                  },
                                  "host": {
                                    "value": "Human"
                                  },
                                  "mutational_fitness": {
                                    "value": 0.595623593
                                  },
                                  "num_date": {
                                    "confidence": [
                                      2021.0506849315068,
                                      2021.0506849315068
                                    ],
                                    "value": 2021.0506849315068
                                  },
                                  "recency": {
                                    "value": "Older"
                                  },
                                  "region": {
                                    "value": "Europe"
                                  },
                                  "sex": {
                                    "value": "Female"
                                  },
                                  "tanzania": {
                                    "value": "no"
                                  }
                                }
                              },
                              {
                                "branch_attrs": {
                                  "labels": {
                                    "aa": "ORF1a: A4092V"
                                  },
                                  "mutations": {
                                    "ORF1a": [
                                      "A4092V"
                                    ],
                                    "nuc": [
                                      "C12540T",
                                      "T24472C"
                                    ]
                                  }
                                },
                                "children": [
                                  {
                                    "branch_attrs": {
                                      "labels": {
                                        "aa": "ORF1a: L3588F; ORF1b: G1772V; ORF7a: L102F, K117I"
                                      },
                                      "mutations": {
                                        "ORF1a": [
                                          "L3588F"
                                        ],
                                        "ORF1b": [
                                          "G1772V"
                                        ],
                                        "ORF7a": [
                                          "L102F",
                                          "K117I"
                                        ],
                                        "nuc": [
                                          "T2425C",
                                          "T9565C",
                                          "G11029T",
                                          "G18782T",
                                          "C27697T",
                                          "A27743T",
                                          "-29728G",
                                          "-29776T"
                                        ]
                                      }
                                    },
                                    "name": "Switzerland/ZH-ETHZ-471244/2021",
                                    "node_attrs": {
                                      "S1_mutations": {
                                        "value": 7.0
                                      },
                                      "clade_membership": {
                                        "value": "21D (Eta)"
                                      },
                                      "country": {
                                        "confidence": {
                                          "Europe": 1.0
                                        },
                                        "entropy": -1.000088900581841e-12,
                                        "value": "Europe"
                                      },
                                      "current_frequency": {
                                        "value": 0.0
                                      },
                                      "div": 33,
                                      "division": {
                                        "value": "Europe"
                                      },
                                      "emerging_lineage": {
                                        "value": "21D (Eta)"
                                      },
                                      "epiweek": {
                                        "value": "202103"
                                      },
                                      "gisaid_epi_isl": {
                                        "value": "EPI_ISL_1059438"
                                      },
                                      "host": {
                                        "value": "Human"
                                      },
                                      "mutational_fitness": {
                                        "value": 0.5806235930000001
                                      },
                                      "num_date": {
                                        "confidence": [
                                          2021.058904109589,
                                          2021.058904109589
                                        ],
                                        "value": 2021.058904109589
                                      },
                                      "recency": {
                                        "value": "Older"
                                      },
                                      "region": {
                                        "value": "Europe"
                                      },
                                      "tanzania": {
                                        "value": "no"
                                      }
                                    }
                                  },
                                  {
                                    "branch_attrs": {
                                      "labels": {
                                        "aa": "ORF1a: T512I; ORF3a: S74F"
                                      },
                                      "mutations": {
                                        "ORF1a": [
                                          "T512I"
                                        ],
                                        "ORF3a": [
                                          "S74F"
                                        ],
                                        "nuc": [
                                          "C1800T",
                                          "C25613T"
                                        ]
                                      }
                                    },
                                    "name": "Benin/NMIMR-67796/2021",
                                    "node_attrs": {
                                      "S1_mutations": {
                                        "value": 7.0
                                      },
                                      "clade_membership": {
                                        "value": "21D (Eta)"
                                      },
                                      "country": {
                                        "confidence": {
                                          "Benin": 1.0
                                        },
                                        "entropy": -1.000088900581841e-12,
                                        "value": "Benin"
                                      },
                                      "current_frequency": {
                                        "value": 0.0
                                      },
                                      "div": 29,
                                      "division": {
                                        "value": "Oueme"
                                      },
                                      "emerging_lineage": {
                                        "value": "21D (Eta)"
                                      },
                                      "epiweek": {
                                        "value": "202108"
                                      },
                                      "gisaid_epi_isl": {
                                        "value": "EPI_ISL_7139790"
                                      },
                                      "host": {
                                        "value": "Human"
                                      },
                                      "mutational_fitness": {
                                        "value": 0.6378918929999999
                                      },
                                      "num_date": {
                                        "confidence": [
                                          2021.1465753424657,
                                          2021.1465753424657
                                        ],
                                        "value": 2021.1465753424657
                                      },
                                      "recency": {
                                        "value": "Older"
                                      },
                                      "region": {
                                        "value": "Africa"
                                      },
                                      "sex": {
                                        "value": "Male"
                                      },
                                      "tanzania": {
                                        "value": "no"
                                      }
                                    }
                                  }
                                ],
                                "name": "NODE_0000257",
                                "node_attrs": {
                                  "S1_mutations": {
                                    "value": 7.0
                                  },
                                  "clade_membership": {
                                    "value": "21D (Eta)"
                                  },
                                  "country": {
                                    "confidence": {
                                      "Asia": 0.0018373326791069232,
                                      "Benin": 0.1344905677184515,
                                      "Europe": 0.8585526807672168,
                                      "Nigeria": 0.001688311126562816
                                    },
                                    "entropy": 0.4513084752854345,
                                    "value": "Europe"
                                  },
                                  "current_frequency": {
                                    "value": 0.0
                                  },
                                  "div": 27,
                                  "emerging_lineage": {
                                    "value": "21D (Eta)"
                                  },
                                  "mutational_fitness": {
                                    "value": 0.592623593
                                  },
                                  "num_date": {
                                    "confidence": [
                                      2020.9404104373912,
                                      2021.0209833661293
                                    ],
                                    "value": 2020.9689652763723
                                  }
                                }
                              },
                              {
                                "branch_attrs": {
                                  "mutations": {
                                    "nuc": [
                                      "C337T"
                                    ]
                                  }
                                },
                                "children": [
                                  {
                                    "branch_attrs": {
                                      "labels": {
                                        "aa": "ORF1a: T1001I, V2613F; ORF1b: T1173I; S: A522S"
                                      },
                                      "mutations": {
                                        "ORF1a": [
                                          "T1001I",
                                          "V2613F"
                                        ],
                                        "ORF1b": [
                                          "T1173I"
                                        ],
                                        "S": [
                                          "A522S"
                                        ],
                                        "nuc": [
                                          "C3267T",
                                          "G8102T",
                                          "C16985T",
                                          "-21765T",
                                          "-21992T",
                                          "G23126T",
                                          "-29737G",
                                          "-29738G",
                                          "-29739G",
                                          "-29740A",
                                          "-29742G",
                                          "-29743A",
                                          "-29747G",
                                          "-29748G",
                                          "-29749A",
                                          "-29750C",
                                          "-29751G",
                                          "-29752A",
                                          "-29753A",
                                          "-29754A",
                                          "-29755G",
                                          "G29759-",
                                          "-29761C",
                                          "-29762C",
                                          "-29768A",
                                          "-29769C",
                                          "-29770C",
                                          "-29771A",
                                          "T29772C",
                                          "-29773A",
                                          "C29774T",
                                          "T29867A",
                                          "G29868A",
                                          "C29870A"
                                        ]
                                      }
                                    },
                                    "name": "Thailand/Bangkok_11695/2021",
                                    "node_attrs": {
                                      "S1_mutations": {
                                        "value": 8.0
                                      },
                                      "clade_membership": {
                                        "value": "21D (Eta)"
                                      },
                                      "country": {
                                        "confidence": {
                                          "Asia": 1.0
                                        },
                                        "entropy": -1.000088900581841e-12,
                                        "value": "Asia"
                                      },
                                      "current_frequency": {
                                        "value": 0.0
                                      },
                                      "div": 31,
                                      "division": {
                                        "value": "Asia"
                                      },
                                      "emerging_lineage": {
                                        "value": "21D (Eta)"
                                      },
                                      "epiweek": {
                                        "value": "202109"
                                      },
                                      "gisaid_epi_isl": {
                                        "value": "EPI_ISL_1173247"
                                      },
                                      "host": {
                                        "value": "Human"
                                      },
                                      "mutational_fitness": {
                                        "value": 0.620401338
                                      },
                                      "num_date": {
                                        "confidence": [
                                          2021.16301369863,
                                          2021.16301369863
                                        ],
                                        "value": 2021.16301369863
                                      },
                                      "recency": {
                                        "value": "Older"
                                      },
                                      "region": {
                                        "value": "Asia"
                                      },
                                      "sex": {
                                        "value": "Female"
                                      },
                                      "tanzania": {
                                        "value": "no"
                                      }
                                    }
                                  },
                                  {
                                    "branch_attrs": {
                                      "labels": {
                                        "aa": "ORF1a: N2140S, -3676S, -3677L, V3925-, D3926-; ORF1b: T1621I; S: S13I, E309Q; ORF3a: L85F; ORF8: P36L"
                                      },
                                      "mutations": {
                                        "ORF1a": [
                                          "N2140S",
                                          "-3676S",
                                          "-3677L",
                                          "V3925-",
                                          "D3926-"
                                        ],
                                        "ORF1b": [
                                          "T1621I"
                                        ],
                                        "ORF3a": [
                                          "L85F"
                                        ],
                                        "ORF8": [
                                          "P36L"
                                        ],
                                        "S": [
                                          "S13I",
                                          "E309Q"
                                        ],
                                        "nuc": [
                                          "C4810T",
                                          "A6684G",
                                          "C9298T",
                                          "-11290T",
                                          "-11291A",
                                          "-11292G",
                                          "-11293T",
                                          "-11294T",
                                          "-11295T",
                                          "-11296G",
                                          "G12038-",
                                          "T12039-",
                                          "A12040-",
                                          "G12041-",
                                          "A12042-",
                                          "C12043-",
                                          "C18329T",
                                          "G21600T",
                                          "G22487C",
                                          "G25647T",
                                          "T27792-",
                                          "T27793-",
                                          "C28000T",
                                          "C29137T"
                                        ]
                                      }
                                    },
                                    "name": "Italy/LOM-TIGEM-IZSM-COLLI-14382/2020",
                                    "node_attrs": {
                                      "S1_mutations": {
                                        "value": 8.0
                                      },
                                      "clade_membership": {
                                        "value": "21D (Eta)"
                                      },
                                      "country": {
                                        "confidence": {
                                          "Europe": 1.0
                                        },
                                        "entropy": -1.000088900581841e-12,
                                        "value": "Europe"
                                      },
                                      "current_frequency": {
                                        "value": 0.0
                                      },
                                      "div": 35,
                                      "division": {
                                        "value": "Europe"
                                      },
                                      "emerging_lineage": {
                                        "value": "21D (Eta)"
                                      },
                                      "epiweek": {
                                        "value": "202051"
                                      },
                                      "gisaid_epi_isl": {
                                        "value": "EPI_ISL_2282156"
                                      },
                                      "host": {
                                        "value": "Human"
                                      },
                                      "mutational_fitness": {
                                        "value": 0.6262835967
                                      },
                                      "num_date": {
                                        "confidence": [
                                          2020.957650273224,
                                          2020.957650273224
                                        ],
                                        "value": 2020.957650273224
                                      },
                                      "recency": {
                                        "value": "Older"
                                      },
                                      "region": {
                                        "value": "Europe"
                                      },
                                      "sex": {
                                        "value": "Female"
                                      },
                                      "tanzania": {
                                        "value": "no"
                                      }
                                    }
                                  }
                                ],
                                "name": "NODE_0000460",
                                "node_attrs": {
                                  "S1_mutations": {
                                    "value": 7.0
                                  },
                                  "clade_membership": {
                                    "value": "21D (Eta)"
                                  },
                                  "country": {
                                    "confidence": {
                                      "Asia": 0.20064530399373876,
                                      "Europe": 0.7958632830206485,
                                      "Nigeria": 0.0010094425613454976
                                    },
                                    "entropy": 0.532276205634338,
                                    "value": "Europe"
                                  },
                                  "current_frequency": {
                                    "value": 0.0
                                  },
                                  "div": 26,
                                  "emerging_lineage": {
                                    "value": "21D (Eta)"
                                  },
                                  "mutational_fitness": {
                                    "value": 0.595623593
                                  },
                                  "num_date": {
                                    "confidence": [
                                      2020.713560301617,
                                      2020.9393360487386
                                    ],
                                    "value": 2020.912313832496
                                  }
                                }
                              },
                              {
                                "branch_attrs": {
                                  "labels": {
                                    "aa": "ORF1a: A2345V; S: K182R"
                                  },
                                  "mutations": {
                                    "ORF1a": [
                                      "A2345V"
                                    ],
                                    "S": [
                                      "K182R"
                                    ],
                                    "nuc": [
                                      "G4936A",
                                      "C7299T",
                                      "A22107G"
                                    ]
                                  }
                                },
                                "children": [
                                  {
                                    "branch_attrs": {
                                      "labels": {
                                        "aa": "ORF3a: L108I, Y109N"
                                      },
                                      "mutations": {
                                        "ORF3a": [
                                          "L108I",
                                          "Y109N"
                                        ],
                                        "nuc": [
                                          "G2755T",
                                          "C25714A",
                                          "T25717A"
                                        ]
                                      }
                                    },
                                    "name": "Benin/248717/2021",
                                    "node_attrs": {
                                      "S1_mutations": {
                                        "value": 8.0
                                      },
                                      "clade_membership": {
                                        "value": "21D (Eta)"
                                      },
                                      "country": {
                                        "confidence": {
                                          "Benin": 1.0
                                        },
                                        "entropy": -1.000088900581841e-12,
                                        "value": "Benin"
                                      },
                                      "current_frequency": {
                                        "value": 0.0
                                      },
                                      "div": 31,
                                      "division": {
                                        "value": "Cotonou"
                                      },
                                      "emerging_lineage": {
                                        "value": "21D (Eta)"
                                      },
                                      "epiweek": {
                                        "value": "202104"
                                      },
                                      "gisaid_epi_isl": {
                                        "value": "EPI_ISL_4567013"
                                      },
                                      "host": {
                                        "value": "Human"
                                      },
                                      "mutational_fitness": {
                                        "value": 0.5976274930000001
                                      },
                                      "num_date": {
                                        "confidence": [
                                          2021.0808219178082,
                                          2021.0808219178082
                                        ],
                                        "value": 2021.0808219178082
                                      },
                                      "recency": {
                                        "value": "Older"
                                      },
                                      "region": {
                                        "value": "Africa"
                                      },
                                      "sex": {
                                        "value": "Female"
                                      },
                                      "tanzania": {
                                        "value": "no"
                                      }
                                    }
                                  },
                                  {
                                    "branch_attrs": {
                                      "labels": {
                                        "aa": "S: A27S, I203M; N: A119S"
                                      },
                                      "mutations": {
                                        "N": [
                                          "A119S"
                                        ],
                                        "S": [
                                          "A27S",
                                          "I203M"
                                        ],
                                        "nuc": [
                                          "C12367T",
                                          "G21641T",
                                          "A22171G",
                                          "G28628T"
                                        ]
                                      }
                                    },
                                    "name": "Benin/NMIMR-359656/2021",
                                    "node_attrs": {
                                      "S1_mutations": {
                                        "value": 10.0
                                      },
                                      "clade_membership": {
                                        "value": "21D (Eta)"
                                      },
                                      "country": {
                                        "confidence": {
                                          "Benin": 1.0
                                        },
                                        "entropy": -1.000088900581841e-12,
                                        "value": "Benin"
                                      },
                                      "current_frequency": {
                                        "value": 0.0
                                      },
                                      "div": 32,
                                      "division": {
                                        "value": "Littoral"
                                      },
                                      "emerging_lineage": {
                                        "value": "21D (Eta)"
                                      },
                                      "epiweek": {
                                        "value": "202113"
                                      },
                                      "gisaid_epi_isl": {
                                        "value": "EPI_ISL_7139774"
                                      },
                                      "host": {
                                        "value": "Human"
                                      },
                                      "mutational_fitness": {
                                        "value": 0.6009451768
                                      },
                                      "num_date": {
                                        "confidence": [
                                          2021.2479452054795,
                                          2021.2479452054795
                                        ],
                                        "value": 2021.2479452054795
                                      },
                                      "recency": {
                                        "value": "Older"
                                      },
                                      "region": {
                                        "value": "Africa"
                                      },
                                      "sex": {
                                        "value": "Male"
                                      },
                                      "tanzania": {
                                        "value": "no"
                                      }
                                    }
                                  }
                                ],
                                "name": "NODE_0000692",
                                "node_attrs": {
                                  "S1_mutations": {
                                    "value": 8.0
                                  },
                                  "clade_membership": {
                                    "value": "21D (Eta)"
                                  },
                                  "country": {
                                    "confidence": {
                                      "Benin": 0.974548630964064,
                                      "Europe": 0.024978113435621854
                                    },
                                    "entropy": 0.12219152767212285,
                                    "value": "Benin"
                                  },
                                  "current_frequency": {
                                    "value": 0.0
                                  },
                                  "div": 28,
                                  "emerging_lineage": {
                                    "value": "21D (Eta)"
                                  },
                                  "mutational_fitness": {
                                    "value": 0.6036274930000001
                                  },
                                  "num_date": {
                                    "confidence": [
                                      2020.9562007735253,
                                      2021.063449195509
                                    ],
                                    "value": 2021.0256688777188
                                  }
                                }
                              },
                              {
                                "branch_attrs": {
                                  "labels": {
                                    "aa": "ORF1a: R550C"
                                  },
                                  "mutations": {
                                    "ORF1a": [
                                      "R550C"
                                    ],
                                    "nuc": [
                                      "C1913T",
                                      "C10718A"
                                    ]
                                  }
                                },
                                "children": [
                                  {
                                    "branch_attrs": {
                                      "labels": {
                                        "aa": "ORF1a: E847Q; S: A27S, -70I; N: M2Y"
                                      },
                                      "mutations": {
                                        "N": [
                                          "M2Y"
                                        ],
                                        "ORF1a": [
                                          "E847Q"
                                        ],
                                        "S": [
                                          "A27S",
                                          "-70I"
                                        ],
                                        "nuc": [
                                          "G2804C",
                                          "G14118A",
                                          "G21641T",
                                          "-21770A",
                                          "-21994T",
                                          "-28278A",
                                          "-28279T"
                                        ]
                                      }
                                    },
                                    "name": "Ghana/WACCBIP-GS102/2021",
                                    "node_attrs": {
                                      "S1_mutations": {
                                        "value": 9.0
                                      },
                                      "clade_membership": {
                                        "value": "21D (Eta)"
                                      },
                                      "country": {
                                        "confidence": {
                                          "Ghana": 1.0
                                        },
                                        "entropy": -1.000088900581841e-12,
                                        "value": "Ghana"
                                      },
                                      "current_frequency": {
                                        "value": 0.0
                                      },
                                      "div": 30,
                                      "emerging_lineage": {
                                        "value": "21D (Eta)"
                                      },
                                      "epiweek": {
                                        "value": "202101"
                                      },
                                      "gisaid_epi_isl": {
                                        "value": "EPI_ISL_944732"
                                      },
                                      "host": {
                                        "value": "Human"
                                      },
                                      "mutational_fitness": {
                                        "value": 0.5988909219
                                      },
                                      "num_date": {
                                        "confidence": [
                                          2021.0150684931507,
                                          2021.0150684931507
                                        ],
                                        "value": 2021.0150684931507
                                      },
                                      "recency": {
                                        "value": "Older"
                                      },
                                      "region": {
                                        "value": "Africa"
                                      },
                                      "tanzania": {
                                        "value": "no"
                                      }
                                    }
                                  },
                                  {
                                    "branch_attrs": {
                                      "mutations": {}
                                    },
                                    "name": "Ireland/CE-NVRL-e85IRL93053/2021",
                                    "node_attrs": {
                                      "S1_mutations": {
                                        "value": 7.0
                                      },
                                      "clade_membership": {
                                        "value": "21D (Eta)"
                                      },
                                      "country": {
                                        "confidence": {
                                          "Europe": 1.0
                                        },
                                        "entropy": -1.000088900581841e-12,
                                        "value": "Europe"
                                      },
                                      "current_frequency": {
                                        "value": 0.0
                                      },
                                      "div": 27,
                                      "division": {
                                        "value": "Europe"
                                      },
                                      "emerging_lineage": {
                                        "value": "21D (Eta)"
                                      },
                                      "epiweek": {
                                        "value": "202107"
                                      },
                                      "gisaid_epi_isl": {
                                        "value": "EPI_ISL_1191275"
                                      },
                                      "host": {
                                        "value": "Human"
                                      },
                                      "mutational_fitness": {
                                        "value": 0.595228726
                                      },
                                      "num_date": {
                                        "confidence": [
                                          2021.1301369863013,
                                          2021.1301369863013
                                        ],
                                        "value": 2021.1301369863013
                                      },
                                      "recency": {
                                        "value": "Older"
                                      },
                                      "region": {
                                        "value": "Europe"
                                      },
                                      "sex": {
                                        "value": "Male"
                                      },
                                      "tanzania": {
                                        "value": "no"
                                      }
                                    }
                                  }
                                ],
                                "name": "NODE_0000715",
                                "node_attrs": {
                                  "S1_mutations": {
                                    "value": 7.0
                                  },
                                  "clade_membership": {
                                    "value": "21D (Eta)"
                                  },
                                  "country": {
                                    "confidence": {
                                      "Asia": 0.003930625855231532,
                                      "Europe": 0.8852932337925736,
                                      "Ghana": 0.10431817628853175,
                                      "Nigeria": 0.0021464209179410626
                                    },
                                    "entropy": 0.4132064629463483,
                                    "value": "Europe"
                                  },
                                  "current_frequency": {
                                    "value": 0.0
                                  },
                                  "div": 27,
                                  "emerging_lineage": {
                                    "value": "21D (Eta)"
                                  },
                                  "mutational_fitness": {
                                    "value": 0.595228726
                                  },
                                  "num_date": {
                                    "confidence": [
                                      2020.947029501059,
                                      2021.008704399215
                                    ],
                                    "value": 2020.9726316283404
                                  }
                                }
                              },
                              {
                                "branch_attrs": {
                                  "labels": {
                                    "aa": "ORF1a: N2228S; ORF1b: Q348H; N: H300Y"
                                  },
                                  "mutations": {
                                    "N": [
                                      "H300Y"
                                    ],
                                    "ORF1a": [
                                      "N2228S"
                                    ],
                                    "ORF1b": [
                                      "Q348H"
                                    ],
                                    "nuc": [
                                      "T12A",
                                      "A6948G",
                                      "A8959G",
                                      "A8962G",
                                      "C12880T",
                                      "A13488G",
                                      "G14511T",
                                      "A16824T",
                                      "C25000T",
                                      "C29171T",
                                      "T29858-",
                                      "T29859-",
                                      "A29860-",
                                      "G29861-",
                                      "G29862-",
                                      "A29863-",
                                      "G29864-",
                                      "A29865-",
                                      "A29866-"
                                    ]
                                  }
                                },
                                "children": [
                                  {
                                    "branch_attrs": {
                                      "mutations": {
                                        "nuc": [
                                          "T26305-",
                                          "-29728T",
                                          "-29729T",
                                          "-29730C",
                                          "-29731A",
                                          "-29732C",
                                          "-29733C",
                                          "-29734G",
                                          "-29735A",
                                          "-29736G",
                                          "-29737G",
                                          "-29738C",
                                          "-29739C",
                                          "-29740A",
                                          "-29741C",
                                          "-29742G",
                                          "-29743C",
                                          "-29747G",
                                          "-29748T",
                                          "-29749A",
                                          "-29750C",
                                          "-29751G",
                                          "-29752A",
                                          "-29753T",
                                          "-29754C",
                                          "-29755G",
                                          "-29758T",
                                          "-29760T",
                                          "-29761A",
                                          "-29762C",
                                          "-29763A",
                                          "-29764G",
                                          "-29765T",
                                          "-29766G",
                                          "-29767A",
                                          "-29768A",
                                          "-29769C",
                                          "-29770A",
                                          "-29771A",
                                          "-29773G",
                                          "-29776A"
                                        ]
                                      }
                                    },
                                    "name": "Australia/QLD1798/2021",
                                    "node_attrs": {
                                      "S1_mutations": {
                                        "value": 7.0
                                      },
                                      "clade_membership": {
                                        "value": "21D (Eta)"
                                      },
                                      "country": {
                                        "confidence": {
                                          "Oceania": 1.0
                                        },
                                        "entropy": -1.000088900581841e-12,
                                        "value": "Oceania"
                                      },
                                      "current_frequency": {
                                        "value": 0.0
                                      },
                                      "div": 34,
                                      "division": {
                                        "value": "Oceania"
                                      },
                                      "emerging_lineage": {
                                        "value": "21D (Eta)"
                                      },
                                      "epiweek": {
                                        "value": "202113"
                                      },
                                      "gisaid_epi_isl": {
                                        "value": "EPI_ISL_1424006"
                                      },
                                      "host": {
                                        "value": "Human"
                                      },
                                      "mutational_fitness": {
                                        "value": 0.5900339990000001
                                      },
                                      "num_date": {
                                        "confidence": [
                                          2021.2397260273972,
                                          2021.2397260273972
                                        ],
                                        "value": 2021.2397260273972
                                      },
                                      "recency": {
                                        "value": "Older"
                                      },
                                      "region": {
                                        "value": "Oceania"
                                      },
                                      "tanzania": {
                                        "value": "no"
                                      }
                                    }
                                  },
                                  {
                                    "branch_attrs": {
                                      "mutations": {
                                        "nuc": [
                                          "C20574T",
                                          "G29744-",
                                          "G29745-",
                                          "A29746-",
                                          "A29756-",
                                          "G29757-",
                                          "G29759-",
                                          "T29772-",
                                          "C29774-",
                                          "T29775-"
                                        ]
                                      }
                                    },
                                    "name": "Israel/CVL-11384/2021",
                                    "node_attrs": {
                                      "S1_mutations": {
                                        "value": 7.0
                                      },
                                      "clade_membership": {
                                        "value": "21D (Eta)"
                                      },
                                      "country": {
                                        "confidence": {
                                          "Asia": 1.0
                                        },
                                        "entropy": -1.000088900581841e-12,
                                        "value": "Asia"
                                      },
                                      "current_frequency": {
                                        "value": 0.0
                                      },
                                      "div": 35,
                                      "division": {
                                        "value": "Asia"
                                      },
                                      "emerging_lineage": {
                                        "value": "21D (Eta)"
                                      },
                                      "epiweek": {
                                        "value": "202113"
                                      },
                                      "gisaid_epi_isl": {
                                        "value": "EPI_ISL_2085776"
                                      },
                                      "host": {
                                        "value": "Human"
                                      },
                                      "mutational_fitness": {
                                        "value": 0.5900339990000001
                                      },
                                      "num_date": {
                                        "confidence": [
                                          2021.2506849315068,
                                          2021.2506849315068
                                        ],
                                        "value": 2021.2506849315068
                                      },
                                      "recency": {
                                        "value": "Older"
                                      },
                                      "region": {
                                        "value": "Asia"
                                      },
                                      "tanzania": {
                                        "value": "no"
                                      }
                                    }
                                  },
                                  {
                                    "branch_attrs": {
                                      "labels": {
                                        "aa": "ORF3a: W131C"
                                      },
                                      "mutations": {
                                        "ORF3a": [
                                          "W131C"
                                        ],
                                        "nuc": [
                                          "G25785T"
                                        ]
                                      }
                                    },
                                    "children": [
                                      {
                                        "branch_attrs": {
                                          "labels": {
                                            "aa": "ORF1a: -3676S, -3677L, T4159I"
                                          },
                                          "mutations": {
                                            "ORF1a": [
                                              "-3676S",
                                              "-3677L",
                                              "T4159I"
                                            ],
                                            "nuc": [
                                              "-11288T",
                                              "-11290T",
                                              "-11291A",
                                              "-11292G",
                                              "-11293T",
                                              "-11294T",
                                              "-11295T",
                                              "-11296G",
                                              "C12741T",
                                              "C15240T"
                                            ]
                                          }
                                        },
                                        "name": "Latvia/2403/2021",
                                        "node_attrs": {
                                          "S1_mutations": {
                                            "value": 7.0
                                          },
                                          "clade_membership": {
                                            "value": "21D (Eta)"
                                          },
                                          "country": {
                                            "confidence": {
                                              "Europe": 1.0
                                            },
                                            "entropy": -1.000088900581841e-12,
                                            "value": "Europe"
                                          },
                                          "current_frequency": {
                                            "value": 0.0
                                          },
                                          "div": 37,
                                          "division": {
                                            "value": "Europe"
                                          },
                                          "emerging_lineage": {
                                            "value": "21D (Eta)"
                                          },
                                          "epiweek": {
                                            "value": "202117"
                                          },
                                          "gisaid_epi_isl": {
                                            "value": "EPI_ISL_2141965"
                                          },
                                          "host": {
                                            "value": "Human"
                                          },
                                          "mutational_fitness": {
                                            "value": 0.604784989
                                          },
                                          "num_date": {
                                            "confidence": [
                                              2021.3164383561643,
                                              2021.3164383561643
                                            ],
                                            "value": 2021.3164383561643
                                          },
                                          "recency": {
                                            "value": "Older"
                                          },
                                          "region": {
                                            "value": "Europe"
                                          },
                                          "tanzania": {
                                            "value": "no"
                                          }
                                        }
                                      },
                                      {
                                        "branch_attrs": {
                                          "labels": {
                                            "aa": "ORF1a: E3310K; S: A222S; N: M2S, Y3D, E118Q"
                                          },
                                          "mutations": {
                                            "N": [
                                              "M2S",
                                              "Y3D",
                                              "E118Q"
                                            ],
                                            "ORF1a": [
                                              "E3310K"
                                            ],
                                            "S": [
                                              "A222S"
                                            ],
                                            "nuc": [
                                              "G10193A",
                                              "G22226T",
                                              "-28278C",
                                              "-28279T",
                                              "-28280G",
                                              "G28625C",
                                              "-29728T",
                                              "-29729T",
                                              "-29730C",
                                              "-29731A",
                                              "-29732C",
                                              "-29733C",
                                              "-29734G",
                                              "-29735A",
                                              "-29736G",
                                              "-29737G",
                                              "-29738C",
                                              "-29739C",
                                              "-29740A",
                                              "-29741C",
                                              "-29742G",
                                              "-29743C",
                                              "-29747G",
                                              "-29748T",
                                              "-29749A",
                                              "-29750C",
                                              "-29751G",
                                              "-29752A",
                                              "-29753T",
                                              "-29754C",
                                              "-29755G",
                                              "-29758T",
                                              "-29760T",
                                              "-29761A",
                                              "-29762C",
                                              "-29763A",
                                              "-29764G",
                                              "-29765T",
                                              "-29766G",
                                              "-29767A",
                                              "-29768A",
                                              "-29769C",
                                              "-29770A",
                                              "-29771A",
                                              "-29773G",
                                              "-29776A"
                                            ]
                                          }
                                        },
                                        "name": "Angola/CERI-KRISP-K014971/2021",
                                        "node_attrs": {
                                          "S1_mutations": {
                                            "value": 8.0
                                          },
                                          "clade_membership": {
                                            "value": "21D (Eta)"
                                          },
                                          "country": {
                                            "confidence": {
                                              "Angola": 1.0
                                            },
                                            "entropy": -1.000088900581841e-12,
                                            "value": "Angola"
                                          },
                                          "current_frequency": {
                                            "value": 0.0
                                          },
                                          "div": 38,
                                          "division": {
                                            "value": "Luanda"
                                          },
                                          "emerging_lineage": {
                                            "value": "21D (Eta)"
                                          },
                                          "epiweek": {
                                            "value": "202115"
                                          },
                                          "gisaid_epi_isl": {
                                            "value": "EPI_ISL_2492656"
                                          },
                                          "host": {
                                            "value": "Human"
                                          },
                                          "mutational_fitness": {
                                            "value": 0.570645359
                                          },
                                          "num_date": {
                                            "confidence": [
                                              2021.2890410958903,
                                              2021.2890410958903
                                            ],
                                            "value": 2021.2890410958903
                                          },
                                          "recency": {
                                            "value": "Older"
                                          },
                                          "region": {
                                            "value": "Africa"
                                          },
                                          "sex": {
                                            "value": "Female"
                                          },
                                          "tanzania": {
                                            "value": "no"
                                          }
                                        }
                                      }
                                    ],
                                    "name": "NODE_0000531",
                                    "node_attrs": {
                                      "S1_mutations": {
                                        "value": 7.0
                                      },
                                      "clade_membership": {
                                        "value": "21D (Eta)"
                                      },
                                      "country": {
                                        "confidence": {
                                          "Angola": 0.050960103690898165,
                                          "Asia": 0.08612564091037597,
                                          "Europe": 0.8446783917036975,
                                          "Oceania": 0.003710498992462343
                                        },
                                        "entropy": 0.6270138944901763,
                                        "value": "Europe"
                                      },
                                      "current_frequency": {
                                        "value": 0.0
                                      },
                                      "div": 35,
                                      "emerging_lineage": {
                                        "value": "21D (Eta)"
                                      },
                                      "mutational_fitness": {
                                        "value": 0.5922817490000001
                                      },
                                      "num_date": {
                                        "confidence": [
                                          2021.1947082638308,
                                          2021.2641048741582
                                        ],
                                        "value": 2021.2395884556142
                                      }
                                    }
                                  }
                                ],
                                "name": "NODE_0000529",
                                "node_attrs": {
                                  "S1_mutations": {
                                    "value": 7.0
                                  },
                                  "clade_membership": {
                                    "value": "21D (Eta)"
                                  },
                                  "country": {
                                    "confidence": {
                                      "Angola": 0.0014225947690812938,
                                      "Asia": 0.21677194689015114,
                                      "Europe": 0.7690393175243758,
                                      "Oceania": 0.010897994506293356
                                    },
                                    "entropy": 0.6082158457763248,
                                    "value": "Europe"
                                  },
                                  "current_frequency": {
                                    "value": 0.0
                                  },
                                  "div": 34,
                                  "emerging_lineage": {
                                    "value": "21D (Eta)"
                                  },
                                  "mutational_fitness": {
                                    "value": 0.5900339990000001
                                  },
                                  "num_date": {
                                    "confidence": [
                                      2021.16703031517,
                                      2021.2397260273972
                                    ],
                                    "value": 2021.2176788928634
                                  }
                                }
                              },
                              {
                                "branch_attrs": {
                                  "mutations": {
                                    "nuc": [
                                      "C19938T",
                                      "C27213T"
                                    ]
                                  }
                                },
                                "children": [
                                  {
                                    "branch_attrs": {
                                      "labels": {
                                        "aa": "ORF1a: Q3966R"
                                      },
                                      "mutations": {
                                        "ORF1a": [
                                          "Q3966R"
                                        ],
                                        "nuc": [
                                          "G8470A",
                                          "A12162G"
                                        ]
                                      }
                                    },
                                    "name": "Nigeria/CV639/2020",
                                    "node_attrs": {
                                      "S1_mutations": {
                                        "value": 7.0
                                      },
                                      "clade_membership": {
                                        "value": "21D (Eta)"
                                      },
                                      "country": {
                                        "confidence": {
                                          "Nigeria": 1.0
                                        },
                                        "entropy": -1.000088900581841e-12,
                                        "value": "Nigeria"
                                      },
                                      "current_frequency": {
                                        "value": 0.0
                                      },
                                      "div": 29,
                                      "division": {
                                        "value": "Lagos State"
                                      },
                                      "emerging_lineage": {
                                        "value": "21D (Eta)"
                                      },
                                      "epiweek": {
                                        "value": "202053"
                                      },
                                      "gisaid_epi_isl": {
                                        "value": "EPI_ISL_941287"
                                      },
                                      "host": {
                                        "value": "Human"
                                      },
                                      "mutational_fitness": {
                                        "value": 0.594348753
                                      },
                                      "num_date": {
                                        "confidence": [
                                          2020.9931693989072,
                                          2020.9931693989072
                                        ],
                                        "value": 2020.9931693989072
                                      },
                                      "recency": {
                                        "value": "Older"
                                      },
                                      "region": {
                                        "value": "Africa"
                                      },
                                      "sex": {
                                        "value": "Female"
                                      },
                                      "tanzania": {
                                        "value": "no"
                                      }
                                    }
                                  },
                                  {
                                    "branch_attrs": {
                                      "labels": {
                                        "aa": "E: F21L"
                                      },
                                      "mutations": {
                                        "E": [
                                          "F21L"
                                        ],
                                        "nuc": [
                                          "T26305-",
                                          "-29728T",
                                          "-29729T",
                                          "-29730C",
                                          "-29731A",
                                          "-29732C",
                                          "-29733C",
                                          "-29734G",
                                          "-29735A",
                                          "-29736G",
                                          "-29737G",
                                          "-29738C",
                                          "-29739C",
                                          "-29740A",
                                          "-29741C",
                                          "-29742G",
                                          "-29743C",
                                          "-29747G",
                                          "-29748T",
                                          "-29749A",
                                          "-29750C",
                                          "-29751G",
                                          "-29752A",
                                          "-29753T",
                                          "-29754C",
                                          "-29755G",
                                          "-29758T",
                                          "-29760T",
                                          "-29761A",
                                          "-29762C",
                                          "-29763A",
                                          "-29764G",
                                          "-29765T",
                                          "-29766G",
                                          "-29767A",
                                          "-29768A",
                                          "-29769C",
                                          "-29770A",
                                          "-29771A",
                                          "-29773G",
                                          "-29776A"
                                        ]
                                      }
                                    },
                                    "children": [
                                      {
                                        "branch_attrs": {
                                          "labels": {
                                            "aa": "ORF1a: S2900P, -3675S, -3676G, -3677F; S: -69H, -70V, -144S; ORF8: S54P"
                                          },
                                          "mutations": {
                                            "ORF1a": [
                                              "S2900P",
                                              "-3675S",
                                              "-3676G",
                                              "-3677F"
                                            ],
                                            "ORF8": [
                                              "S54P"
                                            ],
                                            "S": [
                                              "-69H",
                                              "-70V",
                                              "-144S"
                                            ],
                                            "nuc": [
                                              "T8963C",
                                              "-11288T",
                                              "-11289C",
                                              "-11290T",
                                              "-11291G",
                                              "-11292G",
                                              "-11293T",
                                              "-11294T",
                                              "-11295T",
                                              "-11296T",
                                              "-21765T",
                                              "-21766A",
                                              "-21767C",
                                              "-21768A",
                                              "-21769T",
                                              "-21770G",
                                              "-21992T",
                                              "-21993C",
                                              "-21994T",
                                              "-26305C",
                                              "T28053C"
                                            ]
                                          }
                                        },
                                        "name": "Belgium/rega-4087/2021",
                                        "node_attrs": {
                                          "S1_mutations": {
                                            "value": 6.0
                                          },
                                          "clade_membership": {
                                            "value": "21D (Eta)"
                                          },
                                          "country": {
                                            "confidence": {
                                              "Europe": 1.0
                                            },
                                            "entropy": -1.000088900581841e-12,
                                            "value": "Europe"
                                          },
                                          "current_frequency": {
                                            "value": 0.0
                                          },
                                          "div": 29,
                                          "division": {
                                            "value": "Europe"
                                          },
                                          "emerging_lineage": {
                                            "value": "21D (Eta)"
                                          },
                                          "epiweek": {
                                            "value": "202108"
                                          },
                                          "gisaid_epi_isl": {
                                            "value": "EPI_ISL_1380528"
                                          },
                                          "host": {
                                            "value": "Human"
                                          },
                                          "mutational_fitness": {
                                            "value": 0.554766893
                                          },
                                          "num_date": {
                                            "confidence": [
                                              2021.1520547945206,
                                              2021.1520547945206
                                            ],
                                            "value": 2021.1520547945206
                                          },
                                          "recency": {
                                            "value": "Older"
                                          },
                                          "region": {
                                            "value": "Europe"
                                          },
                                          "sex": {
                                            "value": "Female"
                                          },
                                          "tanzania": {
                                            "value": "no"
                                          }
                                        }
                                      },
                                      {
                                        "branch_attrs": {
                                          "labels": {
                                            "aa": "ORF1a: K2191R, A3209V; ORF1b: T284I"
                                          },
                                          "mutations": {
                                            "ORF1a": [
                                              "K2191R",
                                              "A3209V"
                                            ],
                                            "ORF1b": [
                                              "T284I"
                                            ],
                                            "nuc": [
                                              "A6837G",
                                              "C9891T",
                                              "G14055T",
                                              "C14318T",
                                              "A27388-",
                                              "C27389-",
                                              "G27390-",
                                              "A27391-"
                                            ]
                                          }
                                        },
                                        "children": [
                                          {
                                            "branch_attrs": {
                                              "mutations": {}
                                            },
                                            "name": "Reunion/CHU_7210530523/2021",
                                            "node_attrs": {
                                              "S1_mutations": {
                                                "value": 7.0
                                              },
                                              "clade_membership": {
                                                "value": "21D (Eta)"
                                              },
                                              "country": {
                                                "confidence": {
                                                  "Reunion": 1.0
                                                },
                                                "entropy": -1.000088900581841e-12,
                                                "value": "Reunion"
                                              },
                                              "current_frequency": {
                                                "value": 0.0
                                              },
                                              "div": 31,
                                              "emerging_lineage": {
                                                "value": "21D (Eta)"
                                              },
                                              "epiweek": {
                                                "value": "202121"
                                              },
                                              "gisaid_epi_isl": {
                                                "value": "EPI_ISL_2651265"
                                              },
                                              "host": {
                                                "value": "Human"
                                              },
                                              "mutational_fitness": {
                                                "value": 0.6260858472999999
                                              },
                                              "num_date": {
                                                "confidence": [
                                                  2021.3958904109588,
                                                  2021.3958904109588
                                                ],
                                                "value": 2021.3958904109588
                                              },
                                              "recency": {
                                                "value": "Older"
                                              },
                                              "region": {
                                                "value": "Africa"
                                              },
                                              "sex": {
                                                "value": "Female"
                                              },
                                              "tanzania": {
                                                "value": "no"
                                              }
                                            }
                                          },
                                          {
                                            "branch_attrs": {
                                              "labels": {
                                                "aa": "ORF7a: L116F"
                                              },
                                              "mutations": {
                                                "ORF7a": [
                                                  "L116F"
                                                ],
                                                "nuc": [
                                                  "C27739T"
                                                ]
                                              }
                                            },
                                            "children": [
                                              {
                                                "branch_attrs": {
                                                  "mutations": {}
                                                },
                                                "name": "Reunion/PIMIT_10394/2021",
                                                "node_attrs": {
                                                  "S1_mutations": {
                                                    "value": 7.0
                                                  },
                                                  "clade_membership": {
                                                    "value": "21D (Eta)"
                                                  },
                                                  "country": {
                                                    "confidence": {
                                                      "Reunion": 1.0
                                                    },
                                                    "entropy": -1.000088900581841e-12,
                                                    "value": "Reunion"
                                                  },
                                                  "current_frequency": {
                                                    "value": 0.0
                                                  },
                                                  "div": 32,
                                                  "emerging_lineage": {
                                                    "value": "21D (Eta)"
                                                  },
                                                  "epiweek": {
                                                    "value": "202120"
                                                  },
                                                  "gisaid_epi_isl": {
                                                    "value": "EPI_ISL_3154311"
                                                  },
                                                  "host": {
                                                    "value": "Human"
                                                  },
                                                  "mutational_fitness": {
                                                    "value": 0.6304792472999999
                                                  },
                                                  "num_date": {
                                                    "confidence": [
                                                      2021.3821917808218,
                                                      2021.3821917808218
                                                    ],
                                                    "value": 2021.3821917808218
                                                  },
                                                  "recency": {
                                                    "value": "Older"
                                                  },
                                                  "region": {
                                                    "value": "Africa"
                                                  },
                                                  "tanzania": {
                                                    "value": "no"
                                                  }
                                                }
                                              },
                                              {
                                                "branch_attrs": {
                                                  "mutations": {}
                                                },
                                                "name": "Reunion/PIMIT_11036/2021",
                                                "node_attrs": {
                                                  "S1_mutations": {
                                                    "value": 7.0
                                                  },
                                                  "clade_membership": {
                                                    "value": "21D (Eta)"
                                                  },
                                                  "country": {
                                                    "confidence": {
                                                      "Reunion": 1.0
                                                    },
                                                    "entropy": -1.000088900581841e-12,
                                                    "value": "Reunion"
                                                  },
                                                  "current_frequency": {
                                                    "value": 0.0
                                                  },
                                                  "div": 32,
                                                  "emerging_lineage": {
                                                    "value": "21D (Eta)"
                                                  },
                                                  "epiweek": {
                                                    "value": "202121"
                                                  },
                                                  "gisaid_epi_isl": {
                                                    "value": "EPI_ISL_3153690"
                                                  },
                                                  "host": {
                                                    "value": "Human"
                                                  },
                                                  "mutational_fitness": {
                                                    "value": 0.6304792472999999
                                                  },
                                                  "num_date": {
                                                    "confidence": [
                                                      2021.3958904109588,
                                                      2021.3958904109588
                                                    ],
                                                    "value": 2021.3958904109588
                                                  },
                                                  "recency": {
                                                    "value": "Older"
                                                  },
                                                  "region": {
                                                    "value": "Africa"
                                                  },
                                                  "tanzania": {
                                                    "value": "no"
                                                  }
                                                }
                                              }
                                            ],
                                            "name": "NODE_0000118",
                                            "node_attrs": {
                                              "S1_mutations": {
                                                "value": 7.0
                                              },
                                              "clade_membership": {
                                                "value": "21D (Eta)"
                                              },
                                              "country": {
                                                "confidence": {
                                                  "Reunion": 0.9998485459207344
                                                },
                                                "entropy": 0.0017566945538217808,
                                                "value": "Reunion"
                                              },
                                              "current_frequency": {
                                                "value": 0.0
                                              },
                                              "div": 32,
                                              "emerging_lineage": {
                                                "value": "21D (Eta)"
                                              },
                                              "mutational_fitness": {
                                                "value": 0.6304792472999999
                                              },
                                              "num_date": {
                                                "confidence": [
                                                  2021.3401752612292,
                                                  2021.3821917808218
                                                ],
                                                "value": 2021.3821917808218
                                              }
                                            }
                                          }
                                        ],
                                        "name": "NODE_0000117",
                                        "node_attrs": {
                                          "S1_mutations": {
                                            "value": 7.0
                                          },
                                          "clade_membership": {
                                            "value": "21D (Eta)"
                                          },
                                          "country": {
                                            "confidence": {
                                              "Europe": 0.008816853292039248,
                                              "Reunion": 0.9883288675294792
                                            },
                                            "entropy": 0.07812082516328066,
                                            "value": "Reunion"
                                          },
                                          "current_frequency": {
                                            "value": 0.0
                                          },
                                          "div": 31,
                                          "emerging_lineage": {
                                            "value": "21D (Eta)"
                                          },
                                          "mutational_fitness": {
                                            "value": 0.6260858472999999
                                          },
                                          "num_date": {
                                            "confidence": [
                                              2021.256949478167,
                                              2021.380075391096
                                            ],
                                            "value": 2021.3250969961218
                                          }
                                        }
                                      }
                                    ],
                                    "name": "NODE_0000017",
                                    "node_attrs": {
                                      "S1_mutations": {
                                        "value": 7.0
                                      },
                                      "clade_membership": {
                                        "value": "21D (Eta)"
                                      },
                                      "country": {
                                        "confidence": {
                                          "Asia": 0.006008909389441307,
                                          "Europe": 0.8271726014183801,
                                          "Nigeria": 0.10744892557869275,
                                          "Reunion": 0.042083319052516166
                                        },
                                        "entropy": 0.6795529040584798,
                                        "value": "Europe"
                                      },
                                      "current_frequency": {
                                        "value": 0.0
                                      },
                                      "div": 27,
                                      "emerging_lineage": {
                                        "value": "21D (Eta)"
                                      },
                                      "mutational_fitness": {
                                        "value": 0.586105063
                                      },
                                      "num_date": {
                                        "confidence": [
                                          2021.0018609195688,
                                          2021.128385660645
                                        ],
                                        "value": 2021.0824958055084
                                      }
                                    }
                                  }
                                ],
                                "name": "NODE_0000115",
                                "node_attrs": {
                                  "S1_mutations": {
                                    "value": 7.0
                                  },
                                  "clade_membership": {
                                    "value": "21D (Eta)"
                                  },
                                  "country": {
                                    "confidence": {
                                      "Asia": 0.0025064932551082655,
                                      "Europe": 0.7163674212438317,
                                      "Nigeria": 0.2734389544509802,
                                      "Reunion": 0.0025257813573760805
                                    },
                                    "entropy": 0.6640481325483691,
                                    "value": "Europe"
                                  },
                                  "current_frequency": {
                                    "value": 0.0
                                  },
                                  "div": 27,
                                  "emerging_lineage": {
                                    "value": "21D (Eta)"
                                  },
                                  "mutational_fitness": {
                                    "value": 0.595623593
                                  },
                                  "num_date": {
                                    "confidence": [
                                      2020.9450146863826,
                                      2020.989024934799
                                    ],
                                    "value": 2020.9683166830482
                                  }
                                }
                              },
                              {
                                "branch_attrs": {
                                  "mutations": {
                                    "nuc": [
                                      "C3695T",
                                      "G20931T",
                                      "C28732T"
                                    ]
                                  }
                                },
                                "children": [
                                  {
                                    "branch_attrs": {
                                      "labels": {
                                        "aa": "ORF1a: P1921A"
                                      },
                                      "mutations": {
                                        "ORF1a": [
                                          "P1921A"
                                        ],
                                        "nuc": [
                                          "C664T",
                                          "T1474C",
                                          "C6026G",
                                          "G29744-",
                                          "G29745-",
                                          "A29746-",
                                          "A29756-",
                                          "G29757-",
                                          "G29759-",
                                          "T29772-",
                                          "C29774-",
                                          "T29775-"
                                        ]
                                      }
                                    },
                                    "name": "Japan/IC-0718/2021",
                                    "node_attrs": {
                                      "S1_mutations": {
                                        "value": 7.0
                                      },
                                      "clade_membership": {
                                        "value": "21D (Eta)"
                                      },
                                      "country": {
                                        "confidence": {
                                          "Asia": 1.0
                                        },
                                        "entropy": -1.000088900581841e-12,
                                        "value": "Asia"
                                      },
                                      "current_frequency": {
                                        "value": 0.0
                                      },
                                      "div": 31,
                                      "division": {
                                        "value": "Asia"
                                      },
                                      "emerging_lineage": {
                                        "value": "21D (Eta)"
                                      },
                                      "epiweek": {
                                        "value": "202102"
                                      },
                                      "gisaid_epi_isl": {
                                        "value": "EPI_ISL_851047"
                                      },
                                      "host": {
                                        "value": "Human"
                                      },
                                      "mutational_fitness": {
                                        "value": 0.592623593
                                      },
                                      "num_date": {
                                        "confidence": [
                                          2021.0397260273974,
                                          2021.0397260273974
                                        ],
                                        "value": 2021.0397260273974
                                      },
                                      "recency": {
                                        "value": "Older"
                                      },
                                      "region": {
                                        "value": "Asia"
                                      },
                                      "tanzania": {
                                        "value": "no"
                                      }
                                    }
                                  },
                                  {
                                    "branch_attrs": {
                                      "labels": {
                                        "aa": "ORF1b: A2145T; S: -70I, H655R; N: M2Y"
                                      },
                                      "mutations": {
                                        "N": [
                                          "M2Y"
                                        ],
                                        "ORF1b": [
                                          "A2145T"
                                        ],
                                        "S": [
                                          "-70I",
                                          "H655R"
                                        ],
                                        "nuc": [
                                          "G19900A",
                                          "-21770A",
                                          "-21994T",
                                          "A23526G",
                                          "-28278A",
                                          "-28279T"
                                        ]
                                      }
                                    },
                                    "name": "Ghana/WACCBIP-GS62/2021",
                                    "node_attrs": {
                                      "S1_mutations": {
                                        "value": 9.0
                                      },
                                      "clade_membership": {
                                        "value": "21D (Eta)"
                                      },
                                      "country": {
                                        "confidence": {
                                          "Ghana": 1.0
                                        },
                                        "entropy": -1.000088900581841e-12,
                                        "value": "Ghana"
                                      },
                                      "current_frequency": {
                                        "value": 0.0
                                      },
                                      "div": 30,
                                      "emerging_lineage": {
                                        "value": "21D (Eta)"
                                      },
                                      "epiweek": {
                                        "value": "202101"
                                      },
                                      "gisaid_epi_isl": {
                                        "value": "EPI_ISL_944731"
                                      },
                                      "host": {
                                        "value": "Human"
                                      },
                                      "mutational_fitness": {
                                        "value": 0.5963726091
                                      },
                                      "num_date": {
                                        "confidence": [
                                          2021.0150684931507,
                                          2021.0150684931507
                                        ],
                                        "value": 2021.0150684931507
                                      },
                                      "recency": {
                                        "value": "Older"
                                      },
                                      "region": {
                                        "value": "Africa"
                                      },
                                      "tanzania": {
                                        "value": "no"
                                      }
                                    }
                                  },
                                  {
                                    "branch_attrs": {
                                      "labels": {
                                        "aa": "ORF1a: S3863A; ORF1b: T1137I; ORF3a: G44R, S74F"
                                      },
                                      "mutations": {
                                        "ORF1a": [
                                          "S3863A"
                                        ],
                                        "ORF1b": [
                                          "T1137I"
                                        ],
                                        "ORF3a": [
                                          "G44R",
                                          "S74F"
                                        ],
                                        "nuc": [
                                          "A2659G",
                                          "T11852G",
                                          "C16877T",
                                          "G25522A",
                                          "C25613T",
                                          "-29728T",
                                          "-29729T",
                                          "-29730C",
                                          "-29731A",
                                          "-29732C",
                                          "-29733C",
                                          "-29734G",
                                          "-29735A",
                                          "-29736G",
                                          "-29737G",
                                          "-29738C",
                                          "-29739C",
                                          "-29740A",
                                          "-29741C",
                                          "-29742G",
                                          "-29743C",
                                          "-29747G",
                                          "-29748T",
                                          "-29749A",
                                          "-29750C",
                                          "-29751G",
                                          "-29752A",
                                          "-29753T",
                                          "-29754C",
                                          "-29755G",
                                          "-29758T",
                                          "-29760T",
                                          "-29761A",
                                          "-29762C",
                                          "-29763A",
                                          "-29764G",
                                          "-29765T",
                                          "-29766G",
                                          "-29767A",
                                          "-29768A",
                                          "-29769C",
                                          "-29770A",
                                          "-29771A",
                                          "-29773G",
                                          "-29776A"
                                        ]
                                      }
                                    },
                                    "children": [
                                      {
                                        "branch_attrs": {
                                          "mutations": {}
                                        },
                                        "name": "Malta/MDxMDH333/2021",
                                        "node_attrs": {
                                          "S1_mutations": {
                                            "value": 7.0
                                          },
                                          "clade_membership": {
                                            "value": "21D (Eta)"
                                          },
                                          "country": {
                                            "confidence": {
                                              "Europe": 1.0
                                            },
                                            "entropy": -1.000088900581841e-12,
                                            "value": "Europe"
                                          },
                                          "current_frequency": {
                                            "value": 0.0
                                          },
                                          "div": 33,
                                          "division": {
                                            "value": "Europe"
                                          },
                                          "emerging_lineage": {
                                            "value": "21D (Eta)"
                                          },
                                          "epiweek": {
                                            "value": "202113"
                                          },
                                          "gisaid_epi_isl": {
                                            "value": "EPI_ISL_2095819"
                                          },
                                          "host": {
                                            "value": "Human"
                                          },
                                          "mutational_fitness": {
                                            "value": 0.638053903
                                          },
                                          "num_date": {
                                            "confidence": [
                                              2021.2479452054795,
                                              2021.2479452054795
                                            ],
                                            "value": 2021.2479452054795
                                          },
                                          "recency": {
                                            "value": "Older"
                                          },
                                          "region": {
                                            "value": "Europe"
                                          },
                                          "sex": {
                                            "value": "Female"
                                          },
                                          "tanzania": {
                                            "value": "no"
                                          }
                                        }
                                      },
                                      {
                                        "branch_attrs": {
                                          "mutations": {}
                                        },
                                        "children": [
                                          {
                                            "branch_attrs": {
                                              "mutations": {}
                                            },
                                            "name": "Malta/MDxMDh435/2021",
                                            "node_attrs": {
                                              "S1_mutations": {
                                                "value": 7.0
                                              },
                                              "clade_membership": {
                                                "value": "21D (Eta)"
                                              },
                                              "country": {
                                                "confidence": {
                                                  "Europe": 1.0
                                                },
                                                "entropy": -1.000088900581841e-12,
                                                "value": "Europe"
                                              },
                                              "current_frequency": {
                                                "value": 0.0
                                              },
                                              "div": 33,
                                              "division": {
                                                "value": "Europe"
                                              },
                                              "emerging_lineage": {
                                                "value": "21D (Eta)"
                                              },
                                              "epiweek": {
                                                "value": "202118"
                                              },
                                              "gisaid_epi_isl": {
                                                "value": "EPI_ISL_2107818"
                                              },
                                              "host": {
                                                "value": "Human"
                                              },
                                              "mutational_fitness": {
                                                "value": 0.638053903
                                              },
                                              "num_date": {
                                                "confidence": [
                                                  2021.335616438356,
                                                  2021.335616438356
                                                ],
                                                "value": 2021.335616438356
                                              },
                                              "recency": {
                                                "value": "Older"
                                              },
                                              "region": {
                                                "value": "Europe"
                                              },
                                              "sex": {
                                                "value": "Female"
                                              },
                                              "tanzania": {
                                                "value": "no"
                                              }
                                            }
                                          },
                                          {
                                            "branch_attrs": {
                                              "mutations": {}
                                            },
                                            "name": "Malta/MDxMDH393/2021",
                                            "node_attrs": {
                                              "S1_mutations": {
                                                "value": 7.0
                                              },
                                              "clade_membership": {
                                                "value": "21D (Eta)"
                                              },
                                              "country": {
                                                "confidence": {
                                                  "Europe": 1.0
                                                },
                                                "entropy": -1.000088900581841e-12,
                                                "value": "Europe"
                                              },
                                              "current_frequency": {
                                                "value": 0.0
                                              },
                                              "div": 33,
                                              "division": {
                                                "value": "Europe"
                                              },
                                              "emerging_lineage": {
                                                "value": "21D (Eta)"
                                              },
                                              "epiweek": {
                                                "value": "202116"
                                              },
                                              "gisaid_epi_isl": {
                                                "value": "EPI_ISL_2105875"
                                              },
                                              "host": {
                                                "value": "Human"
                                              },
                                              "mutational_fitness": {
                                                "value": 0.638053903
                                              },
                                              "num_date": {
                                                "confidence": [
                                                  2021.3109589041096,
                                                  2021.3109589041096
                                                ],
                                                "value": 2021.3109589041096
                                              },
                                              "recency": {
                                                "value": "Older"
                                              },
                                              "region": {
                                                "value": "Europe"
                                              },
                                              "sex": {
                                                "value": "Female"
                                              },
                                              "tanzania": {
                                                "value": "no"
                                              }
                                            }
                                          }
                                        ],
                                        "name": "NODE_0000036",
                                        "node_attrs": {
                                          "S1_mutations": {
                                            "value": 7.0
                                          },
                                          "clade_membership": {
                                            "value": "21D (Eta)"
                                          },
                                          "country": {
                                            "confidence": {
                                              "Asia": 0.0039346509562440115,
                                              "Europe": 0.991808494858034,
                                              "Nigeria": 0.0017892458645450632
                                            },
                                            "entropy": 0.061267272909335056,
                                            "value": "Europe"
                                          },
                                          "current_frequency": {
                                            "value": 0.0
                                          },
                                          "div": 33,
                                          "emerging_lineage": {
                                            "value": "21D (Eta)"
                                          },
                                          "mutational_fitness": {
                                            "value": 0.638053903
                                          },
                                          "num_date": {
                                            "confidence": [
                                              2021.24694150131,
                                              2021.3109589041096
                                            ],
                                            "value": 2021.3109589041096
                                          }
                                        }
                                      }
                                    ],
                                    "name": "NODE_0000707",
                                    "node_attrs": {
                                      "S1_mutations": {
                                        "value": 7.0
                                      },
                                      "clade_membership": {
                                        "value": "21D (Eta)"
                                      },
                                      "country": {
                                        "confidence": {
                                          "Asia": 0.007581284725535499,
                                          "Benin": 0.0013506997454384878,
                                          "Europe": 0.9872551124417466,
                                          "Nigeria": 0.0017985590010382833
                                        },
                                        "entropy": 0.08661296781838983,
                                        "value": "Europe"
                                      },
                                      "current_frequency": {
                                        "value": 0.0
                                      },
                                      "div": 33,
                                      "emerging_lineage": {
                                        "value": "21D (Eta)"
                                      },
                                      "mutational_fitness": {
                                        "value": 0.638053903
                                      },
                                      "num_date": {
                                        "confidence": [
                                          2021.2045015271347,
                                          2021.2479452054795
                                        ],
                                        "value": 2021.2479452054795
                                      }
                                    }
                                  },
                                  {
                                    "branch_attrs": {
                                      "labels": {
                                        "aa": "ORF1a: P1213S, A2891V"
                                      },
                                      "mutations": {
                                        "ORF1a": [
                                          "P1213S",
                                          "A2891V"
                                        ],
                                        "nuc": [
                                          "C3902T",
                                          "C8937T"
                                        ]
                                      }
                                    },
                                    "children": [
                                      {
                                        "branch_attrs": {
                                          "labels": {
                                            "aa": "ORF1a: P2605S"
                                          },
                                          "mutations": {
                                            "ORF1a": [
                                              "P2605S"
                                            ],
                                            "nuc": [
                                              "C8078T"
                                            ]
                                          }
                                        },
                                        "name": "Benin/250541/2021",
                                        "node_attrs": {
                                          "S1_mutations": {
                                            "value": 7.0
                                          },
                                          "clade_membership": {
                                            "value": "21D (Eta)"
                                          },
                                          "country": {
                                            "confidence": {
                                              "Benin": 1.0
                                            },
                                            "entropy": -1.000088900581841e-12,
                                            "value": "Benin"
                                          },
                                          "current_frequency": {
                                            "value": 0.0
                                          },
                                          "div": 31,
                                          "division": {
                                            "value": "Cotonou"
                                          },
                                          "emerging_lineage": {
                                            "value": "21D (Eta)"
                                          },
                                          "epiweek": {
                                            "value": "202105"
                                          },
                                          "gisaid_epi_isl": {
                                            "value": "EPI_ISL_2932544"
                                          },
                                          "host": {
                                            "value": "Human"
                                          },
                                          "mutational_fitness": {
                                            "value": 0.5896073841
                                          },
                                          "num_date": {
                                            "confidence": [
                                              2021.0835616438355,
                                              2021.0835616438355
                                            ],
                                            "value": 2021.0835616438355
                                          },
                                          "recency": {
                                            "value": "Older"
                                          },
                                          "region": {
                                            "value": "Africa"
                                          },
                                          "sex": {
                                            "value": "Female"
                                          },
                                          "tanzania": {
                                            "value": "no"
                                          }
                                        }
                                      },
                                      {
                                        "branch_attrs": {
                                          "mutations": {
                                            "nuc": [
                                              "T23510C",
                                              "C29077T"
                                            ]
                                          }
                                        },
                                        "name": "Benin/249979/2021",
                                        "node_attrs": {
                                          "S1_mutations": {
                                            "value": 7.0
                                          },
                                          "clade_membership": {
                                            "value": "21D (Eta)"
                                          },
                                          "country": {
                                            "confidence": {
                                              "Benin": 1.0
                                            },
                                            "entropy": -1.000088900581841e-12,
                                            "value": "Benin"
                                          },
                                          "current_frequency": {
                                            "value": 0.0
                                          },
                                          "div": 32,
                                          "division": {
                                            "value": "Cotonou"
                                          },
                                          "emerging_lineage": {
                                            "value": "21D (Eta)"
                                          },
                                          "epiweek": {
                                            "value": "202105"
                                          },
                                          "gisaid_epi_isl": {
                                            "value": "EPI_ISL_4567043"
                                          },
                                          "host": {
                                            "value": "Human"
                                          },
                                          "mutational_fitness": {
                                            "value": 0.589623593
                                          },
                                          "num_date": {
                                            "confidence": [
                                              2021.0835616438355,
                                              2021.0835616438355
                                            ],
                                            "value": 2021.0835616438355
                                          },
                                          "recency": {
                                            "value": "Older"
                                          },
                                          "region": {
                                            "value": "Africa"
                                          },
                                          "sex": {
                                            "value": "Male"
                                          },
                                          "tanzania": {
                                            "value": "no"
                                          }
                                        }
                                      },
                                      {
                                        "branch_attrs": {
                                          "mutations": {}
                                        },
                                        "children": [
                                          {
                                            "branch_attrs": {
                                              "mutations": {
                                                "nuc": [
                                                  "C24370T",
                                                  "T26305-"
                                                ]
                                              }
                                            },
                                            "name": "Gabon/LPDG0405/2021",
                                            "node_attrs": {
                                              "S1_mutations": {
                                                "value": 7.0
                                              },
                                              "clade_membership": {
                                                "value": "21D (Eta)"
                                              },
                                              "country": {
                                                "confidence": {
                                                  "Gabon": 1.0
                                                },
                                                "entropy": -1.000088900581841e-12,
                                                "value": "Gabon"
                                              },
                                              "current_frequency": {
                                                "value": 0.0
                                              },
                                              "div": 31,
                                              "division": {
                                                "value": "Libreville"
                                              },
                                              "emerging_lineage": {
                                                "value": "21D (Eta)"
                                              },
                                              "epiweek": {
                                                "value": "202113"
                                              },
                                              "gisaid_epi_isl": {
                                                "value": "EPI_ISL_3129580"
                                              },
                                              "host": {
                                                "value": "Human"
                                              },
                                              "mutational_fitness": {
                                                "value": 0.589623593
                                              },
                                              "num_date": {
                                                "confidence": [
                                                  2021.2397260273972,
                                                  2021.2397260273972
                                                ],
                                                "value": 2021.2397260273972
                                              },
                                              "recency": {
                                                "value": "Older"
                                              },
                                              "region": {
                                                "value": "Africa"
                                              },
                                              "sex": {
                                                "value": "Female"
                                              },
                                              "tanzania": {
                                                "value": "no"
                                              }
                                            }
                                          },
                                          {
                                            "branch_attrs": {
                                              "labels": {
                                                "aa": "ORF1a: A2529V; S: P1162S"
                                              },
                                              "mutations": {
                                                "ORF1a": [
                                                  "A2529V"
                                                ],
                                                "S": [
                                                  "P1162S"
                                                ],
                                                "nuc": [
                                                  "C7851T",
                                                  "C18885T",
                                                  "T20892C",
                                                  "C25046T"
                                                ]
                                              }
                                            },
                                            "name": "Benin/NMIMR-359659/2021",
                                            "node_attrs": {
                                              "S1_mutations": {
                                                "value": 7.0
                                              },
                                              "clade_membership": {
                                                "value": "21D (Eta)"
                                              },
                                              "country": {
                                                "confidence": {
                                                  "Benin": 1.0
                                                },
                                                "entropy": -1.000088900581841e-12,
                                                "value": "Benin"
                                              },
                                              "current_frequency": {
                                                "value": 0.0
                                              },
                                              "div": 34,
                                              "division": {
                                                "value": "Littoral"
                                              },
                                              "emerging_lineage": {
                                                "value": "21D (Eta)"
                                              },
                                              "epiweek": {
                                                "value": "202113"
                                              },
                                              "gisaid_epi_isl": {
                                                "value": "EPI_ISL_7139775"
                                              },
                                              "host": {
                                                "value": "Human"
                                              },
                                              "mutational_fitness": {
                                                "value": 0.6154388390000001
                                              },
                                              "num_date": {
                                                "confidence": [
                                                  2021.2479452054795,
                                                  2021.2479452054795
                                                ],
                                                "value": 2021.2479452054795
                                              },
                                              "recency": {
                                                "value": "Older"
                                              },
                                              "region": {
                                                "value": "Africa"
                                              },
                                              "sex": {
                                                "value": "Male"
                                              },
                                              "tanzania": {
                                                "value": "no"
                                              }
                                            }
                                          }
                                        ],
                                        "name": "NODE_0000038",
                                        "node_attrs": {
                                          "S1_mutations": {
                                            "value": 7.0
                                          },
                                          "clade_membership": {
                                            "value": "21D (Eta)"
                                          },
                                          "country": {
                                            "confidence": {
                                              "Benin": 0.9869030827367093,
                                              "Europe": 0.0037991727986600972,
                                              "Gabon": 0.008787062184989966
                                            },
                                            "entropy": 0.08126927138823994,
                                            "value": "Benin"
                                          },
                                          "current_frequency": {
                                            "value": 0.0
                                          },
                                          "div": 30,
                                          "emerging_lineage": {
                                            "value": "21D (Eta)"
                                          },
                                          "mutational_fitness": {
                                            "value": 0.589623593
                                          },
                                          "num_date": {
                                            "confidence": [
                                              2021.0408330036735,
                                              2021.2055533316916
                                            ],
                                            "value": 2021.1148662217227
                                          }
                                        }
                                      }
                                    ],
                                    "name": "NODE_0000711",
                                    "node_attrs": {
                                      "S1_mutations": {
                                        "value": 7.0
                                      },
                                      "clade_membership": {
                                        "value": "21D (Eta)"
                                      },
                                      "country": {
                                        "confidence": {
                                          "Benin": 0.9980897197950435,
                                          "Europe": 0.0018819740543753866
                                        },
                                        "entropy": 0.014054477690124675,
                                        "value": "Benin"
                                      },
                                      "current_frequency": {
                                        "value": 0.0
                                      },
                                      "div": 30,
                                      "emerging_lineage": {
                                        "value": "21D (Eta)"
                                      },
                                      "mutational_fitness": {
                                        "value": 0.589623593
                                      },
                                      "num_date": {
                                        "confidence": [
                                          2021.026695442195,
                                          2021.0835616438355
                                        ],
                                        "value": 2021.0571801683318
                                      }
                                    }
                                  }
                                ],
                                "name": "NODE_0000706",
                                "node_attrs": {
                                  "S1_mutations": {
                                    "value": 7.0
                                  },
                                  "clade_membership": {
                                    "value": "21D (Eta)"
                                  },
                                  "country": {
                                    "confidence": {
                                      "Asia": 0.019300819496984565,
                                      "Benin": 0.0041583398253778915,
                                      "Europe": 0.9732097103904369,
                                      "Ghana": 0.003193748685182141
                                    },
                                    "entropy": 0.14519632666997556,
                                    "value": "Europe"
                                  },
                                  "current_frequency": {
                                    "value": 0.0
                                  },
                                  "div": 28,
                                  "emerging_lineage": {
                                    "value": "21D (Eta)"
                                  },
                                  "mutational_fitness": {
                                    "value": 0.595623593
                                  },
                                  "num_date": {
                                    "confidence": [
                                      2020.9648991817392,
                                      2021.0032729345758
                                    ],
                                    "value": 2020.9938859049842
                                  }
                                }
                              },
                              {
                                "branch_attrs": {
                                  "labels": {
                                    "aa": "S: I434V"
                                  },
                                  "mutations": {
                                    "S": [
                                      "I434V"
                                    ],
                                    "nuc": [
                                      "C10993T",
                                      "A22862G",
                                      "C27998T",
                                      "-29728T",
                                      "-29730C",
                                      "-29731A",
                                      "-29732C",
                                      "-29733C",
                                      "-29734G",
                                      "-29735A",
                                      "-29736G",
                                      "-29737G",
                                      "-29738C",
                                      "-29739C",
                                      "-29740A",
                                      "-29741C",
                                      "-29742G",
                                      "-29743C",
                                      "-29747G",
                                      "-29748T",
                                      "-29749A",
                                      "-29750C",
                                      "-29751G",
                                      "-29752A",
                                      "-29753T",
                                      "-29754C",
                                      "-29755G",
                                      "-29758T",
                                      "-29760T",
                                      "-29761A",
                                      "-29762C",
                                      "-29763A",
                                      "-29764G",
                                      "-29765T",
                                      "-29766G",
                                      "-29767A",
                                      "-29768A",
                                      "-29769C",
                                      "-29770A",
                                      "-29771A",
                                      "-29773G",
                                      "-29776A",
                                      "T29842-",
                                      "G29843-",
                                      "A29844-",
                                      "T29845-",
                                      "T29846-",
                                      "T29847-",
                                      "T29848-",
                                      "A29849-",
                                      "A29850-"
                                    ]
                                  }
                                },
                                "children": [
                                  {
                                    "branch_attrs": {
                                      "labels": {
                                        "aa": "N: A273S"
                                      },
                                      "mutations": {
                                        "N": [
                                          "A273S"
                                        ],
                                        "nuc": [
                                          "C15540T",
                                          "G29090T"
                                        ]
                                      }
                                    },
                                    "name": "Italy/LOM-UNIBS-KA93-NPS/2021",
                                    "node_attrs": {
                                      "S1_mutations": {
                                        "value": 8.0
                                      },
                                      "clade_membership": {
                                        "value": "21D (Eta)"
                                      },
                                      "country": {
                                        "confidence": {
                                          "Europe": 1.0
                                        },
                                        "entropy": -1.000088900581841e-12,
                                        "value": "Europe"
                                      },
                                      "current_frequency": {
                                        "value": 0.0
                                      },
                                      "div": 30,
                                      "division": {
                                        "value": "Europe"
                                      },
                                      "emerging_lineage": {
                                        "value": "21D (Eta)"
                                      },
                                      "epiweek": {
                                        "value": "202107"
                                      },
                                      "gisaid_epi_isl": {
                                        "value": "EPI_ISL_1379441"
                                      },
                                      "host": {
                                        "value": "Human"
                                      },
                                      "mutational_fitness": {
                                        "value": 0.589623593
                                      },
                                      "num_date": {
                                        "confidence": [
                                          2021.1328767123289,
                                          2021.1328767123289
                                        ],
                                        "value": 2021.1328767123289
                                      },
                                      "recency": {
                                        "value": "Older"
                                      },
                                      "region": {
                                        "value": "Europe"
                                      },
                                      "sex": {
                                        "value": "Male"
                                      },
                                      "tanzania": {
                                        "value": "no"
                                      }
                                    }
                                  },
                                  {
                                    "branch_attrs": {
                                      "labels": {
                                        "aa": "ORF1a: T2495I"
                                      },
                                      "mutations": {
                                        "ORF1a": [
                                          "T2495I"
                                        ],
                                        "nuc": [
                                          "C7749T"
                                        ]
                                      }
                                    },
                                    "children": [
                                      {
                                        "branch_attrs": {
                                          "mutations": {}
                                        },
                                        "children": [
                                          {
                                            "branch_attrs": {
                                              "labels": {
                                                "aa": "ORF1a: A540V, A735V, Q3254L"
                                              },
                                              "mutations": {
                                                "ORF1a": [
                                                  "A540V",
                                                  "A735V",
                                                  "Q3254L"
                                                ],
                                                "nuc": [
                                                  "C1884T",
                                                  "C2469T",
                                                  "C4891T",
                                                  "A10026T",
                                                  "A23746T",
                                                  "T26305-"
                                                ]
                                              }
                                            },
                                            "name": "Benin/NMIMR-LFVH390478/2021",
                                            "node_attrs": {
                                              "S1_mutations": {
                                                "value": 8.0
                                              },
                                              "clade_membership": {
                                                "value": "21D (Eta)"
                                              },
                                              "country": {
                                                "confidence": {
                                                  "Benin": 1.0
                                                },
                                                "entropy": -1.000088900581841e-12,
                                                "value": "Benin"
                                              },
                                              "current_frequency": {
                                                "value": 0.0
                                              },
                                              "div": 34,
                                              "division": {
                                                "value": "Cotonou"
                                              },
                                              "emerging_lineage": {
                                                "value": "21D (Eta)"
                                              },
                                              "epiweek": {
                                                "value": "202117"
                                              },
                                              "gisaid_epi_isl": {
                                                "value": "EPI_ISL_7139968"
                                              },
                                              "host": {
                                                "value": "Human"
                                              },
                                              "mutational_fitness": {
                                                "value": 0.5865949031000001
                                              },
                                              "num_date": {
                                                "confidence": [
                                                  2021.3246575342466,
                                                  2021.3246575342466
                                                ],
                                                "value": 2021.3246575342466
                                              },
                                              "recency": {
                                                "value": "Older"
                                              },
                                              "region": {
                                                "value": "Africa"
                                              },
                                              "sex": {
                                                "value": "Female"
                                              },
                                              "tanzania": {
                                                "value": "no"
                                              }
                                            }
                                          },
                                          {
                                            "branch_attrs": {
                                              "mutations": {
                                                "nuc": [
                                                  "C4540T"
                                                ]
                                              }
                                            },
                                            "name": "Italy/EMR-045156-008-01/2021",
                                            "node_attrs": {
                                              "S1_mutations": {
                                                "value": 8.0
                                              },
                                              "clade_membership": {
                                                "value": "21D (Eta)"
                                              },
                                              "country": {
                                                "confidence": {
                                                  "Europe": 1.0
                                                },
                                                "entropy": -1.000088900581841e-12,
                                                "value": "Europe"
                                              },
                                              "current_frequency": {
                                                "value": 0.0
                                              },
                                              "div": 30,
                                              "division": {
                                                "value": "Europe"
                                              },
                                              "emerging_lineage": {
                                                "value": "21D (Eta)"
                                              },
                                              "epiweek": {
                                                "value": "202105"
                                              },
                                              "gisaid_epi_isl": {
                                                "value": "EPI_ISL_1036755"
                                              },
                                              "host": {
                                                "value": "Human"
                                              },
                                              "mutational_fitness": {
                                                "value": 0.5925607793000001
                                              },
                                              "num_date": {
                                                "confidence": [
                                                  2021.0917808219178,
                                                  2021.0917808219178
                                                ],
                                                "value": 2021.0917808219178
                                              },
                                              "recency": {
                                                "value": "Older"
                                              },
                                              "region": {
                                                "value": "Europe"
                                              },
                                              "sex": {
                                                "value": "Male"
                                              },
                                              "tanzania": {
                                                "value": "no"
                                              }
                                            }
                                          }
                                        ],
                                        "name": "NODE_0000041",
                                        "node_attrs": {
                                          "S1_mutations": {
                                            "value": 8.0
                                          },
                                          "clade_membership": {
                                            "value": "21D (Eta)"
                                          },
                                          "country": {
                                            "confidence": {
                                              "Asia": 0.001061243015796423,
                                              "Benin": 0.619757097480564,
                                              "Europe": 0.3758862140515935
                                            },
                                            "entropy": 0.6978082093545318,
                                            "value": "Benin"
                                          },
                                          "current_frequency": {
                                            "value": 0.0
                                          },
                                          "div": 29,
                                          "emerging_lineage": {
                                            "value": "21D (Eta)"
                                          },
                                          "mutational_fitness": {
                                            "value": 0.5925607793000001
                                          },
                                          "num_date": {
                                            "confidence": [
                                              2021.0119549163633,
                                              2021.0917808219178
                                            ],
                                            "value": 2021.070748516059
                                          }
                                        }
                                      },
                                      {
                                        "branch_attrs": {
                                          "mutations": {
                                            "nuc": [
                                              "T29543G"
                                            ]
                                          }
                                        },
                                        "children": [
                                          {
                                            "branch_attrs": {
                                              "labels": {
                                                "aa": "ORF1a: P197S; N: H300Y"
                                              },
                                              "mutations": {
                                                "N": [
                                                  "H300Y"
                                                ],
                                                "ORF1a": [
                                                  "P197S"
                                                ],
                                                "nuc": [
                                                  "C854T",
                                                  "G5830A",
                                                  "C29171T",
                                                  "C29272T"
                                                ]
                                              }
                                            },
                                            "name": "Benin/249901/2021",
                                            "node_attrs": {
                                              "S1_mutations": {
                                                "value": 8.0
                                              },
                                              "clade_membership": {
                                                "value": "21D (Eta)"
                                              },
                                              "country": {
                                                "confidence": {
                                                  "Benin": 1.0
                                                },
                                                "entropy": -1.000088900581841e-12,
                                                "value": "Benin"
                                              },
                                              "current_frequency": {
                                                "value": 0.0
                                              },
                                              "div": 34,
                                              "division": {
                                                "value": "Cotonou"
                                              },
                                              "emerging_lineage": {
                                                "value": "21D (Eta)"
                                              },
                                              "epiweek": {
                                                "value": "202105"
                                              },
                                              "gisaid_epi_isl": {
                                                "value": "EPI_ISL_4567036"
                                              },
                                              "host": {
                                                "value": "Human"
                                              },
                                              "mutational_fitness": {
                                                "value": 0.5865607793000001
                                              },
                                              "num_date": {
                                                "confidence": [
                                                  2021.0835616438355,
                                                  2021.0835616438355
                                                ],
                                                "value": 2021.0835616438355
                                              },
                                              "recency": {
                                                "value": "Older"
                                              },
                                              "region": {
                                                "value": "Africa"
                                              },
                                              "sex": {
                                                "value": "Male"
                                              },
                                              "tanzania": {
                                                "value": "no"
                                              }
                                            }
                                          },
                                          {
                                            "branch_attrs": {
                                              "mutations": {
                                                "nuc": [
                                                  "-29729A"
                                                ]
                                              }
                                            },
                                            "children": [
                                              {
                                                "branch_attrs": {
                                                  "labels": {
                                                    "aa": "ORF7b: H37R"
                                                  },
                                                  "mutations": {
                                                    "ORF7b": [
                                                      "H37R"
                                                    ],
                                                    "nuc": [
                                                      "C10252T",
                                                      "C11758T",
                                                      "A27865G",
                                                      "A29729T"
                                                    ]
                                                  }
                                                },
                                                "name": "Togo/NMIMR-21-TGS-122/2021",
                                                "node_attrs": {
                                                  "S1_mutations": {
                                                    "value": 8.0
                                                  },
                                                  "clade_membership": {
                                                    "value": "21D (Eta)"
                                                  },
                                                  "country": {
                                                    "confidence": {
                                                      "Togo": 1.0
                                                    },
                                                    "entropy": -1.000088900581841e-12,
                                                    "value": "Togo"
                                                  },
                                                  "current_frequency": {
                                                    "value": 0.0
                                                  },
                                                  "div": 33,
                                                  "division": {
                                                    "value": "Grand Lome"
                                                  },
                                                  "emerging_lineage": {
                                                    "value": "21D (Eta)"
                                                  },
                                                  "epiweek": {
                                                    "value": "202113"
                                                  },
                                                  "gisaid_epi_isl": {
                                                    "value": "EPI_ISL_3914962"
                                                  },
                                                  "host": {
                                                    "value": "Human"
                                                  },
                                                  "mutational_fitness": {
                                                    "value": 0.5895607793000001
                                                  },
                                                  "num_date": {
                                                    "confidence": [
                                                      2021.2479452054795,
                                                      2021.2479452054795
                                                    ],
                                                    "value": 2021.2479452054795
                                                  },
                                                  "recency": {
                                                    "value": "Older"
                                                  },
                                                  "region": {
                                                    "value": "Africa"
                                                  },
                                                  "sex": {
                                                    "value": "Male"
                                                  },
                                                  "tanzania": {
                                                    "value": "no"
                                                  }
                                                }
                                              },
                                              {
                                                "branch_attrs": {
                                                  "mutations": {}
                                                },
                                                "name": "Belgium/ZNA_21222370/2021",
                                                "node_attrs": {
                                                  "S1_mutations": {
                                                    "value": 8.0
                                                  },
                                                  "clade_membership": {
                                                    "value": "21D (Eta)"
                                                  },
                                                  "country": {
                                                    "confidence": {
                                                      "Europe": 1.0
                                                    },
                                                    "entropy": -1.000088900581841e-12,
                                                    "value": "Europe"
                                                  },
                                                  "current_frequency": {
                                                    "value": 0.0
                                                  },
                                                  "div": 30,
                                                  "division": {
                                                    "value": "Europe"
                                                  },
                                                  "emerging_lineage": {
                                                    "value": "21D (Eta)"
                                                  },
                                                  "epiweek": {
                                                    "value": "202104"
                                                  },
                                                  "gisaid_epi_isl": {
                                                    "value": "EPI_ISL_1599535"
                                                  },
                                                  "host": {
                                                    "value": "Human"
                                                  },
                                                  "mutational_fitness": {
                                                    "value": 0.5925607793000001
                                                  },
                                                  "num_date": {
                                                    "confidence": [
                                                      2021.0808219178082,
                                                      2021.0808219178082
                                                    ],
                                                    "value": 2021.0808219178082
                                                  },
                                                  "recency": {
                                                    "value": "Older"
                                                  },
                                                  "region": {
                                                    "value": "Europe"
                                                  },
                                                  "sex": {
                                                    "value": "Male"
                                                  },
                                                  "tanzania": {
                                                    "value": "no"
                                                  }
                                                }
                                              }
                                            ],
                                            "name": "NODE_0000043",
                                            "node_attrs": {
                                              "S1_mutations": {
                                                "value": 8.0
                                              },
                                              "clade_membership": {
                                                "value": "21D (Eta)"
                                              },
                                              "country": {
                                                "confidence": {
                                                  "Asia": 0.001744677242845357,
                                                  "Benin": 0.21569787813310157,
                                                  "Europe": 0.5831589261763079,
                                                  "Togo": 0.192319731013139
                                                },
                                                "entropy": 1.0283779526445442,
                                                "value": "Europe"
                                              },
                                              "current_frequency": {
                                                "value": 0.0
                                              },
                                              "div": 30,
                                              "emerging_lineage": {
                                                "value": "21D (Eta)"
                                              },
                                              "mutational_fitness": {
                                                "value": 0.5925607793000001
                                              },
                                              "num_date": {
                                                "confidence": [
                                                  2021.0514594645101,
                                                  2021.0808219178082
                                                ],
                                                "value": 2021.0808219178082
                                              }
                                            }
                                          },
                                          {
                                            "branch_attrs": {
                                              "labels": {
                                                "aa": "ORF1a: T4031I; ORF1b: S638I"
                                              },
                                              "mutations": {
                                                "ORF1a": [
                                                  "T4031I"
                                                ],
                                                "ORF1b": [
                                                  "S638I"
                                                ],
                                                "nuc": [
                                                  "T9454C",
                                                  "C12357T",
                                                  "G15380T",
                                                  "C15720T",
                                                  "T26305-",
                                                  "-29729T"
                                                ]
                                              }
                                            },
                                            "children": [
                                              {
                                                "branch_attrs": {
                                                  "labels": {
                                                    "aa": "ORF1a: N3537K"
                                                  },
                                                  "mutations": {
                                                    "ORF1a": [
                                                      "N3537K"
                                                    ],
                                                    "nuc": [
                                                      "T10876A"
                                                    ]
                                                  }
                                                },
                                                "name": "Gabon/LPDG650/2021",
                                                "node_attrs": {
                                                  "S1_mutations": {
                                                    "value": 8.0
                                                  },
                                                  "clade_membership": {
                                                    "value": "21D (Eta)"
                                                  },
                                                  "country": {
                                                    "confidence": {
                                                      "Gabon": 1.0
                                                    },
                                                    "entropy": -1.000088900581841e-12,
                                                    "value": "Gabon"
                                                  },
                                                  "current_frequency": {
                                                    "value": 0.0
                                                  },
                                                  "div": 35,
                                                  "division": {
                                                    "value": "Libreville"
                                                  },
                                                  "emerging_lineage": {
                                                    "value": "21D (Eta)"
                                                  },
                                                  "epiweek": {
                                                    "value": "202110"
                                                  },
                                                  "gisaid_epi_isl": {
                                                    "value": "EPI_ISL_3461130"
                                                  },
                                                  "host": {
                                                    "value": "Human"
                                                  },
                                                  "mutational_fitness": {
                                                    "value": 0.5865427547000001
                                                  },
                                                  "num_date": {
                                                    "confidence": [
                                                      2021.182191780822,
                                                      2021.182191780822
                                                    ],
                                                    "value": 2021.182191780822
                                                  },
                                                  "recency": {
                                                    "value": "Older"
                                                  },
                                                  "region": {
                                                    "value": "Africa"
                                                  },
                                                  "sex": {
                                                    "value": "Male"
                                                  },
                                                  "tanzania": {
                                                    "value": "no"
                                                  }
                                                }
                                              },
                                              {
                                                "branch_attrs": {
                                                  "labels": {
                                                    "aa": "ORF1a: T4066I"
                                                  },
                                                  "mutations": {
                                                    "ORF1a": [
                                                      "T4066I"
                                                    ],
                                                    "nuc": [
                                                      "C12462T"
                                                    ]
                                                  }
                                                },
                                                "name": "Gabon/LPDG641/2021",
                                                "node_attrs": {
                                                  "S1_mutations": {
                                                    "value": 8.0
                                                  },
                                                  "clade_membership": {
                                                    "value": "21D (Eta)"
                                                  },
                                                  "country": {
                                                    "confidence": {
                                                      "Gabon": 1.0
                                                    },
                                                    "entropy": -1.000088900581841e-12,
                                                    "value": "Gabon"
                                                  },
                                                  "current_frequency": {
                                                    "value": 0.0
                                                  },
                                                  "div": 35,
                                                  "division": {
                                                    "value": "Libreville"
                                                  },
                                                  "emerging_lineage": {
                                                    "value": "21D (Eta)"
                                                  },
                                                  "epiweek": {
                                                    "value": "202110"
                                                  },
                                                  "gisaid_epi_isl": {
                                                    "value": "EPI_ISL_3461128"
                                                  },
                                                  "host": {
                                                    "value": "Human"
                                                  },
                                                  "mutational_fitness": {
                                                    "value": 0.5896322704
                                                  },
                                                  "num_date": {
                                                    "confidence": [
                                                      2021.182191780822,
                                                      2021.182191780822
                                                    ],
                                                    "value": 2021.182191780822
                                                  },
                                                  "recency": {
                                                    "value": "Older"
                                                  },
                                                  "region": {
                                                    "value": "Africa"
                                                  },
                                                  "sex": {
                                                    "value": "Female"
                                                  },
                                                  "tanzania": {
                                                    "value": "no"
                                                  }
                                                }
                                              },
                                              {
                                                "branch_attrs": {
                                                  "mutations": {}
                                                },
                                                "children": [
                                                  {
                                                    "branch_attrs": {
                                                      "mutations": {}
                                                    },
                                                    "name": "Gabon/LPDG657/2021",
                                                    "node_attrs": {
                                                      "S1_mutations": {
                                                        "value": 8.0
                                                      },
                                                      "clade_membership": {
                                                        "value": "21D (Eta)"
                                                      },
                                                      "country": {
                                                        "confidence": {
                                                          "Gabon": 1.0
                                                        },
                                                        "entropy": -1.000088900581841e-12,
                                                        "value": "Gabon"
                                                      },
                                                      "current_frequency": {
                                                        "value": 0.0
                                                      },
                                                      "div": 34,
                                                      "division": {
                                                        "value": "Libreville"
                                                      },
                                                      "emerging_lineage": {
                                                        "value": "21D (Eta)"
                                                      },
                                                      "epiweek": {
                                                        "value": "202110"
                                                      },
                                                      "gisaid_epi_isl": {
                                                        "value": "EPI_ISL_3461133"
                                                      },
                                                      "host": {
                                                        "value": "Human"
                                                      },
                                                      "mutational_fitness": {
                                                        "value": 0.5895427547000001
                                                      },
                                                      "num_date": {
                                                        "confidence": [
                                                          2021.182191780822,
                                                          2021.182191780822
                                                        ],
                                                        "value": 2021.182191780822
                                                      },
                                                      "recency": {
                                                        "value": "Older"
                                                      },
                                                      "region": {
                                                        "value": "Africa"
                                                      },
                                                      "sex": {
                                                        "value": "Female"
                                                      },
                                                      "tanzania": {
                                                        "value": "no"
                                                      }
                                                    }
                                                  },
                                                  {
                                                    "branch_attrs": {
                                                      "mutations": {}
                                                    },
                                                    "name": "Gabon/LPDG652/2021",
                                                    "node_attrs": {
                                                      "S1_mutations": {
                                                        "value": 8.0
                                                      },
                                                      "clade_membership": {
                                                        "value": "21D (Eta)"
                                                      },
                                                      "country": {
                                                        "confidence": {
                                                          "Gabon": 1.0
                                                        },
                                                        "entropy": -1.000088900581841e-12,
                                                        "value": "Gabon"
                                                      },
                                                      "current_frequency": {
                                                        "value": 0.0
                                                      },
                                                      "div": 34,
                                                      "division": {
                                                        "value": "Libreville"
                                                      },
                                                      "emerging_lineage": {
                                                        "value": "21D (Eta)"
                                                      },
                                                      "epiweek": {
                                                        "value": "202110"
                                                      },
                                                      "gisaid_epi_isl": {
                                                        "value": "EPI_ISL_3461131"
                                                      },
                                                      "host": {
                                                        "value": "Human"
                                                      },
                                                      "mutational_fitness": {
                                                        "value": 0.5895427547000001
                                                      },
                                                      "num_date": {
                                                        "confidence": [
                                                          2021.182191780822,
                                                          2021.182191780822
                                                        ],
                                                        "value": 2021.182191780822
                                                      },
                                                      "recency": {
                                                        "value": "Older"
                                                      },
                                                      "region": {
                                                        "value": "Africa"
                                                      },
                                                      "sex": {
                                                        "value": "Male"
                                                      },
                                                      "tanzania": {
                                                        "value": "no"
                                                      }
                                                    }
                                                  }
                                                ],
                                                "name": "NODE_0000045",
                                                "node_attrs": {
                                                  "S1_mutations": {
                                                    "value": 8.0
                                                  },
                                                  "clade_membership": {
                                                    "value": "21D (Eta)"
                                                  },
                                                  "country": {
                                                    "confidence": {
                                                      "Gabon": 0.9999792990231117
                                                    },
                                                    "entropy": 0.0002971701632765872,
                                                    "value": "Gabon"
                                                  },
                                                  "current_frequency": {
                                                    "value": 0.0
                                                  },
                                                  "div": 34,
                                                  "emerging_lineage": {
                                                    "value": "21D (Eta)"
                                                  },
                                                  "mutational_fitness": {
                                                    "value": 0.5895427547000001
                                                  },
                                                  "num_date": {
                                                    "confidence": [
                                                      2021.1572457900575,
                                                      2021.182191780822
                                                    ],
                                                    "value": 2021.182191780822
                                                  }
                                                }
                                              }
                                            ],
                                            "name": "NODE_0000110",
                                            "node_attrs": {
                                              "S1_mutations": {
                                                "value": 8.0
                                              },
                                              "clade_membership": {
                                                "value": "21D (Eta)"
                                              },
                                              "country": {
                                                "confidence": {
                                                  "Gabon": 0.9997410160527321
                                                },
                                                "entropy": 0.0026147689578857325,
                                                "value": "Gabon"
                                              },
                                              "current_frequency": {
                                                "value": 0.0
                                              },
                                              "div": 34,
                                              "emerging_lineage": {
                                                "value": "21D (Eta)"
                                              },
                                              "mutational_fitness": {
                                                "value": 0.5895427547000001
                                              },
                                              "num_date": {
                                                "confidence": [
                                                  2021.130026275384,
                                                  2021.1774684830932
                                                ],
                                                "value": 2021.1543614405525
                                              }
                                            }
                                          }
                                        ],
                                        "name": "NODE_0000107",
                                        "node_attrs": {
                                          "S1_mutations": {
                                            "value": 8.0
                                          },
                                          "clade_membership": {
                                            "value": "21D (Eta)"
                                          },
                                          "country": {
                                            "confidence": {
                                              "Benin": 0.6595200390403715,
                                              "Europe": 0.3238728824578064,
                                              "Gabon": 0.006261143391953411,
                                              "Togo": 0.008712985510102638
                                            },
                                            "entropy": 0.7267537611225885,
                                            "value": "Benin"
                                          },
                                          "current_frequency": {
                                            "value": 0.0
                                          },
                                          "div": 30,
                                          "emerging_lineage": {
                                            "value": "21D (Eta)"
                                          },
                                          "mutational_fitness": {
                                            "value": 0.5925607793000001
                                          },
                                          "num_date": {
                                            "confidence": [
                                              2021.017431842625,
                                              2021.0787649662875
                                            ],
                                            "value": 2021.0499676449979
                                          }
                                        }
                                      }
                                    ],
                                    "name": "NODE_0000105",
                                    "node_attrs": {
                                      "S1_mutations": {
                                        "value": 8.0
                                      },
                                      "clade_membership": {
                                        "value": "21D (Eta)"
                                      },
                                      "country": {
                                        "confidence": {
                                          "Asia": 0.001618562603890545,
                                          "Benin": 0.5769229979453735,
                                          "Europe": 0.4167135746611524,
                                          "Togo": 0.0018861182576294334
                                        },
                                        "entropy": 0.7268895937950115,
                                        "value": "Benin"
                                      },
                                      "current_frequency": {
                                        "value": 0.0
                                      },
                                      "div": 29,
                                      "emerging_lineage": {
                                        "value": "21D (Eta)"
                                      },
                                      "mutational_fitness": {
                                        "value": 0.5925607793000001
                                      },
                                      "num_date": {
                                        "confidence": [
                                          2020.9989872124413,
                                          2021.0698408769576
                                        ],
                                        "value": 2021.0285427216518
                                      }
                                    }
                                  }
                                ],
                                "name": "NODE_0000104",
                                "node_attrs": {
                                  "S1_mutations": {
                                    "value": 8.0
                                  },
                                  "clade_membership": {
                                    "value": "21D (Eta)"
                                  },
                                  "country": {
                                    "confidence": {
                                      "Asia": 0.002412966509815926,
                                      "Benin": 0.07786209540353335,
                                      "Europe": 0.9150060984146555,
                                      "Nigeria": 0.0018082434755040352
                                    },
                                    "entropy": 0.33005213150671747,
                                    "value": "Europe"
                                  },
                                  "current_frequency": {
                                    "value": 0.0
                                  },
                                  "div": 28,
                                  "emerging_lineage": {
                                    "value": "21D (Eta)"
                                  },
                                  "mutational_fitness": {
                                    "value": 0.592623593
                                  },
                                  "num_date": {
                                    "confidence": [
                                      2020.9565151014847,
                                      2021.053049906808
                                    ],
                                    "value": 2021.0120378632228
                                  }
                                }
                              },
                              {
                                "branch_attrs": {
                                  "mutations": {
                                    "nuc": [
                                      "T15684C",
                                      "-29728T",
                                      "-29729T",
                                      "-29730C",
                                      "-29731A",
                                      "-29732C",
                                      "-29733C",
                                      "-29734G",
                                      "-29735A",
                                      "-29736G",
                                      "-29737G",
                                      "-29738C",
                                      "-29739C",
                                      "-29740A",
                                      "-29741C",
                                      "-29743C",
                                      "-29747G",
                                      "-29748T",
                                      "-29749A",
                                      "-29751G",
                                      "-29752A",
                                      "-29753T",
                                      "-29754C",
                                      "-29755G",
                                      "-29758T",
                                      "-29760T",
                                      "-29761A",
                                      "-29762C",
                                      "-29763A",
                                      "-29764G",
                                      "-29765T",
                                      "-29766G",
                                      "-29767A",
                                      "-29768A"
                                    ]
                                  }
                                },
                                "children": [
                                  {
                                    "branch_attrs": {
                                      "labels": {
                                        "aa": "S: K150N"
                                      },
                                      "mutations": {
                                        "S": [
                                          "K150N"
                                        ],
                                        "nuc": [
                                          "A22012T"
                                        ]
                                      }
                                    },
                                    "children": [
                                      {
                                        "branch_attrs": {
                                          "mutations": {
                                            "nuc": [
                                              "T29772-",
                                              "C29774-",
                                              "T29775-"
                                            ]
                                          }
                                        },
                                        "children": [
                                          {
                                            "branch_attrs": {
                                              "labels": {
                                                "aa": "ORF1b: A2306V; ORF6: M19I"
                                              },
                                              "mutations": {
                                                "ORF1b": [
                                                  "A2306V"
                                                ],
                                                "ORF6": [
                                                  "M19I"
                                                ],
                                                "nuc": [
                                                  "C20384T",
                                                  "T26305-",
                                                  "G27258T",
                                                  "T29543G",
                                                  "-29750C"
                                                ]
                                              }
                                            },
                                            "name": "Gabon/LPDG671/2021",
                                            "node_attrs": {
                                              "S1_mutations": {
                                                "value": 8.0
                                              },
                                              "clade_membership": {
                                                "value": "21D (Eta)"
                                              },
                                              "country": {
                                                "confidence": {
                                                  "Gabon": 0.9999999999999999
                                                },
                                                "entropy": -9.99866855976916e-13,
                                                "value": "Gabon"
                                              },
                                              "current_frequency": {
                                                "value": 0.0
                                              },
                                              "div": 30,
                                              "division": {
                                                "value": "Libreville"
                                              },
                                              "emerging_lineage": {
                                                "value": "21D (Eta)"
                                              },
                                              "epiweek": {
                                                "value": "202116"
                                              },
                                              "gisaid_epi_isl": {
                                                "value": "EPI_ISL_3462058"
                                              },
                                              "host": {
                                                "value": "Human"
                                              },
                                              "mutational_fitness": {
                                                "value": 0.5896588097000001
                                              },
                                              "num_date": {
                                                "confidence": [
                                                  2021.2945205479452,
                                                  2021.2945205479452
                                                ],
                                                "value": 2021.2945205479452
                                              },
                                              "recency": {
                                                "value": "Older"
                                              },
                                              "region": {
                                                "value": "Africa"
                                              },
                                              "sex": {
                                                "value": "Male"
                                              },
                                              "tanzania": {
                                                "value": "no"
                                              }
                                            }
                                          },
                                          {
                                            "branch_attrs": {
                                              "mutations": {
                                                "nuc": [
                                                  "T9565C",
                                                  "T29728-",
                                                  "T29729-",
                                                  "C29730-",
                                                  "A29731-",
                                                  "C29732-",
                                                  "C29733-",
                                                  "G29734-",
                                                  "A29735-",
                                                  "G29736-",
                                                  "G29737-",
                                                  "C29738-",
                                                  "C29739-",
                                                  "A29740-",
                                                  "C29741-",
                                                  "C29743-",
                                                  "G29744-",
                                                  "G29745-",
                                                  "A29746-",
                                                  "G29747-",
                                                  "T29748-",
                                                  "A29749-",
                                                  "G29751-",
                                                  "A29752-",
                                                  "T29753-",
                                                  "C29754-",
                                                  "G29755-",
                                                  "A29756-",
                                                  "G29757-",
                                                  "T29758-",
                                                  "G29759-",
                                                  "T29760-",
                                                  "A29761-",
                                                  "C29762-",
                                                  "A29763-",
                                                  "G29764-",
                                                  "T29765-",
                                                  "G29766-",
                                                  "A29767-",
                                                  "A29768-"
                                                ]
                                              }
                                            },
                                            "name": "Germany/NW-RKI-I-086840/2021",
                                            "node_attrs": {
                                              "S1_mutations": {
                                                "value": 8.0
                                              },
                                              "clade_membership": {
                                                "value": "21D (Eta)"
                                              },
                                              "country": {
                                                "confidence": {
                                                  "Europe": 1.0
                                                },
                                                "entropy": -1.000088900581841e-12,
                                                "value": "Europe"
                                              },
                                              "current_frequency": {
                                                "value": 0.0
                                              },
                                              "div": 28,
                                              "division": {
                                                "value": "Europe"
                                              },
                                              "emerging_lineage": {
                                                "value": "21D (Eta)"
                                              },
                                              "epiweek": {
                                                "value": "202115"
                                              },
                                              "gisaid_epi_isl": {
                                                "value": "EPI_ISL_1723681"
                                              },
                                              "host": {
                                                "value": "Human"
                                              },
                                              "mutational_fitness": {
                                                "value": 0.592623593
                                              },
                                              "num_date": {
                                                "confidence": [
                                                  2021.2835616438356,
                                                  2021.2835616438356
                                                ],
                                                "value": 2021.2835616438356
                                              },
                                              "recency": {
                                                "value": "Older"
                                              },
                                              "region": {
                                                "value": "Europe"
                                              },
                                              "tanzania": {
                                                "value": "no"
                                              }
                                            }
                                          }
                                        ],
                                        "name": "NODE_0000054",
                                        "node_attrs": {
                                          "S1_mutations": {
                                            "value": 8.0
                                          },
                                          "clade_membership": {
                                            "value": "21D (Eta)"
                                          },
                                          "country": {
                                            "confidence": {
                                              "Asia": 0.009236752046841545,
                                              "Benin": 0.016493322071516787,
                                              "Europe": 0.8958114553263233,
                                              "Gabon": 0.055230714408362296
                                            },
                                            "entropy": 0.51754982766792,
                                            "value": "Europe"
                                          },
                                          "current_frequency": {
                                            "value": 0.0
                                          },
                                          "div": 27,
                                          "emerging_lineage": {
                                            "value": "21D (Eta)"
                                          },
                                          "mutational_fitness": {
                                            "value": 0.592623593
                                          },
                                          "num_date": {
                                            "confidence": [
                                              2021.0950060253178,
                                              2021.2543962019724
                                            ],
                                            "value": 2021.2011121869023
                                          }
                                        }
                                      },
                                      {
                                        "branch_attrs": {
                                          "labels": {
                                            "aa": "ORF1a: K247N"
                                          },
                                          "mutations": {
                                            "ORF1a": [
                                              "K247N"
                                            ],
                                            "nuc": [
                                              "G1006T"
                                            ]
                                          }
                                        },
                                        "children": [
                                          {
                                            "branch_attrs": {
                                              "labels": {
                                                "aa": "S: V308L"
                                              },
                                              "mutations": {
                                                "S": [
                                                  "V308L"
                                                ],
                                                "nuc": [
                                                  "G22484T"
                                                ]
                                              }
                                            },
                                            "name": "Angola/KRISP-K009785/2020",
                                            "node_attrs": {
                                              "S1_mutations": {
                                                "value": 9.0
                                              },
                                              "clade_membership": {
                                                "value": "21D (Eta)"
                                              },
                                              "country": {
                                                "confidence": {
                                                  "Angola": 1.0
                                                },
                                                "entropy": -1.000088900581841e-12,
                                                "value": "Angola"
                                              },
                                              "current_frequency": {
                                                "value": 0.0
                                              },
                                              "div": 29,
                                              "division": {
                                                "value": "Luanda"
                                              },
                                              "emerging_lineage": {
                                                "value": "21D (Eta)"
                                              },
                                              "epiweek": {
                                                "value": "202050"
                                              },
                                              "gisaid_epi_isl": {
                                                "value": "EPI_ISL_1347937"
                                              },
                                              "host": {
                                                "value": "Human"
                                              },
                                              "mutational_fitness": {
                                                "value": 0.5895647622000001
                                              },
                                              "num_date": {
                                                "confidence": [
                                                  2020.9439890710382,
                                                  2020.9439890710382
                                                ],
                                                "value": 2020.9439890710382
                                              },
                                              "recency": {
                                                "value": "Older"
                                              },
                                              "region": {
                                                "value": "Africa"
                                              },
                                              "sex": {
                                                "value": "Female"
                                              },
                                              "tanzania": {
                                                "value": "no"
                                              }
                                            }
                                          },
                                          {
                                            "branch_attrs": {
                                              "mutations": {
                                                "nuc": [
                                                  "-29742G",
                                                  "-29750C",
                                                  "-29769C",
                                                  "-29770A",
                                                  "-29771A",
                                                  "-29773G",
                                                  "-29776A"
                                                ]
                                              }
                                            },
                                            "children": [
                                              {
                                                "branch_attrs": {
                                                  "labels": {
                                                    "aa": "ORF1b: A88V, T2537I; S: S221L, V608I"
                                                  },
                                                  "mutations": {
                                                    "ORF1b": [
                                                      "A88V",
                                                      "T2537I"
                                                    ],
                                                    "S": [
                                                      "S221L",
                                                      "V608I"
                                                    ],
                                                    "nuc": [
                                                      "C32T",
                                                      "C13620T",
                                                      "C13730T",
                                                      "C21077T",
                                                      "C22224T",
                                                      "G23384A",
                                                      "G25494T"
                                                    ]
                                                  }
                                                },
                                                "children": [
                                                  {
                                                    "branch_attrs": {
                                                      "mutations": {
                                                        "nuc": [
                                                          "T9565C"
                                                        ]
                                                      }
                                                    },
                                                    "name": "Australia/QLD1877/2021",
                                                    "node_attrs": {
                                                      "S1_mutations": {
                                                        "value": 10.0
                                                      },
                                                      "clade_membership": {
                                                        "value": "21D (Eta)"
                                                      },
                                                      "country": {
                                                        "confidence": {
                                                          "Oceania": 0.9999999999999999
                                                        },
                                                        "entropy": -9.99866855976916e-13,
                                                        "value": "Oceania"
                                                      },
                                                      "current_frequency": {
                                                        "value": 0.0
                                                      },
                                                      "div": 35,
                                                      "division": {
                                                        "value": "Oceania"
                                                      },
                                                      "emerging_lineage": {
                                                        "value": "21D (Eta)"
                                                      },
                                                      "epiweek": {
                                                        "value": "202118"
                                                      },
                                                      "gisaid_epi_isl": {
                                                        "value": "EPI_ISL_2001059"
                                                      },
                                                      "host": {
                                                        "value": "Human"
                                                      },
                                                      "mutational_fitness": {
                                                        "value": 0.5761075130000001
                                                      },
                                                      "num_date": {
                                                        "confidence": [
                                                          2021.3465753424657,
                                                          2021.3465753424657
                                                        ],
                                                        "value": 2021.3465753424657
                                                      },
                                                      "recency": {
                                                        "value": "Older"
                                                      },
                                                      "region": {
                                                        "value": "Oceania"
                                                      },
                                                      "tanzania": {
                                                        "value": "no"
                                                      }
                                                    }
                                                  },
                                                  {
                                                    "branch_attrs": {
                                                      "labels": {
                                                        "aa": "ORF1a: M2374I; ORF3a: M5I"
                                                      },
                                                      "mutations": {
                                                        "ORF1a": [
                                                          "M2374I"
                                                        ],
                                                        "ORF3a": [
                                                          "M5I"
                                                        ],
                                                        "nuc": [
                                                          "G7387A",
                                                          "G22801T",
                                                          "G25407T"
                                                        ]
                                                      }
                                                    },
                                                    "children": [
                                                      {
                                                        "branch_attrs": {
                                                          "mutations": {
                                                            "nuc": [
                                                              "C37A"
                                                            ]
                                                          }
                                                        },
                                                        "name": "Guinea/CERFIG-24679/2021",
                                                        "node_attrs": {
                                                          "S1_mutations": {
                                                            "value": 10.0
                                                          },
                                                          "clade_membership": {
                                                            "value": "21D (Eta)"
                                                          },
                                                          "country": {
                                                            "confidence": {
                                                              "Guinea": 1.0
                                                            },
                                                            "entropy": -1.000088900581841e-12,
                                                            "value": "Guinea"
                                                          },
                                                          "current_frequency": {
                                                            "value": 0.0
                                                          },
                                                          "div": 37,
                                                          "division": {
                                                            "value": "Conakry"
                                                          },
                                                          "emerging_lineage": {
                                                            "value": "21D (Eta)"
                                                          },
                                                          "epiweek": {
                                                            "value": "202123"
                                                          },
                                                          "gisaid_epi_isl": {
                                                            "value": "EPI_ISL_4205869"
                                                          },
                                                          "host": {
                                                            "value": "Human"
                                                          },
                                                          "mutational_fitness": {
                                                            "value": 0.5701075130000001
                                                          },
                                                          "num_date": {
                                                            "confidence": [
                                                              2021.4342465753425,
                                                              2021.4342465753425
                                                            ],
                                                            "value": 2021.4342465753425
                                                          },
                                                          "recency": {
                                                            "value": "Older"
                                                          },
                                                          "region": {
                                                            "value": "Africa"
                                                          },
                                                          "sex": {
                                                            "value": "Male"
                                                          },
                                                          "tanzania": {
                                                            "value": "no"
                                                          }
                                                        }
                                                      },
                                                      {
                                                        "branch_attrs": {
                                                          "mutations": {}
                                                        },
                                                        "name": "Guinea/CERFIG-25579/2021",
                                                        "node_attrs": {
                                                          "S1_mutations": {
                                                            "value": 10.0
                                                          },
                                                          "clade_membership": {
                                                            "value": "21D (Eta)"
                                                          },
                                                          "country": {
                                                            "confidence": {
                                                              "Guinea": 1.0
                                                            },
                                                            "entropy": -1.000088900581841e-12,
                                                            "value": "Guinea"
                                                          },
                                                          "current_frequency": {
                                                            "value": 0.0
                                                          },
                                                          "div": 37,
                                                          "division": {
                                                            "value": "Conakry"
                                                          },
                                                          "emerging_lineage": {
                                                            "value": "21D (Eta)"
                                                          },
                                                          "epiweek": {
                                                            "value": "202127"
                                                          },
                                                          "gisaid_epi_isl": {
                                                            "value": "EPI_ISL_4205870"
                                                          },
                                                          "host": {
                                                            "value": "Human"
                                                          },
                                                          "mutational_fitness": {
                                                            "value": 0.5701075130000001
                                                          },
                                                          "num_date": {
                                                            "confidence": [
                                                              2021.513698630137,
                                                              2021.513698630137
                                                            ],
                                                            "value": 2021.513698630137
                                                          },
                                                          "recency": {
                                                            "value": "Older"
                                                          },
                                                          "region": {
                                                            "value": "Africa"
                                                          },
                                                          "sex": {
                                                            "value": "Male"
                                                          },
                                                          "tanzania": {
                                                            "value": "no"
                                                          }
                                                        }
                                                      }
                                                    ],
                                                    "name": "NODE_0000175",
                                                    "node_attrs": {
                                                      "S1_mutations": {
                                                        "value": 10.0
                                                      },
                                                      "clade_membership": {
                                                        "value": "21D (Eta)"
                                                      },
                                                      "country": {
                                                        "confidence": {
                                                          "Europe": 0.00408612202347081,
                                                          "Guinea": 0.9921520328567338,
                                                          "Oceania": 0.0024511270240708616
                                                        },
                                                        "entropy": 0.05775706082654258,
                                                        "value": "Guinea"
                                                      },
                                                      "current_frequency": {
                                                        "value": 0.0
                                                      },
                                                      "div": 37,
                                                      "emerging_lineage": {
                                                        "value": "21D (Eta)"
                                                      },
                                                      "mutational_fitness": {
                                                        "value": 0.5701075130000001
                                                      },
                                                      "num_date": {
                                                        "confidence": [
                                                          2021.3862732115495,
                                                          2021.4342465753425
                                                        ],
                                                        "value": 2021.4342465753425
                                                      }
                                                    }
                                                  }
                                                ],
                                                "name": "NODE_0000174",
                                                "node_attrs": {
                                                  "S1_mutations": {
                                                    "value": 10.0
                                                  },
                                                  "clade_membership": {
                                                    "value": "21D (Eta)"
                                                  },
                                                  "country": {
                                                    "confidence": {
                                                      "Benin": 0.03819592539041578,
                                                      "Europe": 0.27348569117717675,
                                                      "Guinea": 0.302160530322017,
                                                      "Oceania": 0.31609463947295274
                                                    },
                                                    "entropy": 1.5908545100541467,
                                                    "value": "Oceania"
                                                  },
                                                  "current_frequency": {
                                                    "value": 0.0
                                                  },
                                                  "div": 34,
                                                  "emerging_lineage": {
                                                    "value": "21D (Eta)"
                                                  },
                                                  "mutational_fitness": {
                                                    "value": 0.5761075130000001
                                                  },
                                                  "num_date": {
                                                    "confidence": [
                                                      2021.2490240668294,
                                                      2021.3465753424657
                                                    ],
                                                    "value": 2021.316173953898
                                                  }
                                                }
                                              },
                                              {
                                                "branch_attrs": {
                                                  "mutations": {}
                                                },
                                                "children": [
                                                  {
                                                    "branch_attrs": {
                                                      "mutations": {
                                                        "nuc": [
                                                          "C21757T"
                                                        ]
                                                      }
                                                    },
                                                    "name": "Benin/420087/2021",
                                                    "node_attrs": {
                                                      "S1_mutations": {
                                                        "value": 8.0
                                                      },
                                                      "clade_membership": {
                                                        "value": "21D (Eta)"
                                                      },
                                                      "country": {
                                                        "confidence": {
                                                          "Benin": 1.0
                                                        },
                                                        "entropy": -1.000088900581841e-12,
                                                        "value": "Benin"
                                                      },
                                                      "current_frequency": {
                                                        "value": 0.0
                                                      },
                                                      "div": 29,
                                                      "division": {
                                                        "value": "Cotonou"
                                                      },
                                                      "emerging_lineage": {
                                                        "value": "21D (Eta)"
                                                      },
                                                      "epiweek": {
                                                        "value": "202121"
                                                      },
                                                      "gisaid_epi_isl": {
                                                        "value": "EPI_ISL_4566855"
                                                      },
                                                      "host": {
                                                        "value": "Human"
                                                      },
                                                      "mutational_fitness": {
                                                        "value": 0.589623593
                                                      },
                                                      "num_date": {
                                                        "confidence": [
                                                          2021.4068493150685,
                                                          2021.4068493150685
                                                        ],
                                                        "value": 2021.4068493150685
                                                      },
                                                      "recency": {
                                                        "value": "Older"
                                                      },
                                                      "region": {
                                                        "value": "Africa"
                                                      },
                                                      "sex": {
                                                        "value": "Male"
                                                      },
                                                      "tanzania": {
                                                        "value": "no"
                                                      }
                                                    }
                                                  },
                                                  {
                                                    "branch_attrs": {
                                                      "labels": {
                                                        "aa": "S: D215Y; M: N121K"
                                                      },
                                                      "mutations": {
                                                        "M": [
                                                          "N121K"
                                                        ],
                                                        "S": [
                                                          "D215Y"
                                                        ],
                                                        "nuc": [
                                                          "G22205T",
                                                          "T26305-",
                                                          "C26885A"
                                                        ]
                                                      }
                                                    },
                                                    "children": [
                                                      {
                                                        "branch_attrs": {
                                                          "mutations": {}
                                                        },
                                                        "name": "Reunion/PIMIT_08446/2021",
                                                        "node_attrs": {
                                                          "S1_mutations": {
                                                            "value": 9.0
                                                          },
                                                          "clade_membership": {
                                                            "value": "21D (Eta)"
                                                          },
                                                          "country": {
                                                            "confidence": {
                                                              "Reunion": 1.0
                                                            },
                                                            "entropy": -1.000088900581841e-12,
                                                            "value": "Reunion"
                                                          },
                                                          "current_frequency": {
                                                            "value": 0.0
                                                          },
                                                          "div": 30,
                                                          "emerging_lineage": {
                                                            "value": "21D (Eta)"
                                                          },
                                                          "epiweek": {
                                                            "value": "202117"
                                                          },
                                                          "gisaid_epi_isl": {
                                                            "value": "EPI_ISL_3154312"
                                                          },
                                                          "host": {
                                                            "value": "Human"
                                                          },
                                                          "mutational_fitness": {
                                                            "value": 0.5872679670000001
                                                          },
                                                          "num_date": {
                                                            "confidence": [
                                                              2021.3191780821917,
                                                              2021.3191780821917
                                                            ],
                                                            "value": 2021.3191780821917
                                                          },
                                                          "recency": {
                                                            "value": "Older"
                                                          },
                                                          "region": {
                                                            "value": "Africa"
                                                          },
                                                          "tanzania": {
                                                            "value": "no"
                                                          }
                                                        }
                                                      },
                                                      {
                                                        "branch_attrs": {
                                                          "mutations": {}
                                                        },
                                                        "name": "Reunion/PIMIT_08497/2021",
                                                        "node_attrs": {
                                                          "S1_mutations": {
                                                            "value": 9.0
                                                          },
                                                          "clade_membership": {
                                                            "value": "21D (Eta)"
                                                          },
                                                          "country": {
                                                            "confidence": {
                                                              "Reunion": 1.0
                                                            },
                                                            "entropy": -1.000088900581841e-12,
                                                            "value": "Reunion"
                                                          },
                                                          "current_frequency": {
                                                            "value": 0.0
                                                          },
                                                          "div": 30,
                                                          "emerging_lineage": {
                                                            "value": "21D (Eta)"
                                                          },
                                                          "epiweek": {
                                                            "value": "202117"
                                                          },
                                                          "gisaid_epi_isl": {
                                                            "value": "EPI_ISL_3153576"
                                                          },
                                                          "host": {
                                                            "value": "Human"
                                                          },
                                                          "mutational_fitness": {
                                                            "value": 0.5872679670000001
                                                          },
                                                          "num_date": {
                                                            "confidence": [
                                                              2021.3191780821917,
                                                              2021.3191780821917
                                                            ],
                                                            "value": 2021.3191780821917
                                                          },
                                                          "recency": {
                                                            "value": "Older"
                                                          },
                                                          "region": {
                                                            "value": "Africa"
                                                          },
                                                          "tanzania": {
                                                            "value": "no"
                                                          }
                                                        }
                                                      }
                                                    ],
                                                    "name": "NODE_0000178",
                                                    "node_attrs": {
                                                      "S1_mutations": {
                                                        "value": 9.0
                                                      },
                                                      "clade_membership": {
                                                        "value": "21D (Eta)"
                                                      },
                                                      "country": {
                                                        "confidence": {
                                                          "Benin": 0.0037784063726355845,
                                                          "Europe": 0.003987056711097241,
                                                          "Reunion": 0.9902278631447884
                                                        },
                                                        "entropy": 0.07176428675093861,
                                                        "value": "Reunion"
                                                      },
                                                      "current_frequency": {
                                                        "value": 0.0
                                                      },
                                                      "div": 30,
                                                      "emerging_lineage": {
                                                        "value": "21D (Eta)"
                                                      },
                                                      "mutational_fitness": {
                                                        "value": 0.5872679670000001
                                                      },
                                                      "num_date": {
                                                        "confidence": [
                                                          2021.278224113146,
                                                          2021.3191780821917
                                                        ],
                                                        "value": 2021.3191780821917
                                                      }
                                                    }
                                                  }
                                                ],
                                                "name": "NODE_0000059",
                                                "node_attrs": {
                                                  "S1_mutations": {
                                                    "value": 8.0
                                                  },
                                                  "clade_membership": {
                                                    "value": "21D (Eta)"
                                                  },
                                                  "country": {
                                                    "confidence": {
                                                      "Benin": 0.4560433251315571,
                                                      "Europe": 0.2988338583070758,
                                                      "Oceania": 0.020005677044837848,
                                                      "Reunion": 0.15468935435720366
                                                    },
                                                    "entropy": 1.4613313667467625,
                                                    "value": "Benin"
                                                  },
                                                  "current_frequency": {
                                                    "value": 0.0
                                                  },
                                                  "div": 28,
                                                  "emerging_lineage": {
                                                    "value": "21D (Eta)"
                                                  },
                                                  "mutational_fitness": {
                                                    "value": 0.589623593
                                                  },
                                                  "num_date": {
                                                    "confidence": [
                                                      2021.1562389716958,
                                                      2021.27963014061
                                                    ],
                                                    "value": 2021.2377950002426
                                                  }
                                                }
                                              }
                                            ],
                                            "name": "NODE_0000056",
                                            "node_attrs": {
                                              "S1_mutations": {
                                                "value": 8.0
                                              },
                                              "clade_membership": {
                                                "value": "21D (Eta)"
                                              },
                                              "country": {
                                                "confidence": {
                                                  "Benin": 0.17114851546264073,
                                                  "Europe": 0.5431960469675695,
                                                  "Guinea": 0.0678446325205664,
                                                  "Oceania": 0.07599611845521366
                                                },
                                                "entropy": 1.5845325144817204,
                                                "value": "Europe"
                                              },
                                              "current_frequency": {
                                                "value": 0.0
                                              },
                                              "div": 28,
                                              "emerging_lineage": {
                                                "value": "21D (Eta)"
                                              },
                                              "mutational_fitness": {
                                                "value": 0.589623593
                                              },
                                              "num_date": {
                                                "confidence": [
                                                  2021.0393833443347,
                                                  2021.2542779244295
                                                ],
                                                "value": 2021.1540461739453
                                              }
                                            }
                                          }
                                        ],
                                        "name": "NODE_0000173",
                                        "node_attrs": {
                                          "S1_mutations": {
                                            "value": 8.0
                                          },
                                          "clade_membership": {
                                            "value": "21D (Eta)"
                                          },
                                          "country": {
                                            "confidence": {
                                              "Angola": 0.14817902953865292,
                                              "Benin": 0.06938748133117138,
                                              "Europe": 0.6801893699326087,
                                              "Oceania": 0.024074132389723907
                                            },
                                            "entropy": 1.2157885630716252,
                                            "value": "Europe"
                                          },
                                          "current_frequency": {
                                            "value": 0.0
                                          },
                                          "div": 28,
                                          "emerging_lineage": {
                                            "value": "21D (Eta)"
                                          },
                                          "mutational_fitness": {
                                            "value": 0.589623593
                                          },
                                          "num_date": {
                                            "confidence": [
                                              2020.9329631708167,
                                              2020.9439890710382
                                            ],
                                            "value": 2020.9418448475521
                                          }
                                        }
                                      }
                                    ],
                                    "name": "NODE_0000171",
                                    "node_attrs": {
                                      "S1_mutations": {
                                        "value": 8.0
                                      },
                                      "clade_membership": {
                                        "value": "21D (Eta)"
                                      },
                                      "country": {
                                        "confidence": {
                                          "Angola": 0.013054271585087892,
                                          "Asia": 0.012896280622744468,
                                          "Benin": 0.02448313845639604,
                                          "Europe": 0.919488180851278
                                        },
                                        "entropy": 0.4542077121119935,
                                        "value": "Europe"
                                      },
                                      "current_frequency": {
                                        "value": 0.0
                                      },
                                      "div": 27,
                                      "emerging_lineage": {
                                        "value": "21D (Eta)"
                                      },
                                      "mutational_fitness": {
                                        "value": 0.592623593
                                      },
                                      "num_date": {
                                        "confidence": [
                                          2020.9186990317935,
                                          2020.9339011672687
                                        ],
                                        "value": 2020.9301670785162
                                      }
                                    }
                                  },
                                  {
                                    "branch_attrs": {
                                      "mutations": {
                                        "nuc": [
                                          "-29742G",
                                          "-29769C",
                                          "-29770A",
                                          "-29771A",
                                          "-29773G",
                                          "-29776A"
                                        ]
                                      }
                                    },
                                    "children": [
                                      {
                                        "branch_attrs": {
                                          "labels": {
                                            "aa": "E: F21L"
                                          },
                                          "mutations": {
                                            "E": [
                                              "F21L"
                                            ],
                                            "nuc": [
                                              "T26305C"
                                            ]
                                          }
                                        },
                                        "children": [
                                          {
                                            "branch_attrs": {
                                              "labels": {
                                                "aa": "ORF1a: K4176R; S: V67-, I68-"
                                              },
                                              "mutations": {
                                                "ORF1a": [
                                                  "K4176R"
                                                ],
                                                "S": [
                                                  "V67-",
                                                  "I68-"
                                                ],
                                                "nuc": [
                                                  "G12079A",
                                                  "A12792G",
                                                  "A21764-",
                                                  "A29110C",
                                                  "-29750T"
                                                ]
                                              }
                                            },
                                            "name": "Sweden/16290494P/2021",
                                            "node_attrs": {
                                              "S1_mutations": {
                                                "value": 6.0
                                              },
                                              "clade_membership": {
                                                "value": "21D (Eta)"
                                              },
                                              "country": {
                                                "confidence": {
                                                  "Europe": 1.0
                                                },
                                                "entropy": -1.000088900581841e-12,
                                                "value": "Europe"
                                              },
                                              "current_frequency": {
                                                "value": 0.0
                                              },
                                              "div": 30,
                                              "division": {
                                                "value": "Europe"
                                              },
                                              "emerging_lineage": {
                                                "value": "21D (Eta)"
                                              },
                                              "epiweek": {
                                                "value": "202114"
                                              },
                                              "gisaid_epi_isl": {
                                                "value": "EPI_ISL_1899146"
                                              },
                                              "host": {
                                                "value": "Human"
                                              },
                                              "mutational_fitness": {
                                                "value": 0.582076303
                                              },
                                              "num_date": {
                                                "confidence": [
                                                  2021.2643835616439,
                                                  2021.2643835616439
                                                ],
                                                "value": 2021.2643835616439
                                              },
                                              "recency": {
                                                "value": "Older"
                                              },
                                              "region": {
                                                "value": "Europe"
                                              },
                                              "tanzania": {
                                                "value": "no"
                                              }
                                            }
                                          },
                                          {
                                            "branch_attrs": {
                                              "labels": {
                                                "aa": "ORF1a: D3703H; S: R52Q, N1074D; ORF6: M2F"
                                              },
                                              "mutations": {
                                                "ORF1a": [
                                                  "D3703H"
                                                ],
                                                "ORF6": [
                                                  "M2F"
                                                ],
                                                "S": [
                                                  "R52Q",
                                                  "N1074D"
                                                ],
                                                "nuc": [
                                                  "T12A",
                                                  "G11372C",
                                                  "C18877T",
                                                  "G21717A",
                                                  "A24782G",
                                                  "-27205T",
                                                  "-27206T",
                                                  "-27207T",
                                                  "-29750C"
                                                ]
                                              }
                                            },
                                            "name": "Spain/MD-H12O_1006/2021",
                                            "node_attrs": {
                                              "S1_mutations": {
                                                "value": 6.0
                                              },
                                              "clade_membership": {
                                                "value": "21D (Eta)"
                                              },
                                              "country": {
                                                "confidence": {
                                                  "Europe": 1.0
                                                },
                                                "entropy": -1.000088900581841e-12,
                                                "value": "Europe"
                                              },
                                              "current_frequency": {
                                                "value": 0.0
                                              },
                                              "div": 31,
                                              "division": {
                                                "value": "Europe"
                                              },
                                              "emerging_lineage": {
                                                "value": "21D (Eta)"
                                              },
                                              "epiweek": {
                                                "value": "202126"
                                              },
                                              "gisaid_epi_isl": {
                                                "value": "EPI_ISL_3502618"
                                              },
                                              "host": {
                                                "value": "Human"
                                              },
                                              "mutational_fitness": {
                                                "value": 0.546430863
                                              },
                                              "num_date": {
                                                "confidence": [
                                                  2021.5,
                                                  2021.5
                                                ],
                                                "value": 2021.5
                                              },
                                              "recency": {
                                                "value": "Older"
                                              },
                                              "region": {
                                                "value": "Europe"
                                              },
                                              "sex": {
                                                "value": "Male"
                                              },
                                              "tanzania": {
                                                "value": "no"
                                              }
                                            }
                                          }
                                        ],
                                        "name": "NODE_0000170",
                                        "node_attrs": {
                                          "S1_mutations": {
                                            "value": 7.0
                                          },
                                          "clade_membership": {
                                            "value": "21D (Eta)"
                                          },
                                          "country": {
                                            "confidence": {
                                              "Asia": 0.006615121216290125,
                                              "Benin": 0.0010222349176366306,
                                              "Europe": 0.9880779332388477,
                                              "Nigeria": 0.0023425693580197936
                                            },
                                            "entropy": 0.08265943120299361,
                                            "value": "Europe"
                                          },
                                          "current_frequency": {
                                            "value": 0.0
                                          },
                                          "div": 27,
                                          "emerging_lineage": {
                                            "value": "21D (Eta)"
                                          },
                                          "mutational_fitness": {
                                            "value": 0.586105063
                                          },
                                          "num_date": {
                                            "confidence": [
                                              2021.107772073632,
                                              2021.2420857440884
                                            ],
                                            "value": 2021.1739324594778
                                          }
                                        }
                                      },
                                      {
                                        "branch_attrs": {
                                          "mutations": {}
                                        },
                                        "children": [
                                          {
                                            "branch_attrs": {
                                              "labels": {
                                                "aa": "S: P792Q, D1153Y; N: R195I"
                                              },
                                              "mutations": {
                                                "N": [
                                                  "R195I"
                                                ],
                                                "S": [
                                                  "P792Q",
                                                  "D1153Y"
                                                ],
                                                "nuc": [
                                                  "C8389T",
                                                  "C23937A",
                                                  "G25019T",
                                                  "G28857T"
                                                ]
                                              }
                                            },
                                            "name": "DRC/RDC-101/2021",
                                            "node_attrs": {
                                              "S1_mutations": {
                                                "value": 7.0
                                              },
                                              "clade_membership": {
                                                "value": "21D (Eta)"
                                              },
                                              "country": {
                                                "confidence": {
                                                  "Democratic Republic of the Congo": 1.0
                                                },
                                                "entropy": -1.000088900581841e-12,
                                                "value": "Democratic Republic of the Congo"
                                              },
                                              "current_frequency": {
                                                "value": 0.0
                                              },
                                              "div": 30,
                                              "division": {
                                                "value": "Kinshasa"
                                              },
                                              "emerging_lineage": {
                                                "value": "21D (Eta)"
                                              },
                                              "epiweek": {
                                                "value": "202119"
                                              },
                                              "gisaid_epi_isl": {
                                                "value": "EPI_ISL_2968689"
                                              },
                                              "host": {
                                                "value": "Human"
                                              },
                                              "mutational_fitness": {
                                                "value": 0.592991173
                                              },
                                              "num_date": {
                                                "confidence": [
                                                  2021.3602739726027,
                                                  2021.3602739726027
                                                ],
                                                "value": 2021.3602739726027
                                              },
                                              "recency": {
                                                "value": "Older"
                                              },
                                              "region": {
                                                "value": "Africa"
                                              },
                                              "sex": {
                                                "value": "Male"
                                              },
                                              "tanzania": {
                                                "value": "no"
                                              }
                                            }
                                          },
                                          {
                                            "branch_attrs": {
                                              "labels": {
                                                "aa": "ORF1a: G379E"
                                              },
                                              "mutations": {
                                                "ORF1a": [
                                                  "G379E"
                                                ],
                                                "nuc": [
                                                  "G1401A",
                                                  "G24574A"
                                                ]
                                              }
                                            },
                                            "children": [
                                              {
                                                "branch_attrs": {
                                                  "labels": {
                                                    "aa": "S: -144Y; N: T379I"
                                                  },
                                                  "mutations": {
                                                    "N": [
                                                      "T379I"
                                                    ],
                                                    "S": [
                                                      "-144Y"
                                                    ],
                                                    "nuc": [
                                                      "-21992T",
                                                      "-21993A",
                                                      "-21994T",
                                                      "C29409T",
                                                      "-29750C"
                                                    ]
                                                  }
                                                },
                                                "name": "Singapore/257/2021",
                                                "node_attrs": {
                                                  "S1_mutations": {
                                                    "value": 6.0
                                                  },
                                                  "clade_membership": {
                                                    "value": "21D (Eta)"
                                                  },
                                                  "country": {
                                                    "confidence": {
                                                      "Asia": 1.0
                                                    },
                                                    "entropy": -1.000088900581841e-12,
                                                    "value": "Asia"
                                                  },
                                                  "current_frequency": {
                                                    "value": 0.0
                                                  },
                                                  "div": 29,
                                                  "division": {
                                                    "value": "Asia"
                                                  },
                                                  "emerging_lineage": {
                                                    "value": "21D (Eta)"
                                                  },
                                                  "epiweek": {
                                                    "value": "202110"
                                                  },
                                                  "gisaid_epi_isl": {
                                                    "value": "EPI_ISL_1252447"
                                                  },
                                                  "host": {
                                                    "value": "Human"
                                                  },
                                                  "mutational_fitness": {
                                                    "value": 0.5669727640000001
                                                  },
                                                  "num_date": {
                                                    "confidence": [
                                                      2021.182191780822,
                                                      2021.182191780822
                                                    ],
                                                    "value": 2021.182191780822
                                                  },
                                                  "recency": {
                                                    "value": "Older"
                                                  },
                                                  "region": {
                                                    "value": "Asia"
                                                  },
                                                  "sex": {
                                                    "value": "Male"
                                                  },
                                                  "tanzania": {
                                                    "value": "no"
                                                  }
                                                }
                                              },
                                              {
                                                "branch_attrs": {
                                                  "labels": {
                                                    "aa": "ORF1a: Q998H"
                                                  },
                                                  "mutations": {
                                                    "ORF1a": [
                                                      "Q998H"
                                                    ],
                                                    "nuc": [
                                                      "G3259T",
                                                      "C11095T",
                                                      "T26305-",
                                                      "C26907T",
                                                      "-29750C"
                                                    ]
                                                  }
                                                },
                                                "name": "Reunion/PIMIT_05896/2021",
                                                "node_attrs": {
                                                  "S1_mutations": {
                                                    "value": 7.0
                                                  },
                                                  "clade_membership": {
                                                    "value": "21D (Eta)"
                                                  },
                                                  "country": {
                                                    "confidence": {
                                                      "Reunion": 1.0
                                                    },
                                                    "entropy": -1.000088900581841e-12,
                                                    "value": "Reunion"
                                                  },
                                                  "current_frequency": {
                                                    "value": 0.0
                                                  },
                                                  "div": 31,
                                                  "emerging_lineage": {
                                                    "value": "21D (Eta)"
                                                  },
                                                  "epiweek": {
                                                    "value": "202113"
                                                  },
                                                  "gisaid_epi_isl": {
                                                    "value": "EPI_ISL_2090878"
                                                  },
                                                  "host": {
                                                    "value": "Human"
                                                  },
                                                  "mutational_fitness": {
                                                    "value": 0.6102564690000001
                                                  },
                                                  "num_date": {
                                                    "confidence": [
                                                      2021.2369863013698,
                                                      2021.2369863013698
                                                    ],
                                                    "value": 2021.2369863013698
                                                  },
                                                  "recency": {
                                                    "value": "Older"
                                                  },
                                                  "region": {
                                                    "value": "Africa"
                                                  },
                                                  "sex": {
                                                    "value": "Female"
                                                  },
                                                  "tanzania": {
                                                    "value": "no"
                                                  }
                                                }
                                              },
                                              {
                                                "branch_attrs": {
                                                  "mutations": {
                                                    "nuc": [
                                                      "T9565C",
                                                      "T29728-",
                                                      "T29729-",
                                                      "C29730-",
                                                      "A29731-",
                                                      "C29732-",
                                                      "C29733-",
                                                      "G29734-",
                                                      "A29735-",
                                                      "G29736-",
                                                      "G29737-",
                                                      "C29738-",
                                                      "C29739-",
                                                      "A29740-",
                                                      "C29741-",
                                                      "G29742-",
                                                      "C29743-",
                                                      "G29744-",
                                                      "G29745-",
                                                      "A29746-",
                                                      "G29747-",
                                                      "T29748-",
                                                      "A29749-",
                                                      "G29751-",
                                                      "A29752-",
                                                      "T29753-",
                                                      "C29754-",
                                                      "G29755-",
                                                      "A29756-",
                                                      "G29757-",
                                                      "T29758-",
                                                      "G29759-",
                                                      "T29760-",
                                                      "A29761-",
                                                      "C29762-",
                                                      "A29763-",
                                                      "G29764-",
                                                      "T29765-",
                                                      "G29766-",
                                                      "A29767-",
                                                      "A29768-",
                                                      "C29769-",
                                                      "A29770-",
                                                      "A29771-",
                                                      "T29772-",
                                                      "G29773-",
                                                      "C29774-",
                                                      "T29775-",
                                                      "A29776-"
                                                    ]
                                                  }
                                                },
                                                "name": "France/IDF-HMN-21032110257/2021",
                                                "node_attrs": {
                                                  "S1_mutations": {
                                                    "value": 7.0
                                                  },
                                                  "clade_membership": {
                                                    "value": "21D (Eta)"
                                                  },
                                                  "country": {
                                                    "confidence": {
                                                      "Europe": 1.0
                                                    },
                                                    "entropy": -1.000088900581841e-12,
                                                    "value": "Europe"
                                                  },
                                                  "current_frequency": {
                                                    "value": 0.0
                                                  },
                                                  "div": 29,
                                                  "division": {
                                                    "value": "Europe"
                                                  },
                                                  "emerging_lineage": {
                                                    "value": "21D (Eta)"
                                                  },
                                                  "epiweek": {
                                                    "value": "202109"
                                                  },
                                                  "gisaid_epi_isl": {
                                                    "value": "EPI_ISL_1706857"
                                                  },
                                                  "host": {
                                                    "value": "Human"
                                                  },
                                                  "mutational_fitness": {
                                                    "value": 0.595855169
                                                  },
                                                  "num_date": {
                                                    "confidence": [
                                                      2021.1739726027397,
                                                      2021.1739726027397
                                                    ],
                                                    "value": 2021.1739726027397
                                                  },
                                                  "recency": {
                                                    "value": "Older"
                                                  },
                                                  "region": {
                                                    "value": "Europe"
                                                  },
                                                  "sex": {
                                                    "value": "Female"
                                                  },
                                                  "tanzania": {
                                                    "value": "no"
                                                  }
                                                }
                                              },
                                              {
                                                "branch_attrs": {
                                                  "mutations": {}
                                                },
                                                "children": [
                                                  {
                                                    "branch_attrs": {
                                                      "labels": {
                                                        "aa": "ORF1a: M2365I; ORF1b: S511C; S: L5F, A123V"
                                                      },
                                                      "mutations": {
                                                        "ORF1a": [
                                                          "M2365I"
                                                        ],
                                                        "ORF1b": [
                                                          "S511C"
                                                        ],
                                                        "S": [
                                                          "L5F",
                                                          "A123V"
                                                        ],
                                                        "nuc": [
                                                          "G7360T",
                                                          "A14998T",
                                                          "C21575T",
                                                          "C21930T",
                                                          "T29728-",
                                                          "T29729-",
                                                          "C29730-",
                                                          "A29731-",
                                                          "C29732-",
                                                          "C29733-",
                                                          "G29734-",
                                                          "A29735-",
                                                          "G29736-",
                                                          "G29737-",
                                                          "C29738-",
                                                          "C29739-",
                                                          "A29740-",
                                                          "C29741-",
                                                          "G29742-",
                                                          "C29743-",
                                                          "G29744-",
                                                          "G29745-",
                                                          "A29746-",
                                                          "G29747-",
                                                          "T29748-",
                                                          "A29749-",
                                                          "G29751-",
                                                          "A29752-",
                                                          "T29753-",
                                                          "C29754-",
                                                          "G29755-",
                                                          "A29756-",
                                                          "G29757-",
                                                          "T29758-",
                                                          "G29759-",
                                                          "T29760-",
                                                          "A29761-",
                                                          "C29762-",
[truncated: 14,793,228 more chars]
