# Supplementary material for: Whole-genome sequencing of SARS-CoV-2 isolates from symptomatic and asymptomatic individuals in Tanzania
Source: Front Med (Lausanne). 2023 Jan 4;9:1034682. doi: 10.3389/fmed.2022.1034682 (PMC9846855; doi:10.3389/fmed.2022.1034682)
Supplement: Supplementary File 2 — A zipped folder containing json files for the time-resolved maximum likelihood phylogenies of Delta, Beta, and Eta variants that can be visualized using auspice web-based tool available at https://auspice.us/?d=tree&p=full. Sub-sampling of global reference genomes for all the variants was done from December 2019 to November 2021. The Delta variant file shows a phylogenetic tree of Delta variant combining 4 genomes from Tanzania (blue tips) and 2,591 global reference genomes (yellow). The Beta variant file shows a phylogeny of Beta variant combining 22 genomes from Tanzania (blue tips) and 1,845 global reference genomes (yellow). The Eta variant file shows a phylogeny of Eta variant combining 2 genomes from Tanzania (blue tips) and 998 global reference genomes (yellow). [file Data_Sheet_1.ZIP › kidh-trees/auspice/kidh_delta.json]

{
  "meta": {
    "build_url": "https://github.com/nextstrain/ncov",
    "colorings": [
      {
        "key": "clade_membership",
        "scale": [
          [
            "21A (Delta)",
            "#4376CD"
          ],
          [
            "21I (Delta)",
            "#4C91C0"
          ],
          [
            "21J (Delta)",
            "#59A4A9"
          ]
        ],
        "title": "Clade",
        "type": "categorical"
      },
      {
        "key": "num_date",
        "title": "Sampling date",
        "type": "continuous"
      },
      {
        "key": "gt",
        "title": "Genotype",
        "type": "categorical"
      },
      {
        "key": "tanzania",
        "title": "Source: Tanzania",
        "type": "boolean"
      },
      {
        "key": "division",
        "scale": [
          [
            "Hebron",
            "#5E1D9D"
          ],
          [
            "South",
            "#561EA4"
          ],
          [
            "Kombo",
            "#4F1FAA"
          ],
          [
            "Dakar",
            "#4C24B0"
          ],
          [
            "Conakry",
            "#492AB5"
          ],
          [
            "Montserrado",
            "#462FBA"
          ],
          [
            "Agadir",
            "#4335BF"
          ],
          [
            "Casablanca",
            "#403AC4"
          ],
          [
            "Ouarzazate",
            "#3F48C9"
          ],
          [
            "Volta",
            "#3F4FCB"
          ],
          [
            "Ashanti Region",
            "#3F56CE"
          ],
          [
            "Grand lome",
            "#3E5CD0"
          ],
          [
            "Maritime",
            "#3F63CF"
          ],
          [
            "Plateaux",
            "#4169CF"
          ],
          [
            "Cotonou",
            "#426FCE"
          ],
          [
            "Mono",
            "#4376CD"
          ],
          [
            "Oueme",
            "#447CCD"
          ],
          [
            "Lokossa",
            "#4681CA"
          ],
          [
            "Zou",
            "#4886C6"
          ],
          [
            "Medea",
            "#4A8BC3"
          ],
          [
            "Blida",
            "#4C90C0"
          ],
          [
            "Algiers",
            "#4E95BD"
          ],
          [
            "Ouargla",
            "#5199B8"
          ],
          [
            "Lagos",
            "#539CB4"
          ],
          [
            "Osun State",
            "#56A0AF"
          ],
          [
            "Oyo State",
            "#59A3AA"
          ],
          [
            "East Region",
            "#62AC9B"
          ],
          [
            "Adamaoua",
            "#66AE96"
          ],
          [
            "Brazzaville",
            "#69B090"
          ],
          [
            "LUANDA",
            "#6DB28B"
          ],
          [
            "Kongo Central",
            "#71B486"
          ],
          [
            "Kinshasa",
            "#75B581"
          ],
          [
            "Haut-U\u00e9l\u00e9",
            "#79B77C"
          ],
          [
            "Rakops",
            "#82BA72"
          ],
          [
            "Southern",
            "#86BB6D"
          ],
          [
            "Kedia",
            "#8BBB69"
          ],
          [
            "Pitsane",
            "#90BC65"
          ],
          [
            "Sikwane",
            "#95BD61"
          ],
          [
            "Mabeleapodi",
            "#99BD5D"
          ],
          [
            "Bobonong",
            "#9EBE59"
          ],
          [
            "Kwazulu-Natal",
            "#C4B945"
          ],
          [
            "Lusaka",
            "#C8B843"
          ],
          [
            "Midlands",
            "#CCB742"
          ],
          [
            "Nyanza",
            "#D0B441"
          ],
          [
            "Nyamagabe",
            "#D3B23F"
          ],
          [
            "Kicukiro",
            "#D7AF3E"
          ],
          [
            "Nyarugenge",
            "#DAAC3D"
          ],
          [
            "Kigali",
            "#DDA93C"
          ],
          [
            "Gasabo",
            "#DFA53B"
          ],
          [
            "Ngororero",
            "#E1A03A"
          ],
          [
            "Sofala",
            "#E59738"
          ],
          [
            "Zambezia",
            "#E69237"
          ],
          [
            "Tete",
            "#E68C36"
          ],
          [
            "Niassa",
            "#E68534"
          ],
          [
            "Kilifi",
            "#E67832"
          ],
          [
            "Nairobi",
            "#E5692F"
          ],
          [
            "Machakos",
            "#E3612D"
          ],
          [
            "Kiambu",
            "#E2592C"
          ],
          [
            "Migori",
            "#E1512A"
          ],
          [
            "Kericho",
            "#E04929"
          ],
          [
            "Oromia",
            "#DF4127"
          ],
          [
            "Addis Ababa",
            "#DE3826"
          ],
          [
            "Djibouti",
            "#DD3024"
          ],
          [
            "Fomboni",
            "#DB2823"
          ]
        ],
        "title": "Admin Division",
        "type": "categorical"
      },
      {
        "key": "country",
        "scale": [
          [
            "Gambia",
            "#5E1D9D"
          ],
          [
            "Senegal",
            "#4E21AD"
          ],
          [
            "Guinea",
            "#403CC5"
          ],
          [
            "Liberia",
            "#3F4CCB"
          ],
          [
            "Morocco",
            "#3E5DD0"
          ],
          [
            "Ghana",
            "#416CCE"
          ],
          [
            "Togo",
            "#447BCD"
          ],
          [
            "Benin",
            "#4887C6"
          ],
          [
            "Algeria",
            "#4D93BE"
          ],
          [
            "Nigeria",
            "#539CB3"
          ],
          [
            "Cameroon",
            "#5AA5A8"
          ],
          [
            "Republic of the Congo",
            "#62AB9C"
          ],
          [
            "Angola",
            "#6AB18F"
          ],
          [
            "Democratic Republic of the Congo",
            "#74B582"
          ],
          [
            "Botswana",
            "#7EB876"
          ],
          [
            "South Africa",
            "#89BB6B"
          ],
          [
            "Zambia",
            "#94BD61"
          ],
          [
            "Zimbabwe",
            "#ABBD51"
          ],
          [
            "Burundi",
            "#B7BD4B"
          ],
          [
            "Rwanda",
            "#C2BA46"
          ],
          [
            "Egypt",
            "#CCB742"
          ],
          [
            "Uganda",
            "#DDAA3C"
          ],
          [
            "Malawi",
            "#E19F3A"
          ],
          [
            "Mozambique",
            "#E69537"
          ],
          [
            "Tanzania",
            "#E68534"
          ],
          [
            "Kenya",
            "#E67631"
          ],
          [
            "Ethiopia",
            "#E4632E"
          ],
          [
            "Djibouti",
            "#E14F2A"
          ],
          [
            "Seychelles",
            "#DE3C26"
          ],
          [
            "Mauritius",
            "#DB2823"
          ]
        ],
        "title": "Country",
        "type": "categorical"
      },
      {
        "key": "region",
        "scale": [
          [
            "Africa",
            "#4C90C0"
          ]
        ],
        "title": "Region",
        "type": "categorical"
      },
      {
        "key": "host",
        "title": "Host",
        "type": "categorical"
      },
      {
        "key": "age",
        "title": "Age",
        "type": "continuous"
      },
      {
        "key": "sex",
        "title": "Sex",
        "type": "categorical"
      },
      {
        "key": "recency",
        "scale": [
          [
            "Older",
            "#447CCD"
          ]
        ],
        "title": "Submission Date",
        "type": "categorical"
      },
      {
        "key": "logistic_growth",
        "title": "logistic_growth",
        "type": "continuous"
      },
      {
        "key": "epiweek",
        "title": "epiweek",
        "type": "categorical",
        "scale": [
          [
            "201952",
            "#511EA8"
          ],
          [
            "202001",
            "#511EA8"
          ],
          [
            "202034",
            "#5DA8A4"
          ],
          [
            "202036",
            "#5DA8A4"
          ],
          [
            "202043",
            "#6FB388"
          ],
          [
            "202045",
            "#7AB77C"
          ],
          [
            "202049",
            "#85BA6F"
          ],
          [
            "202053",
            "#91BC64"
          ],
          [
            "202101",
            "#91BC64"
          ],
          [
            "202102",
            "#9DBE5A"
          ],
          [
            "202103",
            "#9DBE5A"
          ],
          [
            "202104",
            "#9DBE5A"
          ],
          [
            "202105",
            "#AABD53"
          ],
          [
            "202106",
            "#AABD53"
          ],
          [
            "202108",
            "#AABD53"
          ],
          [
            "202109",
            "#B6BD4B"
          ],
          [
            "202110",
            "#B6BD4B"
          ],
          [
            "202111",
            "#B6BD4B"
          ],
          [
            "202112",
            "#C2BA46"
          ],
          [
            "202113",
            "#C2BA46"
          ],
          [
            "202114",
            "#C2BA46"
          ],
          [
            "202115",
            "#CDB642"
          ],
          [
            "202116",
            "#CDB642"
          ],
          [
            "202117",
            "#CDB642"
          ],
          [
            "202118",
            "#CDB642"
          ],
          [
            "202119",
            "#D6B03F"
          ],
          [
            "202120",
            "#D6B03F"
          ],
          [
            "202121",
            "#D6B03F"
          ],
          [
            "202122",
            "#DDA83C"
          ],
          [
            "202123",
            "#DDA83C"
          ],
          [
            "202124",
            "#DDA83C"
          ],
          [
            "202125",
            "#DDA83C"
          ],
          [
            "202126",
            "#E29D39"
          ],
          [
            "202127",
            "#E29D39"
          ],
          [
            "202128",
            "#E29D39"
          ],
          [
            "202129",
            "#E69036"
          ],
          [
            "202130",
            "#E69036"
          ],
          [
            "202131",
            "#E69036"
          ],
          [
            "202132",
            "#E67F33"
          ],
          [
            "202133",
            "#E67F33"
          ],
          [
            "202134",
            "#E67F33"
          ],
          [
            "202135",
            "#E67F33"
          ],
          [
            "202136",
            "#E56D30"
          ],
          [
            "202137",
            "#E56D30"
          ],
          [
            "202138",
            "#E56D30"
          ],
          [
            "202139",
            "#E2592C"
          ],
          [
            "202140",
            "#E2592C"
          ],
          [
            "202141",
            "#E2592C"
          ],
          [
            "202142",
            "#E2592C"
          ],
          [
            "202143",
            "#DF4428"
          ],
          [
            "202144",
            "#DF4428"
          ],
          [
            "202145",
            "#DF4428"
          ],
          [
            "202146",
            "#DC2F24"
          ],
          [
            "202147",
            "#DC2F24"
          ],
          [
            "202148",
            "#DC2F24"
          ]
        ]
      },
      {
        "key": "mutational_fitness",
        "title": "mutational_fitness",
        "type": "continuous"
      },
      {
        "key": "current_frequency",
        "title": "current_frequency",
        "type": "continuous"
      },
      {
        "key": "recency",
        "scale": [
          [
            "Older",
            "#447CCD"
          ]
        ],
        "title": "Submission Date",
        "type": "categorical"
      },
      {
        "key": "S1_mutations",
        "title": "S1_mutations",
        "type": "continuous"
      },
      {
        "key": "emerging_lineage",
        "scale": [
          [
            "AY.34 (Delta)",
            "#67AE95"
          ],
          [
            "AY.39 + S:1073N (Delta)",
            "#CDB642"
          ]
        ],
        "title": "emerging_lineage",
        "type": "categorical"
      }
    ],
    "description": "Hi! This is the default description. Edit me in `my_profiles/<build_name>/description.md`, and add this line to your `my_profiles/builds.yaml` file:  \n```\nfiles:  \n\tdescription: my_profiles/<build_name>/description.md\n```\n",
    "display_defaults": {
      "branch_label": "none",
      "color_by": "tanzania",
      "distance_measure": "num_date",
      "geo_resolution": "country",
      "map_triplicate": false
    },
    "filters": [
      "recency",
      "tanzania",
      "division",
      "country",
      "region",
      "host",
      "author"
    ],
    "genome_annotations": {
      "E": {
        "end": 26472,
        "seqid": "MN908947",
        "start": 26245,
        "strand": "+",
        "type": "CDS"
      },
      "M": {
        "end": 27191,
        "seqid": "MN908947",
        "start": 26523,
        "strand": "+",
        "type": "CDS"
      },
      "N": {
        "end": 29533,
        "seqid": "MN908947",
        "start": 28274,
        "strand": "+",
        "type": "CDS"
      },
      "ORF1a": {
        "end": 13468,
        "seqid": "MN908947",
        "start": 266,
        "strand": "+",
        "type": "CDS"
      },
      "ORF1b": {
        "end": 21555,
        "seqid": "MN908947",
        "start": 13468,
        "strand": "+",
        "type": "CDS"
      },
      "ORF3a": {
        "end": 26220,
        "seqid": "MN908947",
        "start": 25393,
        "strand": "+",
        "type": "CDS"
      },
      "ORF6": {
        "end": 27387,
        "seqid": "MN908947",
        "start": 27202,
        "strand": "+",
        "type": "CDS"
      },
      "ORF7a": {
        "end": 27759,
        "seqid": "MN908947",
        "start": 27394,
        "strand": "+",
        "type": "CDS"
      },
      "ORF7b": {
        "end": 27887,
        "seqid": "MN908947",
        "start": 27756,
        "strand": "+",
        "type": "CDS"
      },
      "ORF8": {
        "end": 28259,
        "seqid": "MN908947",
        "start": 27894,
        "strand": "+",
        "type": "CDS"
      },
      "ORF9b": {
        "end": 28577,
        "seqid": "MN908947",
        "start": 28284,
        "strand": "+",
        "type": "CDS"
      },
      "S": {
        "end": 25384,
        "seqid": "MN908947",
        "start": 21563,
        "strand": "+",
        "type": "CDS"
      },
      "nuc": {
        "end": 29903,
        "seqid": "MN908947",
        "start": 1,
        "strand": "+",
        "type": "source"
      }
    },
    "geo_resolutions": [
      {
        "demes": {
          "Adamaoua": {
            "latitude": 7.084796,
            "longitude": 12.0872226
          },
          "Addis Ababa": {
            "latitude": 9.0107934,
            "longitude": 38.7612525
          },
          "Agadir": {
            "latitude": 30.4198163,
            "longitude": -9.6128498
          },
          "Algiers": {
            "latitude": 36.70649229138003,
            "longitude": 3.0544471144244483
          },
          "Ashanti Region": {
            "latitude": 6.8003319,
            "longitude": -1.5188142
          },
          "Asia": {
            "latitude": 30.451098,
            "longitude": 86.654576
          },
          "Blida": {
            "latitude": 36.48329,
            "longitude": 2.808751
          },
          "Bobonong": {
            "latitude": -22.092649,
            "longitude": 28.4756626
          },
          "Brazzaville": {
            "latitude": -4.2694407,
            "longitude": 15.2712256
          },
          "Casablanca": {
            "latitude": 33.58937,
            "longitude": -7.60417
          },
          "Centre": {
            "latitude": 12.36732,
            "longitude": -1.5430869129979032
          },
          "Conakry": {
            "latitude": 9.5170602,
            "longitude": -13.6998434
          },
          "Cotonou": {
            "latitude": 6.372284,
            "longitude": 2.365266
          },
          "Dakar": {
            "latitude": 14.725966,
            "longitude": -17.46181
          },
          "Djibouti": {
            "latitude": 11.85677545,
            "longitude": 42.757784519943655
          },
          "East Region": {
            "latitude": 3.802043097500812,
            "longitude": 14.25634550776261
          },
          "Europe": {
            "latitude": 49.646237,
            "longitude": 10.799454
          },
          "Fomboni": {
            "latitude": -12.2911897,
            "longitude": 43.7275632
          },
          "Gaborone": {
            "latitude": -24.6581357,
            "longitude": 25.9088474
          },
          "Gasabo": {
            "latitude": -1.8834562,
            "longitude": 30.0630569
          },
          "Grand Lome": {
            "latitude": 6.4206767,
            "longitude": 1.2115914
          },
          "Grand lome": {
            "latitude": 6.4206767,
            "longitude": 1.2115914
          },
          "Haut-U\u00e9l\u00e9": {
            "latitude": 2.7936527,
            "longitude": 27.6435943
          },
          "Hebron": {
            "latitude": 31.528902,
            "longitude": 35.0944873
          },
          "Kedia": {
            "latitude": -21.3963968,
            "longitude": 24.619486
          },
          "Kericho": {
            "latitude": -0.3666,
            "longitude": 35.2833
          },
          "Kiambu": {
            "latitude": -1.03207695,
            "longitude": 36.815686702129064
          },
          "Kicukiro": {
            "latitude": -2.0162752,
            "longitude": 30.1076243
          },
          "Kigali": {
            "latitude": -1.950851,
            "longitude": 30.061507
          },
          "Kilifi": {
            "latitude": -3.15073925,
            "longitude": 39.67507159193717
          },
          "Kinshasa": {
            "latitude": -4.2978,
            "longitude": 15.2962
          },
          "Kombo": {
            "latitude": 13.294035,
            "longitude": -16.656832
          },
          "Kongo Central": {
            "latitude": -5.8162516,
            "longitude": 13.4908753
          },
          "Kwazulu-Natal": {
            "latitude": -28.704798,
            "longitude": 30.693005
          },
          "LUANDA": {
            "latitude": -8.8272699,
            "longitude": 13.2439512
          },
          "Lagos": {
            "latitude": 6.54252,
            "longitude": 3.286661
          },
          "Littoral": {
            "latitude": 4.203033,
            "longitude": 10.0563057
          },
          "Lobatse": {
            "latitude": -25.2100604,
            "longitude": 25.6819594
          },
          "Lokossa": {
            "latitude": 6.6431448,
            "longitude": 1.7094469
          },
          "Luanda": {
            "latitude": -8.8272699,
            "longitude": 13.2439512
          },
          "Lusaka": {
            "latitude": -15.4164488,
            "longitude": 28.2821535
          },
          "Mabeleapodi": {
            "latitude": -22.2133194,
            "longitude": 26.824408
          },
          "Machakos": {
            "latitude": -1.27900465,
            "longitude": 37.39526976452546
          },
          "Maritime": {
            "latitude": 6.53703405,
            "longitude": 1.244338916227091
          },
          "Medea": {
            "latitude": 36.265344,
            "longitude": 2.766957
          },
          "Midlands": {
            "latitude": -19.2785043,
            "longitude": 29.8790852
          },
          "Migori": {
            "latitude": -1.0211616000000001,
            "longitude": 34.30964322421073
          },
          "Mono": {
            "latitude": 6.457624,
            "longitude": 1.867408
          },
          "Montserrado": {
            "latitude": 6.4095537,
            "longitude": -10.6059403
          },
          "Nairobi": {
            "latitude": -1.3031689499999999,
            "longitude": 36.826061224105075
          },
          "Ngororero": {
            "latitude": -1.8628788,
            "longitude": 29.6227455
          },
          "Niassa": {
            "latitude": -13.0638577,
            "longitude": 36.4669964
          },
          "North America": {
            "latitude": 28.2367447,
            "longitude": -97.738017
          },
          "Nyamagabe": {
            "latitude": -2.3997098,
            "longitude": 29.3252898
          },
          "Nyanza": {
            "latitude": -4.337497,
            "longitude": 29.5949968
          },
          "Nyarugenge": {
            "latitude": -1.9712276,
            "longitude": 29.9620505
          },
          "Oceania": {
            "latitude": -25.0562891,
            "longitude": 152.008576
          },
          "Oromia": {
            "latitude": 7.6721644,
            "longitude": 40.0299727
          },
          "Osun State": {
            "latitude": 7.592215,
            "longitude": 4.505599
          },
          "Ouargla": {
            "latitude": 30.9980145,
            "longitude": 6.766453639443059
          },
          "Ouarzazate": {
            "latitude": 30.9335,
            "longitude": 6.937
          },
          "Oueme": {
            "latitude": 6.625372,
            "longitude": 2.532611
          },
          "Oyo State": {
            "latitude": 8.154414,
            "longitude": 3.632978
          },
          "Pitsane": {
            "latitude": -25.470751,
            "longitude": 25.587929
          },
          "Plateaux": {
            "latitude": 7.450501,
            "longitude": 1.0892702070507665
          },
          "Rakops": {
            "latitude": -21.038323,
            "longitude": 24.393661
          },
          "SOUTH West Region": {
            "latitude": 5.175015058174576,
            "longitude": 9.316606448940886
          },
          "Sikwane": {
            "latitude": -24.63852,
            "longitude": 26.406361
          },
          "Sofala": {
            "latitude": -19.0771666,
            "longitude": 34.7164804
          },
          "South": {
            "latitude": 33.33971235,
            "longitude": 35.29259105
          },
          "South America": {
            "latitude": -13.083583,
            "longitude": -58.470721
          },
          "Southern": {
            "latitude": -24.901824837502364,
            "longitude": 24.589944257885044
          },
          "Tete": {
            "latitude": -15.5205193,
            "longitude": 32.7682742
          },
          "Volta": {
            "latitude": 6.5348624,
            "longitude": 0.4556055
          },
          "Zambezia": {
            "latitude": -16.6460178,
            "longitude": 36.991932
          },
          "Zou": {
            "latitude": 7.2834335,
            "longitude": 2.1227604
          }
        },
        "key": "division"
      },
      {
        "demes": {
          "Algeria": {
            "latitude": 28.0000272,
            "longitude": 2.9999825
          },
          "Angola": {
            "latitude": -11.8775768,
            "longitude": 17.5691241
          },
          "Asia": {
            "latitude": 30.451098,
            "longitude": 86.654576
          },
          "Benin": {
            "latitude": 9.961027,
            "longitude": 2.327362
          },
          "Botswana": {
            "latitude": -23.1681782,
            "longitude": 24.5928742
          },
          "Burundi": {
            "latitude": -3.3634357,
            "longitude": 29.8870575
          },
          "Cameroon": {
            "latitude": 4.6125522,
            "longitude": 13.1535811
          },
          "Comoros": {
            "latitude": -12.2045175,
            "longitude": 44.2832964
          },
          "Democratic Republic of the Congo": {
            "latitude": -4.0383,
            "longitude": 21.7587
          },
          "Djibouti": {
            "latitude": 11.85677545,
            "longitude": 42.757784519943655
          },
          "Egypt": {
            "latitude": 26.8206,
            "longitude": 30.8025
          },
          "Ethiopia": {
            "latitude": 9.145,
            "longitude": 40.4897
          },
          "Europe": {
            "latitude": 49.646237,
            "longitude": 10.799454
          },
          "Gambia": {
            "latitude": 13.5,
            "longitude": -15.5
          },
          "Ghana": {
            "latitude": 7.811417,
            "longitude": -1.089272
          },
          "Guinea": {
            "latitude": 10.7226226,
            "longitude": -10.7083587
          },
          "Kenya": {
            "latitude": 0.0236,
            "longitude": 37.9062
          },
          "Liberia": {
            "latitude": 5.7499721,
            "longitude": -9.3658524
          },
          "Malawi": {
            "latitude": -13.2687204,
            "longitude": 33.9301963
          },
          "Mauritius": {
            "latitude": -20.2759451,
            "longitude": 57.5703566
          },
          "Mayotte": {
            "latitude": -12.821908,
            "longitude": 45.143906
          },
          "Morocco": {
            "latitude": 32.549785,
            "longitude": -5.480765
          },
          "Mozambique": {
            "latitude": -19.302233,
            "longitude": 34.9144977
          },
          "Nigeria": {
            "latitude": 10.0,
            "longitude": 8.0
          },
          "North America": {
            "latitude": 28.2367447,
            "longitude": -97.738017
          },
          "Oceania": {
            "latitude": -25.0562891,
            "longitude": 152.008576
          },
          "Republic of the Congo": {
            "latitude": -0.516362,
            "longitude": 15.877811
          },
          "Reunion": {
            "latitude": -21.1151,
            "longitude": 55.5364
          },
          "Rwanda": {
            "latitude": -1.9646631,
            "longitude": 30.0644358
          },
          "Senegal": {
            "latitude": 14.5,
            "longitude": -14.25
          },
          "Seychelles": {
            "latitude": -4.6574977,
            "longitude": 55.4540146
          },
          "South Africa": {
            "latitude": -28.8166235,
            "longitude": 24.991639
          },
          "South America": {
            "latitude": -13.083583,
            "longitude": -58.470721
          },
          "Tanzania": {
            "latitude": -6.5247123,
            "longitude": 35.7878438
          },
          "Togo": {
            "latitude": 8.88625,
            "longitude": 1.069709
          },
          "Uganda": {
            "latitude": 1.861287,
            "longitude": 32.55149
          },
          "Zambia": {
            "latitude": -14.5186239,
            "longitude": 27.5599164
          },
          "Zimbabwe": {
            "latitude": -18.4554963,
            "longitude": 29.7468414
          }
        },
        "key": "country"
      },
      {
        "demes": {
          "Africa": {
            "latitude": 4.070194,
            "longitude": 21.824559
          },
          "Asia": {
            "latitude": 30.451098,
            "longitude": 86.654576
          },
          "Europe": {
            "latitude": 49.646237,
            "longitude": 10.799454
          },
          "North America": {
            "latitude": 28.2367447,
            "longitude": -97.738017
          },
          "Oceania": {
            "latitude": -25.0562891,
            "longitude": 152.008576
          },
          "South America": {
            "latitude": -13.083583,
            "longitude": -58.470721
          }
        },
        "key": "region"
      }
    ],
    "maintainers": [
      {
        "name": "Marco van Zwetselaar",
        "url": "https://io.zwets.it/"
      }
    ],
    "panels": [
      "tree",
      "map",
      "entropy"
    ],
    "title": "Genomic epidemiology of novel coronavirus - Delta-focused subsampling",
    "updated": "2022-01-19"
  },
  "tree": {
    "branch_attrs": {
      "labels": {
        "clade": "19A",
        "emerging_lineage": "19A"
      },
      "mutations": {}
    },
    "children": [
      {
        "branch_attrs": {
          "mutations": {}
        },
        "name": "Wuhan/Hu-1/2019",
        "node_attrs": {
          "S1_mutations": {
            "value": 0.0
          },
          "clade_membership": {
            "value": "19A"
          },
          "country": {
            "confidence": {
              "Asia": 1.0
            },
            "entropy": -1.000088900581841e-12,
            "value": "Asia"
          },
          "current_frequency": {
            "value": 0.0
          },
          "div": 0,
          "division": {
            "value": "Asia"
          },
          "emerging_lineage": {
            "value": "19A"
          },
          "epiweek": {
            "value": "202001"
          },
          "gisaid_epi_isl": {
            "value": "EPI_ISL_402125"
          },
          "host": {
            "value": "Human"
          },
          "mutational_fitness": {
            "value": 0.0
          },
          "num_date": {
            "confidence": [
              2019.9986301369863,
              2019.9986301369863
            ],
            "value": 2019.9986301369863
          },
          "recency": {
            "value": "Older"
          },
          "region": {
            "value": "Asia"
          },
          "tanzania": {
            "value": "no"
          }
        }
      },
      {
        "branch_attrs": {
          "mutations": {}
        },
        "children": [
          {
            "branch_attrs": {
              "labels": {
                "aa": "ORF1a: L2235I, N3833K"
              },
              "mutations": {
                "ORF1a": [
                  "L2235I",
                  "N3833K"
                ],
                "nuc": [
                  "C6968A",
                  "T11764A"
                ]
              }
            },
            "name": "Wuhan/WH01/2019",
            "node_attrs": {
              "S1_mutations": {
                "value": 0.0
              },
              "clade_membership": {
                "value": "19A"
              },
              "country": {
                "confidence": {
                  "Asia": 1.0
                },
                "entropy": -1.000088900581841e-12,
                "value": "Asia"
              },
              "current_frequency": {
                "value": 0.0
              },
              "div": 2,
              "division": {
                "value": "Asia"
              },
              "emerging_lineage": {
                "value": "19A"
              },
              "epiweek": {
                "value": "201952"
              },
              "gisaid_epi_isl": {
                "value": "EPI_ISL_406798"
              },
              "host": {
                "value": "Human"
              },
              "mutational_fitness": {
                "value": -0.006
              },
              "num_date": {
                "confidence": [
                  2019.9849315068493,
                  2019.9849315068493
                ],
                "value": 2019.9849315068493
              },
              "recency": {
                "value": "Older"
              },
              "region": {
                "value": "Asia"
              },
              "sex": {
                "value": "Male"
              },
              "tanzania": {
                "value": "no"
              }
            }
          },
          {
            "branch_attrs": {
              "labels": {
                "aa": "ORF1b: P314L, P1000L; S: L452R, T478K, D614G, P681R, D950N; ORF3a: S26L; M: I82T; N: D63G, R203M; ORF9b: T60A",
                "clade": "20A",
                "emerging_lineage": "20A"
              },
              "mutations": {
                "M": [
                  "I82T"
                ],
                "N": [
                  "D63G",
                  "R203M"
                ],
                "ORF1b": [
                  "P314L",
                  "P1000L"
                ],
                "ORF3a": [
                  "S26L"
                ],
                "ORF9b": [
                  "T60A"
                ],
                "S": [
                  "L452R",
                  "T478K",
                  "D614G",
                  "P681R",
                  "D950N"
                ],
                "nuc": [
                  "C241T",
                  "C3037T",
                  "C14408T",
                  "C16466T",
                  "T22917G",
                  "C22995A",
                  "A23403G",
                  "C23604G",
                  "G24410A",
                  "C25469T",
                  "T26767C",
                  "A28461G",
                  "G28881T"
                ]
              }
            },
            "children": [
              {
                "branch_attrs": {
                  "labels": {
                    "aa": "ORF1a: P2287S"
                  },
                  "mutations": {
                    "ORF1a": [
                      "P2287S"
                    ],
                    "nuc": [
                      "C7124T"
                    ]
                  }
                },
                "children": [
                  {
                    "branch_attrs": {
                      "labels": {
                        "aa": "S: N950D"
                      },
                      "mutations": {
                        "S": [
                          "N950D"
                        ],
                        "nuc": [
                          "A24410G"
                        ]
                      }
                    },
                    "name": "India/RJ-CCMB-CIA6182/2020",
                    "node_attrs": {
                      "S1_mutations": {
                        "value": 4.0
                      },
                      "clade_membership": {
                        "value": "20A"
                      },
                      "country": {
                        "confidence": {
                          "Asia": 1.0
                        },
                        "entropy": -1.000088900581841e-12,
                        "value": "Asia"
                      },
                      "current_frequency": {
                        "value": 0.0
                      },
                      "div": 15,
                      "division": {
                        "value": "Asia"
                      },
                      "emerging_lineage": {
                        "value": "20A"
                      },
                      "epiweek": {
                        "value": "202045"
                      },
                      "gisaid_epi_isl": {
                        "value": "EPI_ISL_3453562"
                      },
                      "host": {
                        "value": "Human"
                      },
                      "mutational_fitness": {
                        "value": 0.5441935999999999
                      },
                      "num_date": {
                        "confidence": [
                          2020.8456284153006,
                          2020.8456284153006
                        ],
                        "value": 2020.8456284153006
                      },
                      "recency": {
                        "value": "Older"
                      },
                      "region": {
                        "value": "Asia"
                      },
                      "sex": {
                        "value": "Male"
                      },
                      "tanzania": {
                        "value": "no"
                      }
                    }
                  },
                  {
                    "branch_attrs": {
                      "labels": {
                        "aa": "ORF7b: T40I; N: G215C"
                      },
                      "mutations": {
                        "N": [
                          "G215C"
                        ],
                        "ORF7b": [
                          "T40I"
                        ],
                        "nuc": [
                          "C27874T",
                          "G28916T"
                        ]
                      }
                    },
                    "children": [
                      {
                        "branch_attrs": {
                          "mutations": {}
                        },
                        "name": "India/RJ-CCMB-CIA6150/2020",
                        "node_attrs": {
                          "S1_mutations": {
                            "value": 4.0
                          },
                          "clade_membership": {
                            "value": "20A"
                          },
                          "country": {
                            "confidence": {
                              "Asia": 1.0
                            },
                            "entropy": -1.000088900581841e-12,
                            "value": "Asia"
                          },
                          "current_frequency": {
                            "value": 0.0
                          },
                          "div": 16,
                          "division": {
                            "value": "Asia"
                          },
                          "emerging_lineage": {
                            "value": "20A"
                          },
                          "epiweek": {
                            "value": "202043"
                          },
                          "gisaid_epi_isl": {
                            "value": "EPI_ISL_3453581"
                          },
                          "host": {
                            "value": "Human"
                          },
                          "mutational_fitness": {
                            "value": 0.5869002
                          },
                          "num_date": {
                            "confidence": [
                              2020.8101092896175,
                              2020.8101092896175
                            ],
                            "value": 2020.8101092896175
                          },
                          "recency": {
                            "value": "Older"
                          },
                          "region": {
                            "value": "Asia"
                          },
                          "sex": {
                            "value": "Male"
                          },
                          "tanzania": {
                            "value": "no"
                          }
                        }
                      },
                      {
                        "branch_attrs": {
                          "mutations": {
                            "nuc": [
                              "G29742T"
                            ]
                          }
                        },
                        "name": "Ghana/TRA-1965/2021",
                        "node_attrs": {
                          "S1_mutations": {
                            "value": 4.0
                          },
                          "clade_membership": {
                            "value": "20A"
                          },
                          "country": {
                            "confidence": {
                              "Ghana": 0.9999999999999999
                            },
                            "entropy": -9.99866855976916e-13,
                            "value": "Ghana"
                          },
                          "current_frequency": {
                            "value": 0.0
                          },
                          "div": 17,
                          "division": {
                            "value": "Accra"
                          },
                          "emerging_lineage": {
                            "value": "20A"
                          },
                          "epiweek": {
                            "value": "202136"
                          },
                          "gisaid_epi_isl": {
                            "value": "EPI_ISL_4919708"
                          },
                          "host": {
                            "value": "Human"
                          },
                          "mutational_fitness": {
                            "value": 0.5869002
                          },
                          "num_date": {
                            "confidence": [
                              2021.6835616438357,
                              2021.6835616438357
                            ],
                            "value": 2021.6835616438357
                          },
                          "recency": {
                            "value": "Older"
                          },
                          "region": {
                            "value": "Africa"
                          },
                          "sex": {
                            "value": "Male"
                          },
                          "tanzania": {
                            "value": "no"
                          }
                        }
                      }
                    ],
                    "name": "NODE_0000003",
                    "node_attrs": {
                      "S1_mutations": {
                        "value": 4.0
                      },
                      "clade_membership": {
                        "value": "20A"
                      },
                      "country": {
                        "confidence": {
                          "Asia": 0.9879736880646751,
                          "Europe": 0.005557273767125431,
                          "Ghana": 0.006369248361439335
                        },
                        "entropy": 0.07421328628974092,
                        "value": "Asia"
                      },
                      "current_frequency": {
                        "value": 0.0
                      },
                      "div": 16,
                      "emerging_lineage": {
                        "value": "20A"
                      },
                      "mutational_fitness": {
                        "value": 0.5869002
                      },
                      "num_date": {
                        "confidence": [
                          2020.7681508494118,
                          2020.8101092896175
                        ],
                        "value": 2020.8101092896175
                      }
                    }
                  }
                ],
                "name": "NODE_0000002",
                "node_attrs": {
                  "S1_mutations": {
                    "value": 4.0
                  },
                  "clade_membership": {
                    "value": "20A"
                  },
                  "country": {
                    "confidence": {
                      "Asia": 0.9987236817147075,
                      "Europe": 0.0012281946786843947
                    },
                    "entropy": 0.010009842970367909,
                    "value": "Asia"
                  },
                  "current_frequency": {
                    "value": 0.0
                  },
                  "div": 14,
                  "emerging_lineage": {
                    "value": "20A"
                  },
                  "mutational_fitness": {
                    "value": 0.5411935999999999
                  },
                  "num_date": {
                    "confidence": [
                      2020.5928007261798,
                      2020.800368172612
                    ],
                    "value": 2020.6726841117868
                  }
                }
              },
              {
                "branch_attrs": {
                  "mutations": {
                    "nuc": [
                      "A28271-",
                      "G29742T"
                    ]
                  }
                },
                "children": [
                  {
                    "branch_attrs": {
                      "labels": {
                        "aa": "ORF1a: V3718A, T3750I"
                      },
                      "mutations": {
                        "ORF1a": [
                          "V3718A",
                          "T3750I"
                        ],
                        "nuc": [
                          "A5584G",
                          "T11418C",
                          "C11514T"
                        ]
                      }
                    },
                    "children": [
                      {
                        "branch_attrs": {
                          "labels": {
                            "aa": "N: M203K"
                          },
                          "mutations": {
                            "N": [
                              "M203K"
                            ],
                            "nuc": [
                              "C4891T",
                              "G21255T",
                              "T28881A"
                            ]
                          }
                        },
                        "name": "Belgium/CHUNamur13413227/2021",
                        "node_attrs": {
                          "S1_mutations": {
                            "value": 4.0
                          },
                          "clade_membership": {
                            "value": "20A"
                          },
                          "country": {
                            "confidence": {
                              "Europe": 1.0
                            },
                            "entropy": -1.000088900581841e-12,
                            "value": "Europe"
                          },
                          "current_frequency": {
                            "value": 0.0
                          },
                          "div": 20,
                          "division": {
                            "value": "Europe"
                          },
                          "emerging_lineage": {
                            "value": "20A"
                          },
                          "epiweek": {
                            "value": "202122"
                          },
                          "gisaid_epi_isl": {
                            "value": "EPI_ISL_2521971"
                          },
                          "host": {
                            "value": "Human"
                          },
                          "mutational_fitness": {
                            "value": 0.5556867999999999
                          },
                          "num_date": {
                            "confidence": [
                              2021.4205479452055,
                              2021.4205479452055
                            ],
                            "value": 2021.4205479452055
                          },
                          "recency": {
                            "value": "Older"
                          },
                          "region": {
                            "value": "Europe"
                          },
                          "sex": {
                            "value": "Male"
                          },
                          "tanzania": {
                            "value": "no"
                          }
                        }
                      },
                      {
                        "branch_attrs": {
                          "labels": {
                            "aa": "ORF1a: P1640L, T1754I, K1795Q, S3675-, G3676-, F3677-; ORF1b: E1264D, I2356M; S: L18F, T20N, P26S, K417T, T1027I, V1176F, V1264L; ORF6: K48N; ORF8: P70L, E92K"
                          },
                          "mutations": {
                            "ORF1a": [
                              "P1640L",
                              "T1754I",
                              "K1795Q",
                              "S3675-",
                              "G3676-",
                              "F3677-"
                            ],
                            "ORF1b": [
                              "E1264D",
                              "I2356M"
                            ],
                            "ORF6": [
                              "K48N"
                            ],
                            "ORF8": [
                              "P70L",
                              "E92K"
                            ],
                            "S": [
                              "L18F",
                              "T20N",
                              "P26S",
                              "K417T",
                              "T1027I",
                              "V1176F",
                              "V1264L"
                            ],
                            "nuc": [
                              "T733C",
                              "C2749T",
                              "C5184T",
                              "C5526T",
                              "A5648C",
                              "A6319G",
                              "T11288-",
                              "C11289-",
                              "T11290-",
                              "G11291-",
                              "G11292-",
                              "T11293-",
                              "T11294-",
                              "T11295-",
                              "T11296-",
                              "T15348A",
                              "C15895T",
                              "G17259T",
                              "A20118G",
                              "A20535G",
                              "C21614T",
                              "C21621A",
                              "C21638T",
                              "A22812C",
                              "C24642T",
                              "G25088T",
                              "G25352T",
                              "A27345T",
                              "C28102T",
                              "G28167A",
                              "-28271A"
                            ]
                          }
                        },
                        "name": "Brazil/CE-FIOCRUZ-01121/2021",
                        "node_attrs": {
                          "S1_mutations": {
                            "value": 8.0
                          },
                          "clade_membership": {
                            "value": "20A"
                          },
                          "country": {
                            "confidence": {
                              "South America": 1.0
                            },
                            "entropy": -1.000088900581841e-12,
                            "value": "South America"
                          },
                          "current_frequency": {
                            "value": 0.0
                          },
                          "div": 38,
                          "division": {
                            "value": "South America"
                          },
                          "emerging_lineage": {
                            "value": "20A"
                          },
                          "epiweek": {
                            "value": "202130"
                          },
                          "gisaid_epi_isl": {
                            "value": "EPI_ISL_3912130"
                          },
                          "host": {
                            "value": "Human"
                          },
                          "mutational_fitness": {
                            "value": 0.909474853
                          },
                          "num_date": {
                            "confidence": [
                              2021.5657534246575,
                              2021.5657534246575
                            ],
                            "value": 2021.5657534246575
                          },
                          "recency": {
                            "value": "Older"
                          },
                          "region": {
                            "value": "South America"
                          },
                          "sex": {
                            "value": "Female"
                          },
                          "tanzania": {
                            "value": "no"
                          }
                        }
                      }
                    ],
                    "name": "NODE_0000005",
                    "node_attrs": {
                      "S1_mutations": {
                        "value": 4.0
                      },
                      "clade_membership": {
                        "value": "20A"
                      },
                      "country": {
                        "confidence": {
                          "Asia": 0.30837236394162054,
                          "Europe": 0.6201760260593231,
                          "North America": 0.0014877965274249282,
                          "South America": 0.0695851904070812
                        },
                        "entropy": 0.8583697894710367,
                        "value": "Europe"
                      },
                      "current_frequency": {
                        "value": 0.0
                      },
                      "div": 17,
                      "emerging_lineage": {
                        "value": "20A"
                      },
                      "mutational_fitness": {
                        "value": 0.5890587999999999
                      },
                      "num_date": {
                        "confidence": [
                          2020.3340325846734,
                          2021.1695630401646
                        ],
                        "value": 2021.0105066613262
                      }
                    }
                  },
                  {
                    "branch_attrs": {
                      "labels": {
                        "aa": "S: T19R; ORF7a: V82A, T120I; N: D377Y",
                        "clade": "21A (Delta)",
                        "emerging_lineage": "21A (Delta)"
                      },
                      "mutations": {
                        "N": [
                          "D377Y"
                        ],
                        "ORF7a": [
                          "V82A",
                          "T120I"
                        ],
                        "S": [
                          "T19R"
                        ],
                        "nuc": [
                          "C21618G",
                          "T27638C",
                          "C27752T",
                          "G29402T"
                        ]
                      }
                    },
                    "children": [
                      {
                        "branch_attrs": {
                          "labels": {
                            "aa": "S: N950D"
                          },
                          "mutations": {
                            "S": [
                              "N950D"
                            ],
                            "nuc": [
                              "A24410G",
                              "-28271A"
                            ]
                          }
                        },
                        "children": [
                          {
                            "branch_attrs": {
                              "labels": {
                                "aa": "ORF1a: S3675-, G3676-, F3677-; S: Y144-"
                              },
                              "mutations": {
                                "ORF1a": [
                                  "S3675-",
                                  "G3676-",
                                  "F3677-"
                                ],
                                "S": [
                                  "Y144-"
                                ],
                                "nuc": [
                                  "T11288-",
                                  "C11289-",
                                  "T11290-",
                                  "G11291-",
                                  "G11292-",
                                  "T11293-",
                                  "T11294-",
                                  "T11295-",
                                  "T11296-",
                                  "T21992-",
                                  "A21993-",
                                  "T21994-",
                                  "G28001T",
                                  "C29541T",
                                  "C29724T"
                                ]
                              }
                            },
                            "name": "Ghana/nCoV-TRA-1080/2021",
                            "node_attrs": {
                              "S1_mutations": {
                                "value": 6.0
                              },
                              "clade_membership": {
                                "value": "21A (Delta)"
                              },
                              "country": {
                                "confidence": {
                                  "Ghana": 1.0
                                },
                                "entropy": -1.000088900581841e-12,
                                "value": "Ghana"
                              },
                              "current_frequency": {
                                "value": 0.0
                              },
                              "div": 22,
                              "division": {
                                "value": "Accra"
                              },
                              "emerging_lineage": {
                                "value": "21A (Delta)"
                              },
                              "epiweek": {
                                "value": "202125"
                              },
                              "gisaid_epi_isl": {
                                "value": "EPI_ISL_5659358"
                              },
                              "host": {
                                "value": "Human"
                              },
                              "mutational_fitness": {
                                "value": 0.7019645999999999
                              },
                              "num_date": {
                                "confidence": [
                                  2021.4835616438356,
                                  2021.4835616438356
                                ],
                                "value": 2021.4835616438356
                              },
                              "recency": {
                                "value": "Older"
                              },
                              "region": {
                                "value": "Africa"
                              },
                              "sex": {
                                "value": "Male"
                              },
                              "tanzania": {
                                "value": "no"
                              }
                            }
                          },
                          {
                            "branch_attrs": {
                              "labels": {
                                "aa": "ORF1a: P2287S; S: D80A"
                              },
                              "mutations": {
                                "ORF1a": [
                                  "P2287S"
                                ],
                                "S": [
                                  "D80A"
                                ],
                                "nuc": [
                                  "C7124T",
                                  "A21801C"
                                ]
                              }
                            },
                            "name": "India/RJ-CCMB-CIA6225/2021",
                            "node_attrs": {
                              "S1_mutations": {
                                "value": 6.0
                              },
                              "clade_membership": {
                                "value": "21A (Delta)"
                              },
                              "country": {
                                "confidence": {
                                  "Asia": 1.0
                                },
                                "entropy": -1.000088900581841e-12,
                                "value": "Asia"
                              },
                              "current_frequency": {
                                "value": 0.0
                              },
                              "div": 21,
                              "division": {
                                "value": "Asia"
                              },
                              "emerging_lineage": {
                                "value": "21A (Delta)"
                              },
                              "epiweek": {
                                "value": "202102"
                              },
                              "gisaid_epi_isl": {
                                "value": "EPI_ISL_3453575"
                              },
                              "host": {
                                "value": "Human"
                              },
                              "mutational_fitness": {
                                "value": 0.7034311999999999
                              },
                              "num_date": {
                                "confidence": [
                                  2021.0260273972603,
                                  2021.0260273972603
                                ],
                                "value": 2021.0260273972603
                              },
                              "recency": {
                                "value": "Older"
                              },
                              "region": {
                                "value": "Asia"
                              },
                              "sex": {
                                "value": "Female"
                              },
                              "tanzania": {
                                "value": "no"
                              }
                            }
                          }
                        ],
                        "name": "NODE_0000011",
                        "node_attrs": {
                          "S1_mutations": {
                            "value": 5.0
                          },
                          "clade_membership": {
                            "value": "21A (Delta)"
                          },
                          "country": {
                            "confidence": {
                              "Asia": 0.9634960430042121,
                              "Europe": 0.027641806305228746,
                              "Ghana": 0.008646767231330304
                            },
                            "entropy": 0.17841913607359677,
                            "value": "Asia"
                          },
                          "current_frequency": {
                            "value": 0.0
                          },
                          "div": 19,
                          "emerging_lineage": {
                            "value": "21A (Delta)"
                          },
                          "mutational_fitness": {
                            "value": 0.6531488
                          },
                          "num_date": {
                            "confidence": [
                              2020.8294663495694,
                              2021.0179992839323
                            ],
                            "value": 2020.9798570482883
                          }
                        }
                      },
                      {
                        "branch_attrs": {
                          "mutations": {
                            "nuc": [
                              "G210T",
                              "A22029-",
                              "G22030-",
                              "T22031-",
                              "T22032-",
                              "C22033-",
                              "A22034-"
                            ]
                          }
                        },
                        "children": [
                          {
                            "branch_attrs": {
                              "labels": {
                                "aa": "ORF1a: P309L, P1640L, D2980N, F3138S, H3580Q; ORF1b: L1000P; S: K77T, G142D"
                              },
                              "mutations": {
                                "ORF1a": [
                                  "P309L",
                                  "P1640L",
                                  "D2980N",
                                  "F3138S",
                                  "H3580Q"
                                ],
                                "ORF1b": [
                                  "L1000P"
                                ],
                                "S": [
                                  "K77T",
                                  "G142D"
                                ],
                                "nuc": [
                                  "C1191T",
                                  "C1267T",
                                  "C5184T",
                                  "G9203A",
                                  "T9678C",
                                  "C11005A",
                                  "T16466C",
                                  "A17496G",
                                  "A21792C",
                                  "G21987A",
                                  "C28253T"
                                ]
                              }
                            },
                            "children": [
                              {
                                "branch_attrs": {
                                  "labels": {
                                    "aa": "ORF1a: D4344A; S: G257S"
                                  },
                                  "mutations": {
                                    "ORF1a": [
                                      "D4344A"
                                    ],
                                    "S": [
                                      "G257S"
                                    ],
                                    "nuc": [
                                      "A13296C",
                                      "-22029A",
                                      "-22030G",
                                      "-22031T",
                                      "-22032T",
                                      "-22033C",
                                      "-22034A",
                                      "G22331A",
                                      "T23650C"
                                    ]
                                  }
                                },
                                "name": "USA/CA-ACPHD-00570/2021",
                                "node_attrs": {
                                  "S1_mutations": {
                                    "value": 8.0
                                  },
                                  "clade_membership": {
                                    "value": "21A (Delta)"
                                  },
                                  "country": {
                                    "confidence": {
                                      "North America": 1.0
                                    },
                                    "entropy": -1.000088900581841e-12,
                                    "value": "North America"
                                  },
                                  "current_frequency": {
                                    "value": 0.0
                                  },
                                  "div": 32,
                                  "division": {
                                    "value": "North America"
                                  },
                                  "emerging_lineage": {
                                    "value": "21A (Delta)"
                                  },
                                  "epiweek": {
                                    "value": "202104"
                                  },
                                  "gisaid_epi_isl": {
                                    "value": "EPI_ISL_4219188"
                                  },
                                  "host": {
                                    "value": "Human"
                                  },
                                  "mutational_fitness": {
                                    "value": 0.774481476
                                  },
                                  "num_date": {
                                    "confidence": [
                                      2021.0643835616438,
                                      2021.0643835616438
                                    ],
                                    "value": 2021.0643835616438
                                  },
                                  "recency": {
                                    "value": "Older"
                                  },
                                  "region": {
                                    "value": "North America"
                                  },
                                  "tanzania": {
                                    "value": "no"
                                  }
                                }
                              },
                              {
                                "branch_attrs": {
                                  "labels": {
                                    "aa": "ORF1b: K2310R; S: E156-, F157-, R158G"
                                  },
                                  "mutations": {
                                    "ORF1b": [
                                      "K2310R"
                                    ],
                                    "S": [
                                      "E156-",
                                      "F157-",
                                      "R158G"
                                    ],
                                    "nuc": [
                                      "A20396G"
                                    ]
                                  }
                                },
                                "children": [
                                  {
                                    "branch_attrs": {
                                      "labels": {
                                        "aa": "ORF1a: P1921Q"
                                      },
                                      "mutations": {
                                        "ORF1a": [
                                          "P1921Q"
                                        ],
                                        "nuc": [
                                          "C6027A"
                                        ]
                                      }
                                    },
                                    "children": [
                                      {
                                        "branch_attrs": {
                                          "mutations": {
                                            "nuc": [
                                              "C16915T"
                                            ]
                                          }
                                        },
                                        "children": [
                                          {
                                            "branch_attrs": {
                                              "mutations": {
                                                "nuc": [
                                                  "C27128T"
                                                ]
                                              }
                                            },
                                            "children": [
                                              {
                                                "branch_attrs": {
                                                  "labels": {
                                                    "aa": "ORF1a: H45N; ORF7a: S81A"
                                                  },
                                                  "mutations": {
                                                    "ORF1a": [
                                                      "H45N"
                                                    ],
                                                    "ORF7a": [
                                                      "S81A"
                                                    ],
                                                    "nuc": [
                                                      "C398A",
                                                      "C25413T",
                                                      "T27634G"
                                                    ]
                                                  }
                                                },
                                                "name": "USA/VI-Yale-10210/2020",
                                                "node_attrs": {
                                                  "S1_mutations": {
                                                    "value": 9.0
                                                  },
                                                  "clade_membership": {
                                                    "value": "21A (Delta)"
                                                  },
                                                  "country": {
                                                    "confidence": {
                                                      "North America": 1.0
                                                    },
                                                    "entropy": -1.000088900581841e-12,
                                                    "value": "North America"
                                                  },
                                                  "current_frequency": {
                                                    "value": 0.0
                                                  },
                                                  "div": 36,
                                                  "division": {
                                                    "value": "North America"
                                                  },
                                                  "emerging_lineage": {
                                                    "value": "21A (Delta)"
                                                  },
                                                  "epiweek": {
                                                    "value": "202034"
                                                  },
                                                  "gisaid_epi_isl": {
                                                    "value": "EPI_ISL_4577392"
                                                  },
                                                  "host": {
                                                    "value": "Human"
                                                  },
                                                  "mutational_fitness": {
                                                    "value": 0.8256544029999999
                                                  },
                                                  "num_date": {
                                                    "confidence": [
                                                      2020.6379781420765,
                                                      2020.6379781420765
                                                    ],
                                                    "value": 2020.6379781420765
                                                  },
                                                  "recency": {
                                                    "value": "Older"
                                                  },
                                                  "region": {
                                                    "value": "North America"
                                                  },
                                                  "tanzania": {
                                                    "value": "no"
                                                  }
                                                }
                                              },
                                              {
                                                "branch_attrs": {
                                                  "mutations": {
                                                    "nuc": [
                                                      "A29740-",
                                                      "C29741-",
                                                      "T29742-",
                                                      "C29743-",
                                                      "G29744-",
                                                      "G29745-",
                                                      "A29746-",
                                                      "G29747-",
                                                      "T29748-"
                                                    ]
                                                  }
                                                },
                                                "name": "Jamaica/WOR12903A917_3002835342_202103558_2-4806143/2021",
                                                "node_attrs": {
                                                  "S1_mutations": {
                                                    "value": 9.0
                                                  },
                                                  "clade_membership": {
                                                    "value": "21A (Delta)"
                                                  },
                                                  "country": {
                                                    "confidence": {
                                                      "North America": 1.0
                                                    },
                                                    "entropy": -1.000088900581841e-12,
                                                    "value": "North America"
                                                  },
                                                  "current_frequency": {
                                                    "value": 0.0
                                                  },
                                                  "div": 33,
                                                  "division": {
                                                    "value": "North America"
                                                  },
                                                  "emerging_lineage": {
                                                    "value": "21A (Delta)"
                                                  },
                                                  "epiweek": {
                                                    "value": "202129"
                                                  },
                                                  "gisaid_epi_isl": {
                                                    "value": "EPI_ISL_6632099"
                                                  },
                                                  "host": {
                                                    "value": "Human"
                                                  },
                                                  "mutational_fitness": {
                                                    "value": 0.8316544029999999
                                                  },
                                                  "num_date": {
                                                    "confidence": [
                                                      2021.554794520548,
                                                      2021.554794520548
                                                    ],
                                                    "value": 2021.554794520548
                                                  },
                                                  "recency": {
                                                    "value": "Older"
                                                  },
                                                  "region": {
                                                    "value": "North America"
                                                  },
                                                  "sex": {
                                                    "value": "Male"
                                                  },
                                                  "tanzania": {
                                                    "value": "no"
                                                  }
                                                }
                                              }
                                            ],
                                            "name": "NODE_0000051",
                                            "node_attrs": {
                                              "S1_mutations": {
                                                "value": 9.0
                                              },
                                              "clade_membership": {
                                                "value": "21A (Delta)"
                                              },
                                              "country": {
                                                "confidence": {
                                                  "North America": 0.9991943113268109
                                                },
                                                "entropy": 0.007084287525894124,
                                                "value": "North America"
                                              },
                                              "current_frequency": {
                                                "value": 0.0
                                              },
                                              "div": 33,
                                              "emerging_lineage": {
                                                "value": "21A (Delta)"
                                              },
                                              "mutational_fitness": {
                                                "value": 0.8316544029999999
                                              },
                                              "num_date": {
                                                "confidence": [
                                                  2020.6140963850478,
                                                  2020.6350064575392
                                                ],
                                                "value": 2020.6288991360625
                                              }
                                            }
                                          },
                                          {
                                            "branch_attrs": {
                                              "mutations": {}
                                            },
                                            "children": [
                                              {
                                                "branch_attrs": {
                                                  "labels": {
                                                    "aa": "ORF1a: A2355S; S: P809S; ORF8: F120V, I121L; N: E367D"
                                                  },
                                                  "mutations": {
                                                    "N": [
                                                      "E367D"
                                                    ],
                                                    "ORF1a": [
                                                      "A2355S"
                                                    ],
                                                    "ORF8": [
                                                      "F120V",
                                                      "I121L"
                                                    ],
                                                    "S": [
                                                      "P809S"
                                                    ],
                                                    "nuc": [
                                                      "T6964C",
                                                      "G7328T",
                                                      "C7768T",
                                                      "C9541T",
                                                      "C23987T",
                                                      "T28251G",
                                                      "A28254C",
                                                      "-28271A",
                                                      "G29374T"
                                                    ]
                                                  }
                                                },
                                                "name": "Guyana/GPR0359904/2021",
                                                "node_attrs": {
                                                  "S1_mutations": {
                                                    "value": 9.0
                                                  },
                                                  "clade_membership": {
                                                    "value": "21A (Delta)"
                                                  },
                                                  "country": {
                                                    "confidence": {
                                                      "South America": 1.0
                                                    },
                                                    "entropy": -1.000088900581841e-12,
                                                    "value": "South America"
                                                  },
                                                  "current_frequency": {
                                                    "value": 0.0
                                                  },
                                                  "div": 40,
                                                  "division": {
                                                    "value": "South America"
                                                  },
                                                  "emerging_lineage": {
                                                    "value": "21A (Delta)"
                                                  },
                                                  "epiweek": {
                                                    "value": "202136"
                                                  },
                                                  "gisaid_epi_isl": {
                                                    "value": "EPI_ISL_6342926"
                                                  },
                                                  "host": {
                                                    "value": "Human"
                                                  },
                                                  "mutational_fitness": {
                                                    "value": 0.8430855489999999
                                                  },
                                                  "num_date": {
                                                    "confidence": [
                                                      2021.6835616438357,
                                                      2021.6835616438357
                                                    ],
                                                    "value": 2021.6835616438357
                                                  },
                                                  "recency": {
                                                    "value": "Older"
                                                  },
                                                  "region": {
                                                    "value": "South America"
                                                  },
                                                  "tanzania": {
                                                    "value": "no"
                                                  }
                                                }
                                              },
                                              {
                                                "branch_attrs": {
                                                  "mutations": {}
                                                },
                                                "children": [
                                                  {
                                                    "branch_attrs": {
                                                      "mutations": {}
                                                    },
                                                    "children": [
                                                      {
                                                        "branch_attrs": {
                                                          "labels": {
                                                            "aa": "ORF1a: C3790F"
                                                          },
                                                          "mutations": {
                                                            "ORF1a": [
                                                              "C3790F"
                                                            ],
                                                            "nuc": [
                                                              "C203T",
                                                              "G598T",
                                                              "G11634T",
                                                              "A15456T"
                                                            ]
                                                          }
                                                        },
                                                        "name": "Jamaica/WOR12903A966_3002835359_202103575_2-4806242/2021",
                                                        "node_attrs": {
                                                          "S1_mutations": {
                                                            "value": 9.0
                                                          },
                                                          "clade_membership": {
                                                            "value": "21A (Delta)"
                                                          },
                                                          "country": {
                                                            "confidence": {
                                                              "North America": 0.9999999999999999
                                                            },
                                                            "entropy": -9.99866855976916e-13,
                                                            "value": "North America"
                                                          },
                                                          "current_frequency": {
                                                            "value": 0.0
                                                          },
                                                          "div": 36,
                                                          "division": {
                                                            "value": "North America"
                                                          },
                                                          "emerging_lineage": {
                                                            "value": "21A (Delta)"
                                                          },
                                                          "epiweek": {
                                                            "value": "202129"
                                                          },
                                                          "gisaid_epi_isl": {
                                                            "value": "EPI_ISL_6632088"
                                                          },
                                                          "host": {
                                                            "value": "Human"
                                                          },
                                                          "mutational_fitness": {
                                                            "value": 0.831899463
                                                          },
                                                          "num_date": {
                                                            "confidence": [
                                                              2021.554794520548,
                                                              2021.554794520548
                                                            ],
                                                            "value": 2021.554794520548
                                                          },
                                                          "recency": {
                                                            "value": "Older"
                                                          },
                                                          "region": {
                                                            "value": "North America"
                                                          },
                                                          "sex": {
                                                            "value": "Male"
                                                          },
                                                          "tanzania": {
                                                            "value": "no"
                                                          }
                                                        }
                                                      },
                                                      {
                                                        "branch_attrs": {
                                                          "labels": {
                                                            "aa": "ORF1a: T4175I; ORF1b: T1050I"
                                                          },
                                                          "mutations": {
                                                            "ORF1a": [
                                                              "T4175I"
                                                            ],
                                                            "ORF1b": [
                                                              "T1050I"
                                                            ],
                                                            "nuc": [
                                                              "C12789T",
                                                              "C16616T",
                                                              "A29860-",
                                                              "G29861-",
                                                              "G29862-",
                                                              "A29863-",
                                                              "G29864-",
                                                              "A29865-",
                                                              "A29866-",
                                                              "T29867-",
                                                              "G29868-"
                                                            ]
                                                          }
                                                        },
                                                        "children": [
                                                          {
                                                            "branch_attrs": {
                                                              "mutations": {}
                                                            },
                                                            "name": "USA/PR-CDC-2-4634377/2021",
                                                            "node_attrs": {
                                                              "S1_mutations": {
                                                                "value": 9.0
                                                              },
                                                              "clade_membership": {
                                                                "value": "21A (Delta)"
                                                              },
                                                              "country": {
                                                                "confidence": {
                                                                  "North America": 1.0
                                                                },
                                                                "entropy": -1.000088900581841e-12,
                                                                "value": "North America"
                                                              },
                                                              "current_frequency": {
                                                                "value": 0.0
                                                              },
                                                              "div": 34,
                                                              "division": {
                                                                "value": "North America"
                                                              },
                                                              "emerging_lineage": {
                                                                "value": "21A (Delta)"
                                                              },
                                                              "epiweek": {
                                                                "value": "202125"
                                                              },
                                                              "gisaid_epi_isl": {
                                                                "value": "EPI_ISL_3127916"
                                                              },
                                                              "host": {
                                                                "value": "Human"
                                                              },
                                                              "mutational_fitness": {
                                                                "value": 0.8567388300000001
                                                              },
                                                              "num_date": {
                                                                "confidence": [
                                                                  2021.478082191781,
                                                                  2021.478082191781
                                                                ],
                                                                "value": 2021.478082191781
                                                              },
                                                              "recency": {
                                                                "value": "Older"
                                                              },
                                                              "region": {
                                                                "value": "North America"
                                                              },
                                                              "sex": {
                                                                "value": "Male"
                                                              },
                                                              "tanzania": {
                                                                "value": "no"
                                                              }
                                                            }
                                                          },
                                                          {
                                                            "branch_attrs": {
                                                              "labels": {
                                                                "aa": "S: N137S; ORF3a: E19Q"
                                                              },
                                                              "mutations": {
                                                                "ORF3a": [
                                                                  "E19Q"
                                                                ],
                                                                "S": [
                                                                  "N137S"
                                                                ],
                                                                "nuc": [
                                                                  "C7081T",
                                                                  "C17010T",
                                                                  "A21972G",
                                                                  "G25447C",
                                                                  "G27327A"
                                                                ]
                                                              }
                                                            },
                                                            "name": "Peru/TUM-INS-6767/2021",
                                                            "node_attrs": {
                                                              "S1_mutations": {
                                                                "value": 10.0
                                                              },
                                                              "clade_membership": {
                                                                "value": "21A (Delta)"
                                                              },
                                                              "country": {
                                                                "confidence": {
                                                                  "South America": 0.9999999999999999
                                                                },
                                                                "entropy": -9.99866855976916e-13,
                                                                "value": "South America"
                                                              },
                                                              "current_frequency": {
                                                                "value": 0.0
                                                              },
                                                              "div": 39,
                                                              "division": {
                                                                "value": "South America"
                                                              },
                                                              "emerging_lineage": {
                                                                "value": "21A (Delta)"
                                                              },
                                                              "epiweek": {
                                                                "value": "202133"
                                                              },
                                                              "gisaid_epi_isl": {
                                                                "value": "EPI_ISL_5199194"
                                                              },
                                                              "host": {
                                                                "value": "Human"
                                                              },
                                                              "mutational_fitness": {
                                                                "value": 0.85073883
                                                              },
                                                              "num_date": {
                                                                "confidence": [
                                                                  2021.6260273972603,
                                                                  2021.6260273972603
                                                                ],
                                                                "value": 2021.6260273972603
                                                              },
                                                              "recency": {
                                                                "value": "Older"
                                                              },
                                                              "region": {
                                                                "value": "South America"
                                                              },
                                                              "sex": {
                                                                "value": "Male"
                                                              },
                                                              "tanzania": {
                                                                "value": "no"
                                                              }
                                                            }
                                                          }
                                                        ],
                                                        "name": "NODE_0000047",
                                                        "node_attrs": {
                                                          "S1_mutations": {
                                                            "value": 9.0
                                                          },
                                                          "clade_membership": {
                                                            "value": "21A (Delta)"
                                                          },
                                                          "country": {
                                                            "confidence": {
                                                              "Europe": 0.001264922579861856,
                                                              "North America": 0.9870926324331897,
                                                              "South America": 0.011515348478755754
                                                            },
                                                            "entropy": 0.0739665171436124,
                                                            "value": "North America"
                                                          },
                                                          "current_frequency": {
                                                            "value": 0.0
                                                          },
                                                          "div": 34,
                                                          "emerging_lineage": {
                                                            "value": "21A (Delta)"
                                                          },
                                                          "mutational_fitness": {
                                                            "value": 0.8567388300000001
                                                          },
                                                          "num_date": {
                                                            "confidence": [
                                                              2021.436899115935,
                                                              2021.478082191781
                                                            ],
                                                            "value": 2021.478082191781
                                                          }
                                                        }
                                                      }
                                                    ],
                                                    "name": "NODE_0000020",
                                                    "node_attrs": {
                                                      "S1_mutations": {
                                                        "value": 9.0
                                                      },
                                                      "clade_membership": {
                                                        "value": "21A (Delta)"
                                                      },
                                                      "country": {
                                                        "confidence": {
                                                          "North America": 0.9995310172399281
                                                        },
                                                        "entropy": 0.00433503314837231,
                                                        "value": "North America"
                                                      },
                                                      "current_frequency": {
                                                        "value": 0.0
                                                      },
                                                      "div": 32,
                                                      "emerging_lineage": {
                                                        "value": "21A (Delta)"
                                                      },
                                                      "mutational_fitness": {
                                                        "value": 0.8316544029999999
                                                      },
                                                      "num_date": {
                                                        "confidence": [
                                                          2021.3326402743235,
                                                          2021.4738996459696
                                                        ],
                                                        "value": 2021.4036910855423
                                                      }
                                                    }
                                                  },
                                                  {
                                                    "branch_attrs": {
                                                      "mutations": {}
                                                    },
                                                    "children": [
                                                      {
                                                        "branch_attrs": {
                                                          "mutations": {}
                                                        },
                                                        "children": [
                                                          {
                                                            "branch_attrs": {
                                                              "mutations": {}
                                                            },
                                                            "name": "USA/PR-Yale-5917/2021",
                                                            "node_attrs": {
                                                              "S1_mutations": {
                                                                "value": 9.0
                                                              },
                                                              "clade_membership": {
                                                                "value": "21A (Delta)"
                                                              },
                                                              "country": {
                                                                "confidence": {
                                                                  "North America": 1.0
                                                                },
                                                                "entropy": -1.000088900581841e-12,
                                                                "value": "North America"
                                                              },
                                                              "current_frequency": {
                                                                "value": 0.0
                                                              },
                                                              "div": 32,
                                                              "division": {
                                                                "value": "North America"
                                                              },
                                                              "emerging_lineage": {
                                                                "value": "21A (Delta)"
                                                              },
                                                              "epiweek": {
                                                                "value": "202125"
                                                              },
                                                              "gisaid_epi_isl": {
                                                                "value": "EPI_ISL_2960061"
                                                              },
                                                              "host": {
                                                                "value": "Human"
                                                              },
                                                              "mutational_fitness": {
                                                                "value": 0.8316544029999999
                                                              },
                                                              "num_date": {
                                                                "confidence": [
                                                                  2021.4808219178083,
                                                                  2021.4808219178083
                                                                ],
                                                                "value": 2021.4808219178083
                                                              },
                                                              "recency": {
                                                                "value": "Older"
                                                              },
                                                              "region": {
                                                                "value": "North America"
                                                              },
                                                              "tanzania": {
                                                                "value": "no"
                                                              }
                                                            }
                                                          },
                                                          {
                                                            "branch_attrs": {
                                                              "mutations": {
                                                                "nuc": [
                                                                  "G26227T"
                                                                ]
                                                              }
                                                            },
                                                            "name": "USA/PR-Yale-6352/2021",
                                                            "node_attrs": {
                                                              "S1_mutations": {
                                                                "value": 9.0
                                                              },
                                                              "clade_membership": {
                                                                "value": "21A (Delta)"
                                                              },
                                                              "country": {
                                                                "confidence": {
                                                                  "North America": 1.0
                                                                },
                                                                "entropy": -1.000088900581841e-12,
                                                                "value": "North America"
                                                              },
                                                              "current_frequency": {
                                                                "value": 0.0
                                                              },
                                                              "div": 33,
                                                              "division": {
                                                                "value": "North America"
                                                              },
                                                              "emerging_lineage": {
                                                                "value": "21A (Delta)"
                                                              },
                                                              "epiweek": {
                                                                "value": "202126"
                                                              },
                                                              "gisaid_epi_isl": {
                                                                "value": "EPI_ISL_3104716"
                                                              },
                                                              "host": {
                                                                "value": "Human"
                                                              },
                                                              "mutational_fitness": {
                                                                "value": 0.8316544029999999
                                                              },
                                                              "num_date": {
                                                                "confidence": [
                                                                  2021.4945205479453,
                                                                  2021.4945205479453
                                                                ],
                                                                "value": 2021.4945205479453
                                                              },
                                                              "recency": {
                                                                "value": "Older"
                                                              },
                                                              "region": {
                                                                "value": "North America"
                                                              },
                                                              "tanzania": {
                                                                "value": "no"
                                                              }
                                                            }
                                                          }
                                                        ],
                                                        "name": "NODE_0000026",
                                                        "node_attrs": {
                                                          "S1_mutations": {
                                                            "value": 9.0
                                                          },
                                                          "clade_membership": {
                                                            "value": "21A (Delta)"
                                                          },
                                                          "country": {
                                                            "confidence": {
                                                              "North America": 0.9999761934174313
                                                            },
                                                            "entropy": 0.000291682810796324,
                                                            "value": "North America"
                                                          },
                                                          "current_frequency": {
                                                            "value": 0.0
                                                          },
                                                          "div": 32,
                                                          "emerging_lineage": {
                                                            "value": "21A (Delta)"
                                                          },
                                                          "mutational_fitness": {
                                                            "value": 0.8316544029999999
                                                          },
                                                          "num_date": {
                                                            "confidence": [
                                                              2021.4141801273788,
                                                              2021.4808219178083
                                                            ],
                                                            "value": 2021.4707085728317
                                                          }
                                                        }
                                                      },
                                                      {
                                                        "branch_attrs": {
                                                          "mutations": {}
                                                        },
                                                        "children": [
                                                          {
                                                            "branch_attrs": {
                                                              "labels": {
                                                                "aa": "ORF1a: S212L, S302F"
                                                              },
                                                              "mutations": {
                                                                "ORF1a": [
                                                                  "S212L",
                                                                  "S302F"
                                                                ],
                                                                "nuc": [
                                                                  "C900T",
                                                                  "C1170T"
                                                                ]
                                                              }
                                                            },
                                                            "name": "USA/VI-Yale-9051/2021",
                                                            "node_attrs": {
                                                              "S1_mutations": {
                                                                "value": 9.0
                                                              },
                                                              "clade_membership": {
                                                                "value": "21A (Delta)"
                                                              },
                                                              "country": {
                                                                "confidence": {
                                                                  "North America": 1.0
                                                                },
                                                                "entropy": -1.000088900581841e-12,
                                                                "value": "North America"
                                                              },
                                                              "current_frequency": {
                                                                "value": 0.0
                                                              },
                                                              "div": 34,
                                                              "division": {
                                                                "value": "North America"
                                                              },
                                                              "emerging_lineage": {
                                                                "value": "21A (Delta)"
                                                              },
                                                              "epiweek": {
                                                                "value": "202132"
                                                              },
                                                              "gisaid_epi_isl": {
                                                                "value": "EPI_ISL_4006074"
                                                              },
                                                              "host": {
                                                                "value": "Human"
                                                              },
                                                              "mutational_fitness": {
                                                                "value": 0.8318387011999999
                                                              },
                                                              "num_date": {
                                                                "confidence": [
                                                                  2021.6150684931506,
                                                                  2021.6150684931506
                                                                ],
                                                                "value": 2021.6150684931506
                                                              },
                                                              "recency": {
                                                                "value": "Older"
                                                              },
                                                              "region": {
                                                                "value": "North America"
                                                              },
                                                              "tanzania": {
                                                                "value": "no"
                                                              }
                                                            }
                                                          },
                                                          {
                                                            "branch_attrs": {
                                                              "mutations": {
                                                                "nuc": [
                                                                  "C26882T"
                                                                ]
                                                              }
                                                            },
                                                            "name": "USA/PR-Yale-6313/2021",
                                                            "node_attrs": {
                                                              "S1_mutations": {
                                                                "value": 9.0
                                                              },
                                                              "clade_membership": {
                                                                "value": "21A (Delta)"
                                                              },
                                                              "country": {
                                                                "confidence": {
                                                                  "North America": 1.0
                                                                },
                                                                "entropy": -1.000088900581841e-12,
                                                                "value": "North America"
                                                              },
                                                              "current_frequency": {
                                                                "value": 0.0
                                                              },
                                                              "div": 33,
                                                              "division": {
                                                                "value": "North America"
                                                              },
                                                              "emerging_lineage": {
                                                                "value": "21A (Delta)"
                                                              },
                                                              "epiweek": {
                                                                "value": "202124"
                                                              },
                                                              "gisaid_epi_isl": {
                                                                "value": "EPI_ISL_3104714"
                                                              },
                                                              "host": {
                                                                "value": "Human"
                                                              },
                                                              "mutational_fitness": {
                                                                "value": 0.8316544029999999
                                                              },
                                                              "num_date": {
                                                                "confidence": [
                                                                  2021.458904109589,
                                                                  2021.458904109589
                                                                ],
                                                                "value": 2021.458904109589
                                                              },
                                                              "recency": {
                                                                "value": "Older"
                                                              },
                                                              "region": {
                                                                "value": "North America"
                                                              },
                                                              "tanzania": {
                                                                "value": "no"
                                                              }
                                                            }
                                                          }
                                                        ],
                                                        "name": "NODE_0000030",
                                                        "node_attrs": {
                                                          "S1_mutations": {
                                                            "value": 9.0
                                                          },
                                                          "clade_membership": {
                                                            "value": "21A (Delta)"
                                                          },
                                                          "country": {
                                                            "confidence": {
                                                              "North America": 0.9999761934174313
                                                            },
                                                            "entropy": 0.000291682810796324,
                                                            "value": "North America"
                                                          },
                                                          "current_frequency": {
                                                            "value": 0.0
                                                          },
                                                          "div": 32,
                                                          "emerging_lineage": {
                                                            "value": "21A (Delta)"
                                                          },
                                                          "mutational_fitness": {
                                                            "value": 0.8316544029999999
                                                          },
                                                          "num_date": {
                                                            "confidence": [
                                                              2021.4067135902421,
                                                              2021.458904109589
                                                            ],
                                                            "value": 2021.4411265930564
                                                          }
                                                        }
                                                      }
                                                    ],
                                                    "name": "NODE_0000025",
                                                    "node_attrs": {
                                                      "S1_mutations": {
                                                        "value": 9.0
                                                      },
                                                      "clade_membership": {
                                                        "value": "21A (Delta)"
                                                      },
                                                      "country": {
                                                        "confidence": {
                                                          "North America": 0.9999587079072787
                                                        },
                                                        "entropy": 0.0004892317974061422,
                                                        "value": "North America"
                                                      },
                                                      "current_frequency": {
                                                        "value": 0.0
                                                      },
                                                      "div": 32,
                                                      "emerging_lineage": {
                                                        "value": "21A (Delta)"
                                                      },
                                                      "mutational_fitness": {
                                                        "value": 0.8316544029999999
                                                      },
                                                      "num_date": {
                                                        "confidence": [
                                                          2021.3759418375407,
                                                          2021.458865965307
                                                        ],
                                                        "value": 2021.4223779757435
                                                      }
                                                    }
                                                  }
                                                ],
                                                "name": "NODE_0000019",
                                                "node_attrs": {
                                                  "S1_mutations": {
                                                    "value": 9.0
                                                  },
                                                  "clade_membership": {
                                                    "value": "21A (Delta)"
                                                  },
                                                  "country": {
                                                    "confidence": {
                                                      "North America": 0.9990339856108305
                                                    },
                                                    "entropy": 0.008494742472706386,
                                                    "value": "North America"
                                                  },
                                                  "current_frequency": {
                                                    "value": 0.0
                                                  },
                                                  "div": 32,
                                                  "emerging_lineage": {
                                                    "value": "21A (Delta)"
                                                  },
                                                  "mutational_fitness": {
                                                    "value": 0.8316544029999999
                                                  },
                                                  "num_date": {
                                                    "confidence": [
                                                      2021.30585497014,
                                                      2021.4521995231119
                                                    ],
                                                    "value": 2021.383133630899
                                                  }
                                                }
                                              }
                                            ],
                                            "name": "NODE_0000018",
                                            "node_attrs": {
                                              "S1_mutations": {
                                                "value": 9.0
                                              },
                                              "clade_membership": {
                                                "value": "21A (Delta)"
                                              },
                                              "country": {
                                                "confidence": {
                                                  "Asia": 0.0024152796716761242,
                                                  "Europe": 0.013729804496688291,
                                                  "North America": 0.9599055274150945,
                                                  "South America": 0.02389355768462862
                                                },
                                                "entropy": 0.20267015758224083,
                                                "value": "North America"
                                              },
                                              "current_frequency": {
                                                "value": 0.0
                                              },
                                              "div": 32,
                                              "emerging_lineage": {
                                                "value": "21A (Delta)"
                                              },
                                              "mutational_fitness": {
                                                "value": 0.8316544029999999
                                              },
                                              "num_date": {
                                                "confidence": [
                                                  2021.2154440724582,
                                                  2021.4483200566929
                                                ],
                                                "value": 2021.3382764192725
                                              }
                                            }
                                          }
                                        ],
                                        "name": "NODE_0000043",
                                        "node_attrs": {
                                          "S1_mutations": {
                                            "value": 9.0
                                          },
                                          "clade_membership": {
                                            "value": "21A (Delta)"
                                          },
                                          "country": {
                                            "confidence": {
                                              "Asia": 0.007299635093545743,
                                              "Europe": 0.02527477162334624,
                                              "North America": 0.9618741119328934,
                                              "South America": 0.005421507537108381
                                            },
                                            "entropy": 0.19596901647469778,
                                            "value": "North America"
                                          },
                                          "current_frequency": {
                                            "value": 0.0
                                          },
                                          "div": 32,
                                          "emerging_lineage": {
                                            "value": "21A (Delta)"
                                          },
                                          "mutational_fitness": {
                                            "value": 0.8316544029999999
                                          },
                                          "num_date": {
                                            "confidence": [
                                              2020.6083700945276,
                                              2020.6271129546985
                                            ],
                                            "value": 2020.6236492057967
                                          }
                                        }
                                      },
                                      {
                                        "branch_attrs": {
                                          "mutations": {}
                                        },
                                        "children": [
                                          {
                                            "branch_attrs": {
                                              "labels": {
                                                "aa": "S: K1191N"
                                              },
                                              "mutations": {
                                                "S": [
                                                  "K1191N"
                                                ],
                                                "nuc": [
                                                  "G25135T"
                                                ]
                                              }
                                            },
                                            "name": "USA/GU-CDC-2-4356532/2021",
                                            "node_attrs": {
                                              "S1_mutations": {
                                                "value": 9.0
                                              },
                                              "clade_membership": {
                                                "value": "21A (Delta)"
                                              },
                                              "country": {
                                                "confidence": {
                                                  "Oceania": 1.0
                                                },
                                                "entropy": -1.000088900581841e-12,
                                                "value": "Oceania"
                                              },
                                              "current_frequency": {
                                                "value": 0.0
                                              },
                                              "div": 32,
                                              "division": {
                                                "value": "Oceania"
                                              },
                                              "emerging_lineage": {
                                                "value": "21A (Delta)"
                                              },
                                              "epiweek": {
                                                "value": "202117"
                                              },
                                              "gisaid_epi_isl": {
                                                "value": "EPI_ISL_2229105"
                                              },
                                              "host": {
                                                "value": "Human"
                                              },
                                              "mutational_fitness": {
                                                "value": 0.832322009
                                              },
                                              "num_date": {
                                                "confidence": [
                                                  2021.3164383561643,
                                                  2021.3164383561643
                                                ],
                                                "value": 2021.3164383561643
                                              },
                                              "recency": {
                                                "value": "Older"
                                              },
                                              "region": {
                                                "value": "Oceania"
                                              },
                                              "sex": {
                                                "value": "Female"
                                              },
                                              "tanzania": {
                                                "value": "no"
                                              }
                                            }
                                          },
                                          {
                                            "branch_attrs": {
                                              "labels": {
                                                "aa": "S: D142G; ORF7a: Q94K"
                                              },
                                              "mutations": {
                                                "ORF7a": [
                                                  "Q94K"
                                                ],
                                                "S": [
                                                  "D142G"
                                                ],
                                                "nuc": [
                                                  "A21987G",
                                                  "T27672A",
                                                  "C27673A"
                                                ]
                                              }
                                            },
                                            "children": [
                                              {
                                                "branch_attrs": {
                                                  "mutations": {}
                                                },
                                                "children": [
                                                  {
                                                    "branch_attrs": {
                                                      "labels": {
                                                        "aa": "ORF1a: S723F, A1851V; S: P1079T"
                                                      },
                                                      "mutations": {
                                                        "ORF1a": [
                                                          "S723F",
                                                          "A1851V"
                                                        ],
                                                        "S": [
                                                          "P1079T"
                                                        ],
                                                        "nuc": [
                                                          "C2433T",
                                                          "C5817T",
                                                          "C24797A"
                                                        ]
                                                      }
                                                    },
                                                    "name": "Rwanda/CV2272/2021",
                                                    "node_attrs": {
                                                      "S1_mutations": {
                                                        "value": 8.0
                                                      },
                                                      "clade_membership": {
                                                        "value": "21A (Delta)"
                                                      },
                                                      "country": {
                                                        "confidence": {
                                                          "Rwanda": 1.0
                                                        },
                                                        "entropy": -1.000088900581841e-12,
                                                        "value": "Rwanda"
                                                      },
                                                      "current_frequency": {
                                                        "value": 0.0
                                                      },
                                                      "div": 36,
                                                      "division": {
                                                        "value": "Nyamagabe"
                                                      },
                                                      "emerging_lineage": {
                                                        "value": "21A (Delta)"
                                                      },
                                                      "epiweek": {
                                                        "value": "202125"
                                                      },
                                                      "gisaid_epi_isl": {
                                                        "value": "EPI_ISL_4768067"
                                                      },
                                                      "host": {
                                                        "value": "Human"
                                                      },
                                                      "mutational_fitness": {
                                                        "value": 0.8226544029999999
                                                      },
                                                      "num_date": {
                                                        "confidence": [
                                                          2021.4698630136986,
                                                          2021.4698630136986
                                                        ],
                                                        "value": 2021.4698630136986
                                                      },
                                                      "recency": {
                                                        "value": "Older"
                                                      },
                                                      "region": {
                                                        "value": "Africa"
                                                      },
                                                      "sex": {
                                                        "value": "Female"
                                                      },
                                                      "tanzania": {
                                                        "value": "no"
                                                      }
                                                    }
                                                  },
                                                  {
                                                    "branch_attrs": {
                                                      "mutations": {}
                                                    },
                                                    "children": [
                                                      {
                                                        "branch_attrs": {
                                                          "labels": {
                                                            "aa": "ORF1a: G82-, H83-, V84-, M85-, V86-; S: G142D"
                                                          },
                                                          "mutations": {
                                                            "ORF1a": [
                                                              "G82-",
                                                              "H83-",
                                                              "V84-",
                                                              "M85-",
                                                              "V86-"
                                                            ],
                                                            "S": [
                                                              "G142D"
                                                            ],
                                                            "nuc": [
                                                              "G509-",
                                                              "G510-",
                                                              "T511-",
                                                              "C512-",
                                                              "A513-",
                                                              "T514-",
                                                              "G515-",
                                                              "T516-",
                                                              "T517-",
                                                              "A518-",
                                                              "T519-",
                                                              "G520-",
                                                              "G521-",
                                                              "T522-",
                                                              "T523-",
                                                              "C745T",
                                                              "C12781T",
                                                              "G21987A",
                                                              "C27131T",
                                                              "A27372T"
                                                            ]
                                                          }
                                                        },
                                                        "name": "Rwanda/NRLNAT4260/2021",
                                                        "node_attrs": {
                                                          "S1_mutations": {
                                                            "value": 9.0
                                                          },
                                                          "clade_membership": {
                                                            "value": "21A (Delta)"
                                                          },
                                                          "country": {
                                                            "confidence": {
                                                              "Rwanda": 0.9999999999999999
                                                            },
                                                            "entropy": -9.99866855976916e-13,
                                                            "value": "Rwanda"
                                                          },
                                                          "current_frequency": {
                                                            "value": 0.0
                                                          },
                                                          "div": 37,
                                                          "division": {
                                                            "value": "Kigali"
                                                          },
                                                          "emerging_lineage": {
                                                            "value": "21A (Delta)"
                                                          },
                                                          "epiweek": {
                                                            "value": "202134"
                                                          },
                                                          "gisaid_epi_isl": {
                                                            "value": "EPI_ISL_4459620"
                                                          },
                                                          "host": {
                                                            "value": "Human"
                                                          },
                                                          "mutational_fitness": {
                                                            "value": 0.8299167529999999
                                                          },
                                                          "num_date": {
                                                            "confidence": [
                                                              2021.6479452054793,
                                                              2021.6479452054793
                                                            ],
                                                            "value": 2021.6479452054793
                                                          },
                                                          "recency": {
                                                            "value": "Older"
                                                          },
                                                          "region": {
                                                            "value": "Africa"
                                                          },
                                                          "sex": {
                                                            "value": "Female"
                                                          },
                                                          "tanzania": {
                                                            "value": "no"
                                                          }
                                                        }
                                                      },
                                                      {
                                                        "branch_attrs": {
                                                          "mutations": {}
                                                        },
                                                        "children": [
                                                          {
                                                            "branch_attrs": {
                                                              "mutations": {
                                                                "nuc": [
                                                                  "C29686T"
                                                                ]
                                                              }
                                                            },
                                                            "name": "Rwanda/CV2270/2021",
                                                            "node_attrs": {
                                                              "S1_mutations": {
                                                                "value": 8.0
                                                              },
                                                              "clade_membership": {
                                                                "value": "21A (Delta)"
                                                              },
                                                              "country": {
                                                                "confidence": {
                                                                  "Rwanda": 1.0
                                                                },
                                                                "entropy": -1.000088900581841e-12,
                                                                "value": "Rwanda"
                                                              },
                                                              "current_frequency": {
                                                                "value": 0.0
                                                              },
                                                              "div": 34,
                                                              "division": {
                                                                "value": "Nyamagabe"
                                                              },
                                                              "emerging_lineage": {
                                                                "value": "21A (Delta)"
                                                              },
                                                              "epiweek": {
                                                                "value": "202125"
                                                              },
                                                              "gisaid_epi_isl": {
                                                                "value": "EPI_ISL_4768062"
                                                              },
                                                              "host": {
                                                                "value": "Human"
                                                              },
                                                              "mutational_fitness": {
                                                                "value": 0.8316544029999999
                                                              },
                                                              "num_date": {
                                                                "confidence": [
                                                                  2021.4698630136986,
                                                                  2021.4698630136986
                                                                ],
                                                                "value": 2021.4698630136986
                                                              },
                                                              "recency": {
                                                                "value": "Older"
                                                              },
                                                              "region": {
                                                                "value": "Africa"
                                                              },
                                                              "sex": {
                                                                "value": "Female"
                                                              },
                                                              "tanzania": {
                                                                "value": "no"
                                                              }
                                                            }
                                                          },
                                                          {
                                                            "branch_attrs": {
                                                              "labels": {
                                                                "aa": "ORF1a: T2300I; S: G142D"
                                                              },
                                                              "mutations": {
                                                                "ORF1a": [
                                                                  "T2300I"
                                                                ],
                                                                "S": [
                                                                  "G142D"
                                                                ],
                                                                "nuc": [
                                                                  "C7164T",
                                                                  "T9982C",
                                                                  "G21987A"
                                                                ]
                                                              }
                                                            },
                                                            "name": "Rwanda/NRLNAT4223/2021",
                                                            "node_attrs": {
                                                              "S1_mutations": {
                                                                "value": 9.0
                                                              },
                                                              "clade_membership": {
                                                                "value": "21A (Delta)"
                                                              },
                                                              "country": {
                                                                "confidence": {
                                                                  "Rwanda": 1.0
                                                                },
                                                                "entropy": -1.000088900581841e-12,
                                                                "value": "Rwanda"
                                                              },
                                                              "current_frequency": {
                                                                "value": 0.0
                                                              },
                                                              "div": 35,
                                                              "division": {
                                                                "value": "Kigali"
                                                              },
                                                              "emerging_lineage": {
                                                                "value": "21A (Delta)"
                                                              },
                                                              "epiweek": {
                                                                "value": "202131"
                                                              },
                                                              "gisaid_epi_isl": {
                                                                "value": "EPI_ISL_4415314"
                                                              },
                                                              "host": {
                                                                "value": "Human"
                                                              },
                                                              "mutational_fitness": {
                                                                "value": 0.8288151509999999
                                                              },
                                                              "num_date": {
                                                                "confidence": [
                                                                  2021.5986301369862,
                                                                  2021.5986301369862
                                                                ],
                                                                "value": 2021.5986301369862
                                                              },
                                                              "recency": {
                                                                "value": "Older"
                                                              },
                                                              "region": {
                                                                "value": "Africa"
                                                              },
                                                              "sex": {
                                                                "value": "Female"
                                                              },
                                                              "tanzania": {
                                                                "value": "no"
                                                              }
                                                            }
                                                          }
                                                        ],
                                                        "name": "NODE_0000042",
                                                        "node_attrs": {
                                                          "S1_mutations": {
                                                            "value": 8.0
                                                          },
                                                          "clade_membership": {
                                                            "value": "21A (Delta)"
                                                          },
                                                          "country": {
                                                            "confidence": {
                                                              "Rwanda": 0.9999976318127094
                                                            },
                                                            "entropy": 4.1201842821723505e-05,
                                                            "value": "Rwanda"
                                                          },
                                                          "current_frequency": {
                                                            "value": 0.0
                                                          },
                                                          "div": 33,
                                                          "emerging_lineage": {
                                                            "value": "21A (Delta)"
                                                          },
                                                          "mutational_fitness": {
                                                            "value": 0.8316544029999999
                                                          },
                                                          "num_date": {
                                                            "confidence": [
                                                              2021.4036954735925,
                                                              2021.4687585547754
                                                            ],
                                                            "value": 2021.4503589622698
                                                          }
                                                        }
                                                      }
                                                    ],
                                                    "name": "NODE_0000036",
                                                    "node_attrs": {
                                                      "S1_mutations": {
                                                        "value": 8.0
                                                      },
                                                      "clade_membership": {
                                                        "value": "21A (Delta)"
                                                      },
                                                      "country": {
                                                        "confidence": {
                                                          "Rwanda": 0.999997418997528
                                                        },
                                                        "entropy": 4.456660607857255e-05,
                                                        "value": "Rwanda"
                                                      },
                                                      "current_frequency": {
                                                        "value": 0.0
                                                      },
                                                      "div": 33,
                                                      "emerging_lineage": {
                                                        "value": "21A (Delta)"
                                                      },
                                                      "mutational_fitness": {
                                                        "value": 0.8316544029999999
                                                      },
                                                      "num_date": {
                                                        "confidence": [
                                                          2021.37534759324,
                                                          2021.4692317627741
                                                        ],
                                                        "value": 2021.4228685759238
                                                      }
                                                    }
                                                  }
                                                ],
                                                "name": "NODE_0000035",
                                                "node_attrs": {
                                                  "S1_mutations": {
                                                    "value": 8.0
                                                  },
                                                  "clade_membership": {
                                                    "value": "21A (Delta)"
                                                  },
                                                  "country": {
                                                    "confidence": {
                                                      "Rwanda": 0.9999661374292251
                                                    },
                                                    "entropy": 0.00045163087522692876,
                                                    "value": "Rwanda"
                                                  },
                                                  "current_frequency": {
                                                    "value": 0.0
                                                  },
                                                  "div": 33,
                                                  "emerging_lineage": {
                                                    "value": "21A (Delta)"
                                                  },
                                                  "mutational_fitness": {
                                                    "value": 0.8316544029999999
                                                  },
                                                  "num_date": {
                                                    "confidence": [
                                                      2021.2596907386148,
                                                      2021.4335093837567
                                                    ],
                                                    "value": 2021.3846294628725
                                                  }
                                                }
                                              },
                                              {
                                                "branch_attrs": {
                                                  "labels": {
                                                    "aa": "ORF1a: L2077P, S3244L"
                                                  },
                                                  "mutations": {
                                                    "ORF1a": [
                                                      "L2077P",
                                                      "S3244L"
                                                    ],
                                                    "nuc": [
                                                      "T6495C",
                                                      "T6496A",
                                                      "C9996T"
                                                    ]
                                                  }
                                                },
                                                "children": [
                                                  {
                                                    "branch_attrs": {
                                                      "labels": {
                                                        "aa": "S: T77K, -156E, -157F, G158R"
                                                      },
                                                      "mutations": {
                                                        "S": [
                                                          "T77K",
                                                          "-156E",
                                                          "-157F",
                                                          "G158R"
                                                        ],
                                                        "nuc": [
                                                          "C10702T",
                                                          "C12115T",
                                                          "C21792A",
                                                          "-22029A",
                                                          "-22030G",
                                                          "-22031T",
                                                          "-22032T",
                                                          "-22033C",
                                                          "-22034A"
                                                        ]
                                                      }
                                                    },
                                                    "name": "Ghana/nCoV-TRA-1081/2021",
                                                    "node_attrs": {
                                                      "S1_mutations": {
                                                        "value": 5.0
                                                      },
                                                      "clade_membership": {
                                                        "value": "21A (Delta)"
                                                      },
                                                      "country": {
                                                        "confidence": {
                                                          "Ghana": 1.0
                                                        },
                                                        "entropy": -1.000088900581841e-12,
                                                        "value": "Ghana"
                                                      },
                                                      "current_frequency": {
                                                        "value": 0.0
                                                      },
                                                      "div": 39,
                                                      "division": {
                                                        "value": "Accra"
                                                      },
                                                      "emerging_lineage": {
                                                        "value": "21A (Delta)"
                                                      },
                                                      "epiweek": {
                                                        "value": "202125"
                                                      },
                                                      "gisaid_epi_isl": {
                                                        "value": "EPI_ISL_5659359"
                                                      },
                                                      "host": {
                                                        "value": "Human"
                                                      },
                                                      "mutational_fitness": {
                                                        "value": 0.784243073
                                                      },
                                                      "num_date": {
                                                        "confidence": [
                                                          2021.4835616438356,
                                                          2021.4835616438356
                                                        ],
                                                        "value": 2021.4835616438356
                                                      },
                                                      "recency": {
                                                        "value": "Older"
                                                      },
                                                      "region": {
                                                        "value": "Africa"
                                                      },
                                                      "sex": {
                                                        "value": "Female"
                                                      },
                                                      "tanzania": {
                                                        "value": "no"
                                                      }
                                                    }
                                                  },
                                                  {
                                                    "branch_attrs": {
                                                      "labels": {
                                                        "aa": "ORF1a: P3359S"
                                                      },
                                                      "mutations": {
                                                        "ORF1a": [
                                                          "P3359S"
                                                        ],
                                                        "nuc": [
                                                          "C10340T"
                                                        ]
                                                      }
                                                    },
                                                    "children": [
                                                      {
                                                        "branch_attrs": {
                                                          "labels": {
                                                            "aa": "S: G142D"
                                                          },
                                                          "mutations": {
                                                            "S": [
                                                              "G142D"
                                                            ],
                                                            "nuc": [
                                                              "A17277G",
                                                              "G21987A",
                                                              "C29272T"
                                                            ]
                                                          }
                                                        },
                                                        "name": "Rwanda/NRLNAT4216/2021",
                                                        "node_attrs": {
                                                          "S1_mutations": {
                                                            "value": 9.0
                                                          },
                                                          "clade_membership": {
                                                            "value": "21A (Delta)"
                                                          },
                                                          "country": {
                                                            "confidence": {
                                                              "Rwanda": 1.0
                                                            },
                                                            "entropy": -1.000088900581841e-12,
                                                            "value": "Rwanda"
                                                          },
                                                          "current_frequency": {
                                                            "value": 0.0
                                                          },
                                                          "div": 39,
                                                          "division": {
                                                            "value": "Kigali"
                                                          },
                                                          "emerging_lineage": {
                                                            "value": "21A (Delta)"
                                                          },
                                                          "epiweek": {
                                                            "value": "202131"
                                                          },
                                                          "gisaid_epi_isl": {
                                                            "value": "EPI_ISL_4415307"
                                                          },
                                                          "host": {
                                                            "value": "Human"
                                                          },
                                                          "mutational_fitness": {
                                                            "value": 0.8266949939999999
                                                          },
                                                          "num_date": {
                                                            "confidence": [
                                                              2021.5821917808219,
                                                              2021.5821917808219
                                                            ],
                                                            "value": 2021.5821917808219
                                                          },
                                                          "recency": {
                                                            "value": "Older"
                                                          },
                                                          "region": {
                                                            "value": "Africa"
                                                          },
                                                          "sex": {
                                                            "value": "Female"
                                                          },
                                                          "tanzania": {
                                                            "value": "no"
                                                          }
                                                        }
                                                      },
                                                      {
                                                        "branch_attrs": {
                                                          "labels": {
                                                            "aa": "ORF1b: D54G; ORF8: V62L; N: S413I"
                                                          },
                                                          "mutations": {
                                                            "N": [
                                                              "S413I"
                                                            ],
                                                            "ORF1b": [
                                                              "D54G"
                                                            ],
                                                            "ORF8": [
                                                              "V62L"
                                                            ],
                                                            "nuc": [
                                                              "A8182G",
                                                              "A13628G",
                                                              "G28077T",
                                                              "G29332T",
                                                              "G29511T"
                                                            ]
                                                          }
                                                        },
                                                        "name": "Rwanda/NRL-B88047-10/2021",
                                                        "node_attrs": {
                                                          "S1_mutations": {
                                                            "value": 8.0
                                                          },
                                                          "clade_membership": {
                                                            "value": "21A (Delta)"
                                                          },
                                                          "country": {
                                                            "confidence": {
                                                              "Rwanda": 1.0
                                                            },
                                                            "entropy": -1.000088900581841e-12,
                                                            "value": "Rwanda"
                                                          },
                                                          "current_frequency": {
                                                            "value": 0.0
                                                          },
                                                          "div": 42,
                                                          "division": {
                                                            "value": "Kirehe"
                                                          },
                                                          "emerging_lineage": {
                                                            "value": "21A (Delta)"
                                                          },
                                                          "epiweek": {
                                                            "value": "202130"
                                                          },
                                                          "gisaid_epi_isl": {
                                                            "value": "EPI_ISL_5633455"
                                                          },
                                                          "host": {
                                                            "value": "Human"
                                                          },
                                                          "mutational_fitness": {
                                                            "value": 0.8256262639999998
                                                          },
                                                          "num_date": {
                                                            "confidence": [
                                                              2021.5684931506848,
                                                              2021.5684931506848
                                                            ],
                                                            "value": 2021.5684931506848
                                                          },
                                                          "recency": {
                                                            "value": "Older"
                                                          },
                                                          "region": {
                                                            "value": "Africa"
                                                          },
                                                          "sex": {
                                                            "value": "Female"
                                                          },
                                                          "tanzania": {
                                                            "value": "no"
                                                          }
                                                        }
                                                      }
                                                    ],
                                                    "name": "NODE_0000058",
                                                    "node_attrs": {
                                                      "S1_mutations": {
                                                        "value": 8.0
                                                      },
                                                      "clade_membership": {
                                                        "value": "21A (Delta)"
                                                      },
                                                      "country": {
                                                        "confidence": {
                                                          "Rwanda": 0.9999951846547167
                                                        },
                                                        "entropy": 7.499497945190632e-05,
                                                        "value": "Rwanda"
                                                      },
                                                      "current_frequency": {
                                                        "value": 0.0
                                                      },
                                                      "div": 37,
                                                      "emerging_lineage": {
                                                        "value": "21A (Delta)"
                                                      },
                                                      "mutational_fitness": {
                                                        "value": 0.8296949939999999
                                                      },
                                                      "num_date": {
                                                        "confidence": [
                                                          2021.3863012889167,
                                                          2021.5080113719866
                                                        ],
                                                        "value": 2021.4515176422044
                                                      }
                                                    }
                                                  },
                                                  {
                                                    "branch_attrs": {
                                                      "labels": {
                                                        "aa": "ORF1a: A1352V; ORF1b: P976S"
                                                      },
                                                      "mutations": {
                                                        "ORF1a": [
                                                          "A1352V"
                                                        ],
                                                        "ORF1b": [
                                                          "P976S"
                                                        ],
                                                        "nuc": [
                                                          "C4320T",
                                                          "C16393T"
                                                        ]
                                                      }
                                                    },
                                                    "children": [
                                                      {
                                                        "branch_attrs": {
                                                          "labels": {
                                                            "aa": "ORF1a: S2103F"
                                                          },
                                                          "mutations": {
                                                            "ORF1a": [
                                                              "S2103F"
                                                            ],
                                                            "nuc": [
                                                              "A3691G",
                                                              "C6573T",
                                                              "C11752T",
                                                              "C16887T",
                                                              "T28253C",
                                                              "A28254-",
                                                              "A29617G"
                                                            ]
                                                          }
                                                        },
                                                        "name": "Ghana/WACCBIP-GS1252/2021",
                                                        "node_attrs": {
                                                          "S1_mutations": {
                                                            "value": 8.0
                                                          },
                                                          "clade_membership": {
                                                            "value": "21A (Delta)"
                                                          },
                                                          "country": {
                                                            "confidence": {
                                                              "Ghana": 1.0
                                                            },
                                                            "entropy": -1.000088900581841e-12,
                                                            "value": "Ghana"
                                                          },
                                                          "current_frequency": {
                                                            "value": 0.0
                                                          },
                                                          "div": 44,
                                                          "division": {
                                                            "value": "Greater Accra Region"
                                                          },
                                                          "emerging_lineage": {
                                                            "value": "21A (Delta)"
                                                          },
                                                          "epiweek": {
                                                            "value": "202128"
                                                          },
                                                          "gisaid_epi_isl": {
                                                            "value": "EPI_ISL_3869494"
                                                          },
                                                          "host": {
                                                            "value": "Human"
                                                          },
                                                          "mutational_fitness": {
                                                            "value": 0.8271554650999999
                                                          },
                                                          "num_date": {
                                                            "confidence": [
                                                              2021.527397260274,
                                                              2021.527397260274
                                                            ],
                                                            "value": 2021.527397260274
                                                          },
                                                          "recency": {
                                                            "value": "Older"
                                                          },
                                                          "region": {
                                                            "value": "Africa"
                                                          },
                                                          "sex": {
                                                            "value": "Female"
                                                          },
                                                          "tanzania": {
                                                            "value": "no"
                                                          }
                                                        }
                                                      },
                                                      {
                                                        "branch_attrs": {
                                                          "mutations": {}
                                                        },
                                                        "name": "Rwanda/CV2269/2021",
                                                        "node_attrs": {
                                                          "S1_mutations": {
                                                            "value": 8.0
                                                          },
                                                          "clade_membership": {
                                                            "value": "21A (Delta)"
                                                          },
                                                          "country": {
                                                            "confidence": {
                                                              "Rwanda": 0.9999999999999999
                                                            },
                                                            "entropy": -9.99866855976916e-13,
                                                            "value": "Rwanda"
                                                          },
                                                          "current_frequency": {
                                                            "value": 0.0
                                                          },
                                                          "div": 38,
                                                          "division": {
                                                            "value": "Gasabo"
                                                          },
                                                          "emerging_lineage": {
                                                            "value": "21A (Delta)"
                                                          },
                                                          "epiweek": {
                                                            "value": "202129"
                                                          },
                                                          "gisaid_epi_isl": {
                                                            "value": "EPI_ISL_4768051"
                                                          },
                                                          "host": {
                                                            "value": "Human"
                                                          },
                                                          "mutational_fitness": {
                                                            "value": 0.8267970940999999
                                                          },
                                                          "num_date": {
                                                            "confidence": [
                                                              2021.5438356164384,
                                                              2021.5438356164384
                                                            ],
                                                            "value": 2021.5438356164384
                                                          },
                                                          "recency": {
                                                            "value": "Older"
                                                          },
                                                          "region": {
                                                            "value": "Africa"
                                                          },
                                                          "sex": {
                                                            "value": "Female"
                                                          },
                                                          "tanzania": {
                                                            "value": "no"
                                                          }
                                                        }
                                                      }
                                                    ],
                                                    "name": "NODE_0000060",
                                                    "node_attrs": {
                                                      "S1_mutations": {
                                                        "value": 8.0
                                                      },
                                                      "clade_membership": {
                                                        "value": "21A (Delta)"
                                                      },
                                                      "country": {
                                                        "confidence": {
                                                          "Ghana": 0.007225955684927115,
                                                          "Rwanda": 0.9924006909821262
                                                        },
                                                        "entropy": 0.047369373103430215,
                                                        "value": "Rwanda"
                                                      },
                                                      "current_frequency": {
                                                        "value": 0.0
                                                      },
                                                      "div": 38,
                                                      "emerging_lineage": {
                                                        "value": "21A (Delta)"
                                                      },
                                                      "mutational_fitness": {
                                                        "value": 0.8267970940999999
                                                      },
                                                      "num_date": {
                                                        "confidence": [
                                                          2021.403117910016,
                                                          2021.4940836142098
                                                        ],
                                                        "value": 2021.4513982635171
                                                      }
                                                    }
                                                  },
                                                  {
                                                    "branch_attrs": {
                                                      "mutations": {
                                                        "nuc": [
                                                          "T28253C",
                                                          "A28254-"
                                                        ]
                                                      }
                                                    },
                                                    "children": [
                                                      {
                                                        "branch_attrs": {
                                                          "mutations": {}
                                                        },
                                                        "name": "Rwanda/CV2198/2021",
                                                        "node_attrs": {
                                                          "S1_mutations": {
                                                            "value": 8.0
                                                          },
                                                          "clade_membership": {
                                                            "value": "21A (Delta)"
                                                          },
                                                          "country": {
                                                            "confidence": {
                                                              "Rwanda": 1.0
                                                            },
                                                            "entropy": -1.000088900581841e-12,
                                                            "value": "Rwanda"
                                                          },
                                                          "current_frequency": {
                                                            "value": 0.0
                                                          },
                                                          "div": 37,
                                                          "division": {
                                                            "value": "Kigali"
                                                          },
                                                          "emerging_lineage": {
                                                            "value": "21A (Delta)"
                                                          },
                                                          "epiweek": {
                                                            "value": "202125"
                                                          },
                                                          "gisaid_epi_isl": {
                                                            "value": "EPI_ISL_4768054"
                                                          },
                                                          "host": {
                                                            "value": "Human"
                                                          },
                                                          "mutational_fitness": {
                                                            "value": 0.8298833729999999
                                                          },
                                                          "num_date": {
                                                            "confidence": [
                                                              2021.4671232876713,
                                                              2021.4671232876713
                                                            ],
                                                            "value": 2021.4671232876713
                                                          },
                                                          "recency": {
                                                            "value": "Older"
                                                          },
                                                          "region": {
                                                            "value": "Africa"
                                                          },
                                                          "sex": {
                                                            "value": "Male"
                                                          },
                                                          "tanzania": {
                                                            "value": "no"
                                                          }
                                                        }
                                                      },
                                                      {
                                                        "branch_attrs": {
                                                          "mutations": {}
                                                        },
                                                        "name": "Rwanda/CV2196/2021",
                                                        "node_attrs": {
                                                          "S1_mutations": {
                                                            "value": 8.0
                                                          },
                                                          "clade_membership": {
                                                            "value": "21A (Delta)"
                                                          },
                                                          "country": {
                                                            "confidence": {
                                                              "Rwanda": 1.0
                                                            },
                                                            "entropy": -1.000088900581841e-12,
                                                            "value": "Rwanda"
                                                          },
                                                          "current_frequency": {
                                                            "value": 0.0
                                                          },
                                                          "div": 37,
                                                          "division": {
                                                            "value": "Ngororero"
                                                          },
                                                          "emerging_lineage": {
                                                            "value": "21A (Delta)"
                                                          },
                                                          "epiweek": {
                                                            "value": "202124"
                                                          },
                                                          "gisaid_epi_isl": {
                                                            "value": "EPI_ISL_4768092"
                                                          },
                                                          "host": {
                                                            "value": "Human"
                                                          },
                                                          "mutational_fitness": {
                                                            "value": 0.8298833729999999
                                                          },
                                                          "num_date": {
                                                            "confidence": [
                                                              2021.4534246575342,
                                                              2021.4534246575342
                                                            ],
                                                            "value": 2021.4534246575342
                                                          },
                                                          "recency": {
                                                            "value": "Older"
                                                          },
                                                          "region": {
                                                            "value": "Africa"
                                                          },
                                                          "sex": {
                                                            "value": "Female"
                                                          },
                                                          "tanzania": {
                                                            "value": "no"
                                                          }
                                                        }
                                                      }
                                                    ],
                                                    "name": "NODE_0000061",
                                                    "node_attrs": {
                                                      "S1_mutations": {
                                                        "value": 8.0
                                                      },
                                                      "clade_membership": {
                                                        "value": "21A (Delta)"
                                                      },
                                                      "country": {
                                                        "confidence": {
                                                          "Rwanda": 0.9999951846547167
                                                        },
                                                        "entropy": 7.499497945190632e-05,
                                                        "value": "Rwanda"
                                                      },
                                                      "current_frequency": {
                                                        "value": 0.0
                                                      },
                                                      "div": 37,
                                                      "emerging_lineage": {
                                                        "value": "21A (Delta)"
                                                      },
                                                      "mutational_fitness": {
                                                        "value": 0.8298833729999999
                                                      },
                                                      "num_date": {
                                                        "confidence": [
                                                          2021.4272040088424,
                                                          2021.4534246575342
                                                        ],
                                                        "value": 2021.4534246575342
                                                      }
                                                    }
                                                  }
                                                ],
                                                "name": "NODE_0000056",
                                                "node_attrs": {
                                                  "S1_mutations": {
                                                    "value": 8.0
                                                  },
                                                  "clade_membership": {
                                                    "value": "21A (Delta)"
                                                  },
                                                  "country": {
                                                    "confidence": {
                                                      "Rwanda": 0.9996613529305132
                                                    },
                                                    "entropy": 0.00306316393125371,
                                                    "value": "Rwanda"
                                                  },
                                                  "current_frequency": {
                                                    "value": 0.0
                                                  },
                                                  "div": 36,
                                                  "emerging_lineage": {
                                                    "value": "21A (Delta)"
                                                  },
                                                  "mutational_fitness": {
                                                    "value": 0.8298833729999999
                                                  },
                                                  "num_date": {
                                                    "confidence": [
                                                      2021.3456894205178,
                                                      2021.4438387347964
                                                    ],
                                                    "value": 2021.402322272297
                                                  }
                                                }
                                              }
                                            ],
                                            "name": "NODE_0000052",
                                            "node_attrs": {
                                              "S1_mutations": {
                                                "value": 8.0
                                              },
                                              "clade_membership": {
                                                "value": "21A (Delta)"
                                              },
                                              "country": {
                                                "confidence": {
                                                  "Europe": 0.0019149353119392051,
                                                  "Oceania": 0.0016754716158616815,
                                                  "Rwanda": 0.994924452775116
                                                },
                                                "entropy": 0.04094761490991195,
                                                "value": "Rwanda"
                                              },
                                              "current_frequency": {
                                                "value": 0.0
                                              },
                                              "div": 33,
                                              "emerging_lineage": {
                                                "value": "21A (Delta)"
                                              },
                                              "mutational_fitness": {
                                                "value": 0.8316544029999999
                                              },
                                              "num_date": {
                                                "confidence": [
                                                  2021.2543122192972,
                                                  2021.419761790072
                                                ],
                                                "value": 2021.3296602445523
                                              }
                                            }
                                          }
                                        ],
                                        "name": "NODE_0000032",
                                        "node_attrs": {
                                          "S1_mutations": {
                                            "value": 9.0
                                          },
                                          "clade_membership": {
                                            "value": "21A (Delta)"
                                          },
                                          "country": {
                                            "confidence": {
                                              "Europe": 0.22561247396425768,
                                              "North America": 0.12762417319721966,
                                              "Oceania": 0.360588910583881,
                                              "Rwanda": 0.1886731685576967
                                            },
                                            "entropy": 1.640103041164198,
                                            "value": "Oceania"
                                          },
                                          "current_frequency": {
                                            "value": 0.0
                                          },
                                          "div": 31,
                                          "emerging_lineage": {
                                            "value": "21A (Delta)"
                                          },
                                          "mutational_fitness": {
                                            "value": 0.8316544029999999
                                          },
                                          "num_date": {
                                            "confidence": [
                                              2021.1190747936978,
                                              2021.3164383561643
                                            ],
                                            "value": 2021.2552808723235
                                          }
                                        }
                                      }
                                    ],
                                    "name": "NODE_0000041",
                                    "node_attrs": {
                                      "S1_mutations": {
                                        "value": 9.0
                                      },
                                      "clade_membership": {
                                        "value": "21A (Delta)"
                                      },
                                      "country": {
                                        "confidence": {
                                          "Asia": 0.19650118859611843,
                                          "Europe": 0.3084871683926417,
                                          "North America": 0.46920361938461336,
                                          "Oceania": 0.018021556007652095
                                        },
                                        "entropy": 1.161954727600444,
                                        "value": "North America"
                                      },
                                      "current_frequency": {
                                        "value": 0.0
                                      },
                                      "div": 31,
                                      "emerging_lineage": {
                                        "value": "21A (Delta)"
                                      },
                                      "mutational_fitness": {
                                        "value": 0.8316544029999999
                                      },
                                      "num_date": {
                                        "confidence": [
                                          2020.5947093954187,
                                          2020.6126322831794
                                        ],
                                        "value": 2020.611894018589
                                      }
                                    }
                                  },
                                  {
                                    "branch_attrs": {
                                      "mutations": {}
                                    },
                                    "children": [
                                      {
                                        "branch_attrs": {
                                          "labels": {
                                            "aa": "ORF1a: F1278C, S3138F, A3615V; S: D142G, N950D, V1176-, N1178D; ORF7a: A82V; ORF8: F120V, I121L"
                                          },
                                          "mutations": {
                                            "ORF1a": [
                                              "F1278C",
                                              "S3138F",
                                              "A3615V"
                                            ],
                                            "ORF7a": [
                                              "A82V"
                                            ],
                                            "ORF8": [
                                              "F120V",
                                              "I121L"
                                            ],
                                            "S": [
                                              "D142G",
                                              "N950D",
                                              "V1176-",
                                              "N1178D"
                                            ],
                                            "nuc": [
                                              "T2593A",
                                              "T4098G",
                                              "C5144T",
                                              "C8299T",
                                              "C9678T",
                                              "T10816C",
                                              "C11109T",
                                              "A21987G",
                                              "A24410G",
                                              "T25092-",
                                              "A25093-",
                                              "A25094-",
                                              "C27638T",
                                              "T28251G",
                                              "A28254C",
                                              "-28271A",
                                              "T29742G"
                                            ]
                                          }
                                        },
                                        "name": "Nigeria/54gene18R/2021",
                                        "node_attrs": {
                                          "S1_mutations": {
                                            "value": 8.0
                                          },
                                          "clade_membership": {
                                            "value": "21A (Delta)"
                                          },
                                          "country": {
                                            "confidence": {
                                              "Nigeria": 1.0
                                            },
                                            "entropy": -1.000088900581841e-12,
                                            "value": "Nigeria"
                                          },
                                          "current_frequency": {
                                            "value": 0.0
                                          },
                                          "div": 42,
                                          "division": {
                                            "value": "Lagos"
                                          },
                                          "emerging_lineage": {
                                            "value": "21A (Delta)"
                                          },
                                          "epiweek": {
                                            "value": "202119"
                                          },
                                          "gisaid_epi_isl": {
                                            "value": "EPI_ISL_3717111"
                                          },
                                          "host": {
                                            "value": "Human"
                                          },
                                          "mutational_fitness": {
                                            "value": 0.8128305469999999
                                          },
                                          "num_date": {
                                            "confidence": [
                                              2021.354794520548,
                                              2021.354794520548
                                            ],
                                            "value": 2021.354794520548
                                          },
                                          "recency": {
                                            "value": "Older"
                                          },
                                          "region": {
                                            "value": "Africa"
                                          },
                                          "tanzania": {
                                            "value": "no"
                                          }
                                        }
                                      },
                                      {
                                        "branch_attrs": {
                                          "mutations": {}
                                        },
                                        "children": [
                                          {
                                            "branch_attrs": {
                                              "mutations": {}
                                            },
                                            "children": [
                                              {
                                                "branch_attrs": {
                                                  "mutations": {
                                                    "nuc": [
                                                      "C1825T",
                                                      "A28040G"
                                                    ]
                                                  }
                                                },
                                                "name": "Australia/NSW-R0167/2021",
                                                "node_attrs": {
                                                  "S1_mutations": {
                                                    "value": 9.0
                                                  },
                                                  "clade_membership": {
                                                    "value": "21A (Delta)"
                                                  },
                                                  "country": {
                                                    "confidence": {
                                                      "Oceania": 0.9999999999999999
                                                    },
                                                    "entropy": -9.99866855976916e-13,
                                                    "value": "Oceania"
                                                  },
                                                  "current_frequency": {
                                                    "value": 0.0
                                                  },
                                                  "div": 32,
                                                  "division": {
                                                    "value": "Oceania"
                                                  },
                                                  "emerging_lineage": {
                                                    "value": "21A (Delta)"
                                                  },
                                                  "epiweek": {
                                                    "value": "202111"
                                                  },
                                                  "gisaid_epi_isl": {
                                                    "value": "EPI_ISL_1315070"
                                                  },
                                                  "host": {
                                                    "value": "Human"
                                                  },
                                                  "mutational_fitness": {
                                                    "value": 0.83111735
                                                  },
                                                  "num_date": {
                                                    "confidence": [
                                                      2021.2095890410958,
                                                      2021.2095890410958
                                                    ],
                                                    "value": 2021.2095890410958
                                                  },
                                                  "recency": {
                                                    "value": "Older"
                                                  },
                                                  "region": {
                                                    "value": "Oceania"
                                                  },
                                                  "tanzania": {
                                                    "value": "no"
                                                  }
                                                }
                                              },
                                              {
                                                "branch_attrs": {
                                                  "mutations": {
                                                    "nuc": [
                                                      "A29771G"
                                                    ]
                                                  }
                                                },
                                                "children": [
                                                  {
                                                    "branch_attrs": {
                                                      "labels": {
                                                        "aa": "ORF3a: G44V, W131L"
                                                      },
                                                      "mutations": {
                                                        "ORF3a": [
                                                          "G44V",
                                                          "W131L"
                                                        ],
                                                        "nuc": [
                                                          "G25523T",
                                                          "G25784T",
                                                          "-28271A",
                                                          "G29830A"
                                                        ]
                                                      }
                                                    },
                                                    "name": "Germany/HH-RKI-I-061284/2021",
                                                    "node_attrs": {
                                                      "S1_mutations": {
                                                        "value": 9.0
                                                      },
                                                      "clade_membership": {
                                                        "value": "21A (Delta)"
                                                      },
                                                      "country": {
                                                        "confidence": {
                                                          "Europe": 1.0
                                                        },
                                                        "entropy": -1.000088900581841e-12,
                                                        "value": "Europe"
                                                      },
                                                      "current_frequency": {
                                                        "value": 0.0
                                                      },
                                                      "div": 34,
                                                      "division": {
                                                        "value": "Europe"
                                                      },
                                                      "emerging_lineage": {
                                                        "value": "21A (Delta)"
                                                      },
                                                      "epiweek": {
                                                        "value": "202112"
                                                      },
                                                      "gisaid_epi_isl": {
                                                        "value": "EPI_ISL_1566762"
                                                      },
                                                      "host": {
                                                        "value": "Human"
                                                      },
                                                      "mutational_fitness": {
                                                        "value": 0.83073873
                                                      },
                                                      "num_date": {
                                                        "confidence": [
                                                          2021.2260273972602,
                                                          2021.2260273972602
                                                        ],
                                                        "value": 2021.2260273972602
                                                      },
                                                      "recency": {
                                                        "value": "Older"
                                                      },
                                                      "region": {
                                                        "value": "Europe"
                                                      },
                                                      "tanzania": {
                                                        "value": "no"
                                                      }
                                                    }
                                                  },
                                                  {
                                                    "branch_attrs": {
                                                      "labels": {
                                                        "aa": "ORF7a: R25I"
                                                      },
                                                      "mutations": {
                                                        "ORF7a": [
                                                          "R25I"
                                                        ],
                                                        "nuc": [
                                                          "C11494T",
                                                          "G27467T"
                                                        ]
                                                      }
                                                    },
                                                    "children": [
                                                      {
                                                        "branch_attrs": {
                                                          "mutations": {
                                                            "nuc": [
                                                              "A57G",
                                                              "G18525T",
                                                              "C19374T",
                                                              "C28603T"
                                                            ]
                                                          }
                                                        },
                                                        "name": "Curacao/CW-RIVM-46562/2021",
                                                        "node_attrs": {
                                                          "S1_mutations": {
                                                            "value": 9.0
                                                          },
                                                          "clade_membership": {
                                                            "value": "21A (Delta)"
                                                          },
                                                          "country": {
                                                            "confidence": {
                                                              "South America": 1.0
                                                            },
                                                            "entropy": -1.000088900581841e-12,
                                                            "value": "South America"
                                                          },
                                                          "current_frequency": {
                                                            "value": 0.0
                                                          },
                                                          "div": 36,
                                                          "division": {
                                                            "value": "South America"
                                                          },
                                                          "emerging_lineage": {
                                                            "value": "21A (Delta)"
                                                          },
                                                          "epiweek": {
                                                            "value": "202128"
                                                          },
                                                          "gisaid_epi_isl": {
                                                            "value": "EPI_ISL_3257553"
                                                          },
                                                          "host": {
                                                            "value": "Human"
                                                          },
                                                          "mutational_fitness": {
                                                            "value": 0.82811735
                                                          },
                                                          "num_date": {
                                                            "confidence": [
                                                              2021.5328767123287,
                                                              2021.5328767123287
                                                            ],
                                                            "value": 2021.5328767123287
                                                          },
                                                          "recency": {
                                                            "value": "Older"
                                                          },
                                                          "region": {
                                                            "value": "South America"
                                                          },
                                                          "tanzania": {
                                                            "value": "no"
                                                          }
                                                        }
                                                      },
                                                      {
                                                        "branch_attrs": {
                                                          "mutations": {
                                                            "nuc": [
                                                              "T10546C"
                                                            ]
                                                          }
                                                        },
                                                        "children": [
                                                          {
                                                            "branch_attrs": {
                                                              "labels": {
                                                                "aa": "S: -156E, -157F, G158R"
                                                              },
                                                              "mutations": {
                                                                "S": [
                                                                  "-156E",
                                                                  "-157F",
                                                                  "G158R"
                                                                ],
                                                                "nuc": [
                                                                  "-22029A",
                                                                  "-22030G",
                                                                  "-22031T",
                                                                  "-22032T",
                                                                  "-22033C",
                                                                  "-22034A"
                                                                ]
                                                              }
                                                            },
                                                            "name": "Poland/PZH-UMB-1844/2021",
                                                            "node_attrs": {
                                                              "S1_mutations": {
                                                                "value": 7.0
                                                              },
                                                              "clade_membership": {
                                                                "value": "21A (Delta)"
                                                              },
                                                              "country": {
                                                                "confidence": {
                                                                  "Europe": 1.0
                                                                },
                                                                "entropy": -1.000088900581841e-12,
                                                                "value": "Europe"
                                                              },
                                                              "current_frequency": {
                                                                "value": 0.0
                                                              },
                                                              "div": 34,
                                                              "division": {
                                                                "value": "Europe"
                                                              },
                                                              "emerging_lineage": {
                                                                "value": "21A (Delta)"
                                                              },
                                                              "epiweek": {
                                                                "value": "202125"
                                                              },
                                                              "gisaid_epi_isl": {
                                                                "value": "EPI_ISL_3009182"
                                                              },
                                                              "host": {
                                                                "value": "Human"
                                                              },
                                                              "mutational_fitness": {
                                                                "value": 0.8008442499999999
                                                              },
                                                              "num_date": {
                                                                "confidence": [
                                                                  2021.4835616438356,
                                                                  2021.4835616438356
                                                                ],
                                                                "value": 2021.4835616438356
                                                              },
                                                              "recency": {
                                                                "value": "Older"
                                                              },
                                                              "region": {
                                                                "value": "Europe"
                                                              },
                                                              "sex": {
                                                                "value": "Female"
                                                              },
                                                              "tanzania": {
                                                                "value": "no"
                                                              }
                                                            }
                                                          },
                                                          {
                                                            "branch_attrs": {
                                                              "mutations": {}
                                                            },
                                                            "name": "Poland/1076WSN2021_wsseol/2021",
                                                            "node_attrs": {
                                                              "S1_mutations": {
                                                                "value": 9.0
                                                              },
                                                              "clade_membership": {
                                                                "value": "21A (Delta)"
                                                              },
                                                              "country": {
                                                                "confidence": {
                                                                  "Europe": 1.0
                                                                },
                                                                "entropy": -1.000088900581841e-12,
                                                                "value": "Europe"
                                                              },
                                                              "current_frequency": {
                                                                "value": 0.0
                                                              },
                                                              "div": 34,
                                                              "division": {
                                                                "value": "Europe"
                                                              },
                                                              "emerging_lineage": {
                                                                "value": "21A (Delta)"
                                                              },
                                                              "epiweek": {
                                                                "value": "202128"
                                                              },
                                                              "gisaid_epi_isl": {
                                                                "value": "EPI_ISL_3123425"
                                                              },
                                                              "host": {
                                                                "value": "Human"
                                                              },
                                                              "mutational_fitness": {
                                                                "value": 0.82811735
                                                              },
                                                              "num_date": {
                                                                "confidence": [
                                                                  2021.535616438356,
                                                                  2021.535616438356
                                                                ],
                                                                "value": 2021.535616438356
                                                              },
                                                              "recency": {
                                                                "value": "Older"
                                                              },
                                                              "region": {
                                                                "value": "Europe"
                                                              },
                                                              "sex": {
                                                                "value": "Female"
                                                              },
                                                              "tanzania": {
                                                                "value": "no"
                                                              }
                                                            }
                                                          }
                                                        ],
                                                        "name": "NODE_0000024",
                                                        "node_attrs": {
                                                          "S1_mutations": {
                                                            "value": 9.0
                                                          },
                                                          "clade_membership": {
                                                            "value": "21A (Delta)"
                                                          },
                                                          "country": {
                                                            "confidence": {
                                                              "Asia": 0.002523139803386212,
                                                              "Europe": 0.9966200282817361
                                                            },
                                                            "entropy": 0.02485729591149843,
                                                            "value": "Europe"
                                                          },
                                                          "current_frequency": {
                                                            "value": 0.0
                                                          },
                                                          "div": 34,
                                                          "emerging_lineage": {
                                                            "value": "21A (Delta)"
                                                          },
                                                          "mutational_fitness": {
                                                            "value": 0.82811735
                                                          },
                                                          "num_date": {
                                                            "confidence": [
                                                              2021.445893535134,
                                                              2021.4835616438356
                                                            ],
                                                            "value": 2021.4835616438356
                                                          }
                                                        }
                                                      }
                                                    ],
                                                    "name": "NODE_0000023",
                                                    "node_attrs": {
                                                      "S1_mutations": {
                                                        "value": 9.0
                                                      },
                                                      "clade_membership": {
                                                        "value": "21A (Delta)"
                                                      },
                                                      "country": {
                                                        "confidence": {
                                                          "Asia": 0.015494678906167835,
                                                          "Europe": 0.9532625623812581,
                                                          "South America": 0.030391553175056516
                                                        },
                                                        "entropy": 0.22316180655567944,
                                                        "value": "Europe"
                                                      },
                                                      "current_frequency": {
                                                        "value": 0.0
                                                      },
                                                      "div": 33,
                                                      "emerging_lineage": {
                                                        "value": "21A (Delta)"
                                                      },
                                                      "mutational_fitness": {
                                                        "value": 0.82811735
                                                      },
                                                      "num_date": {
                                                        "confidence": [
                                                          2021.313753002902,
                                                          2021.4698808554053
                                                        ],
                                                        "value": 2021.4032286881634
                                                      }
                                                    }
                                                  }
                                                ],
                                                "name": "NODE_0000022",
                                                "node_attrs": {
                                                  "S1_mutations": {
                                                    "value": 9.0
                                                  },
                                                  "clade_membership": {
                                                    "value": "21A (Delta)"
                                                  },
                                                  "country": {
                                                    "confidence": {
                                                      "Asia": 0.031877562140706035,
                                                      "Europe": 0.9640898771684966,
                                                      "South America": 0.0031967211872659224
                                                    },
                                                    "entropy": 0.17012688832782674,
                                                    "value": "Europe"
                                                  },
                                                  "current_frequency": {
                                                    "value": 0.0
                                                  },
                                                  "div": 31,
                                                  "emerging_lineage": {
                                                    "value": "21A (Delta)"
                                                  },
                                                  "mutational_fitness": {
                                                    "value": 0.83111735
                                                  },
                                                  "num_date": {
                                                    "confidence": [
                                                      2021.119789787631,
                                                      2021.219006275549
                                                    ],
                                                    "value": 2021.179094883051
                                                  }
                                                }
                                              }
                                            ],
                                            "name": "NODE_0000050",
                                            "node_attrs": {
                                              "S1_mutations": {
                                                "value": 9.0
                                              },
                                              "clade_membership": {
                                                "value": "21A (Delta)"
                                              },
                                              "country": {
                                                "confidence": {
                                                  "Asia": 0.18107024579594813,
                                                  "Europe": 0.7835991853454806,
                                                  "Oceania": 0.028410976875086126,
                                                  "South America": 0.0034301258524282365
                                                },
                                                "entropy": 0.6433741251564882,
                                                "value": "Europe"
                                              },
                                              "current_frequency": {
                                                "value": 0.0
                                              },
                                              "div": 30,
                                              "emerging_lineage": {
                                                "value": "21A (Delta)"
                                              },
                                              "mutational_fitness": {
                                                "value": 0.83111735
                                              },
                                              "num_date": {
                                                "confidence": [
                                                  2021.0619300700916,
                                                  2021.204303444372
                                                ],
                                                "value": 2021.1205039394013
                                              }
                                            }
                                          },
                                          {
                                            "branch_attrs": {
                                              "mutations": {}
                                            },
                                            "children": [
                                              {
                                                "branch_attrs": {
                                                  "labels": {
                                                    "aa": "ORF1a: K141-, S142-, F143-, G353C, A698V; ORF8: A65V, S67F; N: G243S"
                                                  },
                                                  "mutations": {
                                                    "N": [
                                                      "G243S"
                                                    ],
                                                    "ORF1a": [
                                                      "K141-",
                                                      "S142-",
                                                      "F143-",
                                                      "G353C",
                                                      "A698V"
                                                    ],
                                                    "ORF8": [
                                                      "A65V",
                                                      "S67F"
                                                    ],
                                                    "nuc": [
                                                      "A686-",
                                                      "A687-",
                                                      "G688-",
                                                      "T689-",
                                                      "C690-",
                                                      "A691-",
                                                      "T692-",
                                                      "T693-",
                                                      "T694-",
                                                      "C823T",
                                                      "G1322T",
                                                      "C2358T",
                                                      "C12073T",
                                                      "C28087T",
                                                      "C28093T",
                                                      "G29000A"
                                                    ]
                                                  }
                                                },
                                                "children": [
                                                  {
                                                    "branch_attrs": {
                                                      "labels": {
                                                        "aa": "ORF1a: T2093I; S: R214L"
                                                      },
                                                      "mutations": {
                                                        "ORF1a": [
                                                          "T2093I"
                                                        ],
                                                        "S": [
                                                          "R214L"
                                                        ],
                                                        "nuc": [
                                                          "T4525C",
                                                          "C6543T",
                                                          "G21255C",
                                                          "G22203T",
                                                          "T28253C",
                                                          "-28271A"
                                                        ]
                                                      }
                                                    },
                                                    "name": "Guyana/GPR0360017/2021",
                                                    "node_attrs": {
                                                      "S1_mutations": {
                                                        "value": 10.0
                                                      },
                                                      "clade_membership": {
                                                        "value": "21A (Delta)"
                                                      },
                                                      "country": {
                                                        "confidence": {
                                                          "South America": 1.0
                                                        },
                                                        "entropy": -1.000088900581841e-12,
                                                        "value": "South America"
                                                      },
                                                      "current_frequency": {
                                                        "value": 0.0
                                                      },
                                                      "div": 42,
                                                      "division": {
                                                        "value": "South America"
                                                      },
                                                      "emerging_lineage": {
                                                        "value": "21A (Delta)"
                                                      },
                                                      "epiweek": {
                                                        "value": "202136"
                                                      },
                                                      "gisaid_epi_isl": {
                                                        "value": "EPI_ISL_6342936"
                                                      },
                                                      "host": {
                                                        "value": "Human"
                                                      },
                                                      "mutational_fitness": {
                                                        "value": 0.8364460521999998
                                                      },
                                                      "num_date": {
                                                        "confidence": [
                                                          2021.686301369863,
                                                          2021.686301369863
                                                        ],
                                                        "value": 2021.686301369863
                                                      },
                                                      "recency": {
                                                        "value": "Older"
                                                      },
                                                      "region": {
                                                        "value": "South America"
                                                      },
                                                      "tanzania": {
                                                        "value": "no"
                                                      }
                                                    }
                                                  },
                                                  {
                                                    "branch_attrs": {
                                                      "labels": {
                                                        "aa": "ORF1a: T1055I"
                                                      },
                                                      "mutations": {
                                                        "ORF1a": [
                                                          "T1055I"
                                                        ],
                                                        "nuc": [
                                                          "C3429T",
                                                          "C25452T"
                                                        ]
                                                      }
                                                    },
                                                    "children": [
                                                      {
                                                        "branch_attrs": {
                                                          "labels": {
                                                            "aa": "ORF1a: K2928N, Q3580H; S: D142G"
                                                          },
                                                          "mutations": {
                                                            "ORF1a": [
                                                              "K2928N",
                                                              "Q3580H"
                                                            ],
                                                            "S": [
                                                              "D142G"
                                                            ],
                                                            "nuc": [
                                                              "C8092T",
                                                              "G9049T",
                                                              "A11005C",
                                                              "A21987G",
                                                              "-28271A",
                                                              "A29871-",
                                                              "A29872-",
                                                              "A29873-",
                                                              "A29874-",
                                                              "A29875-",
                                                              "A29876-",
                                                              "A29877-",
                                                              "A29878-",
                                                              "A29879-"
                                                            ]
                                                          }
                                                        },
                                                        "name": "Guyana/GPR0360016/2021",
                                                        "node_attrs": {
                                                          "S1_mutations": {
                                                            "value": 8.0
                                                          },
                                                          "clade_membership": {
                                                            "value": "21A (Delta)"
                                                          },
                                                          "country": {
                                                            "confidence": {
                                                              "South America": 0.9999999999999999
                                                            },
                                                            "entropy": -9.99866855976916e-13,
                                                            "value": "South America"
                                                          },
                                                          "current_frequency": {
                                                            "value": 0.0
                                                          },
                                                          "div": 42,
                                                          "division": {
                                                            "value": "South America"
                                                          },
                                                          "emerging_lineage": {
                                                            "value": "21A (Delta)"
                                                          },
                                                          "epiweek": {
                                                            "value": "202136"
                                                          },
                                                          "gisaid_epi_isl": {
                                                            "value": "EPI_ISL_6342935"
                                                          },
                                                          "host": {
                                                            "value": "Human"
                                                          },
                                                          "mutational_fitness": {
                                                            "value": 0.7746914749999999
                                                          },
                                                          "num_date": {
                                                            "confidence": [
                                                              2021.686301369863,
                                                              2021.686301369863
                                                            ],
                                                            "value": 2021.686301369863
                                                          },
                                                          "recency": {
                                                            "value": "Older"
                                                          },
                                                          "region": {
                                                            "value": "South America"
                                                          },
                                                          "tanzania": {
                                                            "value": "no"
                                                          }
                                                        }
                                                      },
                                                      {
                                                        "branch_attrs": {
                                                          "mutations": {
                                                            "nuc": [
                                                              "C18687T",
                                                              "C26873T"
                                                            ]
                                                          }
                                                        },
                                                        "children": [
                                                          {
                                                            "branch_attrs": {
                                                              "labels": {
                                                                "aa": "ORF1a: -141K, -142S, -143F"
                                                              },
                                                              "mutations": {
                                                                "ORF1a": [
                                                                  "-141K",
                                                                  "-142S",
                                                                  "-143F"
                                                                ],
                                                                "nuc": [
                                                                  "-686A",
                                                                  "-687A",
                                                                  "-688G",
                                                                  "-689T",
                                                                  "-690C",
                                                                  "-691A",
                                                                  "-692T",
                                                                  "-693T",
                                                                  "-694T",
                                                                  "T1267C",
                                                                  "C21549T",
                                                                  "T28253C"
                                                                ]
                                                              }
                                                            },
                                                            "name": "Guyana/GPR0359864/2021",
                                                            "node_attrs": {
                                                              "S1_mutations": {
                                                                "value": 9.0
                                                              },
                                                              "clade_membership": {
                                                                "value": "21A (Delta)"
                                                              },
                                                              "country": {
                                                                "confidence": {
                                                                  "South America": 1.0
                                                                },
                                                                "entropy": -1.000088900581841e-12,
                                                                "value": "South America"
                                                              },
                                                              "current_frequency": {
                                                                "value": 0.0
                                                              },
                                                              "div": 44,
                                                              "division": {
                                                                "value": "South America"
                                                              },
                                                              "emerging_lineage": {
                                                                "value": "21A (Delta)"
                                                              },
                                                              "epiweek": {
                                                                "value": "202136"
                                                              },
                                                              "gisaid_epi_isl": {
                                                                "value": "EPI_ISL_6342924"
                                                              },
                                                              "host": {
                                                                "value": "Human"
                                                              },
                                                              "mutational_fitness": {
                                                                "value": 0.8336870999999998
                                                              },
                                                              "num_date": {
                                                                "confidence": [
                                                                  2021.6835616438357,
                                                                  2021.6835616438357
                                                                ],
                                                                "value": 2021.6835616438357
                                                              },
                                                              "recency": {
                                                                "value": "Older"
                                                              },
                                                              "region": {
                                                                "value": "South America"
                                                              },
                                                              "tanzania": {
                                                                "value": "no"
                                                              }
                                                            }
                                                          },
                                                          {
                                                            "branch_attrs": {
                                                              "labels": {
                                                                "aa": "S: D142G; N: S243G"
                                                              },
                                                              "mutations": {
                                                                "N": [
                                                                  "S243G"
                                                                ],
                                                                "S": [
                                                                  "D142G"
                                                                ],
                                                                "nuc": [
                                                                  "T19704C",
                                                                  "A21987G",
                                                                  "G22028-",
                                                                  "A29000G"
                                                                ]
                                                              }
                                                            },
                                                            "name": "Guyana/GPR0359733/2021",
                                                            "node_attrs": {
                                                              "S1_mutations": {
                                                                "value": 8.0
                                                              },
                                                              "clade_membership": {
                                                                "value": "21A (Delta)"
                                                              },
                                                              "country": {
                                                                "confidence": {
                                                                  "South America": 1.0
                                                                },
                                                                "entropy": -1.000088900581841e-12,
                                                                "value": "South America"
                                                              },
                                                              "current_frequency": {
                                                                "value": 0.0
                                                              },
                                                              "div": 43,
                                                              "division": {
                                                                "value": "South America"
                                                              },
                                                              "emerging_lineage": {
                                                                "value": "21A (Delta)"
                                                              },
                                                              "epiweek": {
                                                                "value": "202136"
                                                              },
                                                              "gisaid_epi_isl": {
                                                                "value": "EPI_ISL_6342901"
                                                              },
                                                              "host": {
                                                                "value": "Human"
                                                              },
                                                              "mutational_fitness": {
                                                                "value": 0.8399786749999998
                                                              },
                                                              "num_date": {
                                                                "confidence": [
                                                                  2021.6835616438357,
                                                                  2021.6835616438357
                                                                ],
                                                                "value": 2021.6835616438357
                                                              },
                                                              "recency": {
                                                                "value": "Older"
                                                              },
                                                              "region": {
                                                                "value": "South America"
                                                              },
                                                              "tanzania": {
                                                                "value": "no"
                                                              }
                                                            }
                                                          }
                                                        ],
                                                        "name": "NODE_0000029",
                                                        "node_attrs": {
                                                          "S1_mutations": {
                                                            "value": 9.0
                                                          },
                                                          "clade_membership": {
                                                            "value": "21A (Delta)"
                                                          },
                                                          "country": {
                                                            "confidence": {
                                                              "South America": 0.9999825453333588
                                                            },
                                                            "entropy": 0.0002227860415336068,
                                                            "value": "South America"
                                                          },
                                                          "current_frequency": {
                                                            "value": 0.0
                                                          },
                                                          "div": 41,
                                                          "emerging_lineage": {
                                                            "value": "21A (Delta)"
                                                          },
                                                          "mutational_fitness": {
                                                            "value": 0.8339786749999999
                                                          },
                                                          "num_date": {
                                                            "confidence": [
                                                              2021.5382856109102,
                                                              2021.6560567084637
                                                            ],
                                                            "value": 2021.606706867023
                                                          }
                                                        }
                                                      }
                                                    ],
                                                    "name": "NODE_0000028",
                                                    "node_attrs": {
                                                      "S1_mutations": {
                                                        "value": 9.0
                                                      },
                                                      "clade_membership": {
                                                        "value": "21A (Delta)"
                                                      },
                                                      "country": {
                                                        "confidence": {
                                                          "South America": 0.9996974923824136
                                                        },
                                                        "entropy": 0.0029481639658973362,
                                                        "value": "South America"
                                                      },
                                                      "current_frequency": {
                                                        "value": 0.0
                                                      },
                                                      "div": 39,
                                                      "emerging_lineage": {
                                                        "value": "21A (Delta)"
                                                      },
                                                      "mutational_fitness": {
                                                        "value": 0.8339786749999999
                                                      },
                                                      "num_date": {
                                                        "confidence": [
                                                          2021.4588485670033,
                                                          2021.6150127297162
                                                        ],
                                                        "value": 2021.5518328950345
                                                      }
                                                    }
                                                  }
                                                ],
                                                "name": "NODE_0000027",
                                                "node_attrs": {
                                                  "S1_mutations": {
                                                    "value": 9.0
                                                  },
                                                  "clade_membership": {
                                                    "value": "21A (Delta)"
                                                  },
                                                  "country": {
                                                    "confidence": {
                                                      "Asia": 0.004987894102383066,
                                                      "Europe": 0.011010470506474345,
                                                      "South America": 0.9836904558215607
                                                    },
                                                    "entropy": 0.09502224912761732,
                                                    "value": "South America"
                                                  },
                                                  "current_frequency": {
                                                    "value": 0.0
                                                  },
                                                  "div": 37,
                                                  "emerging_lineage": {
                                                    "value": "21A (Delta)"
                                                  },
                                                  "mutational_fitness": {
                                                    "value": 0.8369786749999998
                                                  },
                                                  "num_date": {
                                                    "confidence": [
                                                      2021.3665023451504,
                                                      2021.5609861664423
                                                    ],
                                                    "value": 2021.472132436931
                                                  }
                                                }
                                              },
                                              {
                                                "branch_attrs": {
                                                  "mutations": {}
                                                },
                                                "children": [
                                                  {
                                                    "branch_attrs": {
                                                      "mutations": {}
                                                    },
                                                    "children": [
                                                      {
                                                        "branch_attrs": {
                                                          "labels": {
                                                            "aa": "ORF1a: R550H; S: A845S; ORF3a: D210A"
                                                          },
                                                          "mutations": {
                                                            "ORF1a": [
                                                              "R550H"
                                                            ],
                                                            "ORF3a": [
                                                              "D210A"
                                                            ],
                                                            "S": [
                                                              "A845S"
                                                            ],
                                                            "nuc": [
                                                              "G1914A",
                                                              "G24095T",
                                                              "A26021C",
                                                              "-28271A",
                                                              "C28831A"
                                                            ]
                                                          }
                                                        },
                                                        "name": "Oman/rega-OM-174/2021",
                                                        "node_attrs": {
                                                          "S1_mutations": {
                                                            "value": 9.0
                                                          },
                                                          "clade_membership": {
                                                            "value": "21A (Delta)"
                                                          },
                                                          "country": {
                                                            "confidence": {
                                                              "Asia": 1.0
                                                            },
                                                            "entropy": -1.000088900581841e-12,
                                                            "value": "Asia"
                                                          },
                                                          "current_frequency": {
                                                            "value": 0.0
                                                          },
                                                          "div": 34,
                                                          "division": {
                                                            "value": "Asia"
                                                          },
                                                          "emerging_lineage": {
                                                            "value": "21A (Delta)"
                                                          },
                                                          "epiweek": {
                                                            "value": "202125"
                                                          },
                                                          "gisaid_epi_isl": {
                                                            "value": "EPI_ISL_4063012"
                                                          },
                                                          "host": {
                                                            "value": "Human"
                                                          },
                                                          "mutational_fitness": {
                                                            "value": 0.8320809409999999
                                                          },
                                                          "num_date": {
                                                            "confidence": [
                                                              2021.4671232876713,
                                                              2021.4671232876713
                                                            ],
                                                            "value": 2021.4671232876713
                                                          },
                                                          "recency": {
                                                            "value": "Older"
                                                          },
                                                          "region": {
                                                            "value": "Asia"
                                                          },
                                                          "sex": {
                                                            "value": "Female"
                                                          },
                                                          "tanzania": {
                                                            "value": "no"
                                                          }
                                                        }
                                                      },
                                                      {
                                                        "branch_attrs": {
                                                          "labels": {
                                                            "aa": "ORF3a: S165F"
                                                          },
                                                          "mutations": {
                                                            "ORF3a": [
                                                              "S165F"
                                                            ],
                                                            "nuc": [
                                                              "C1420T",
                                                              "T18435C",
                                                              "C25886T"
                                                            ]
                                                          }
                                                        },
                                                        "children": [
                                                          {
                                                            "branch_attrs": {
                                                              "mutations": {}
                                                            },
                                                            "name": "Vietnam/VN5722/2021",
                                                            "node_attrs": {
                                                              "S1_mutations": {
                                                                "value": 9.0
                                                              },
                                                              "clade_membership": {
                                                                "value": "21A (Delta)"
                                                              },
                                                              "country": {
                                                                "confidence": {
                                                                  "Asia": 1.0
                                                                },
                                                                "entropy": -1.000088900581841e-12,
                                                                "value": "Asia"
                                                              },
                                                              "current_frequency": {
                                                                "value": 0.0
                                                              },
                                                              "div": 33,
                                                              "division": {
                                                                "value": "Asia"
                                                              },
                                                              "emerging_lineage": {
                                                                "value": "21A (Delta)"
                                                              },
                                                              "epiweek": {
                                                                "value": "202116"
                                                              },
                                                              "gisaid_epi_isl": {
                                                                "value": "EPI_ISL_2455494"
                                                              },
                                                              "host": {
                                                                "value": "Human"
                                                              },
                                                              "mutational_fitness": {
                                                                "value": 0.831008193
                                                              },
                                                              "num_date": {
                                                                "confidence": [
                                                                  2021.305479452055,
                                                                  2021.305479452055
                                                                ],
                                                                "value": 2021.305479452055
                                                              },
                                                              "recency": {
                                                                "value": "Older"
                                                              },
                                                              "region": {
                                                                "value": "Asia"
                                                              },
                                                              "sex": {
                                                                "value": "Male"
                                                              },
                                                              "tanzania": {
                                                                "value": "no"
                                                              }
                                                            }
                                                          },
                                                          {
                                                            "branch_attrs": {
                                                              "mutations": {}
                                                            },
                                                            "name": "Vietnam/NHTD-OUCRU1452/2021",
                                                            "node_attrs": {
                                                              "S1_mutations": {
                                                                "value": 9.0
                                                              },
                                                              "clade_membership": {
                                                                "value": "21A (Delta)"
                                                              },
                                                              "country": {
                                                                "confidence": {
                                                                  "Asia": 1.0
                                                                },
                                                                "entropy": -1.000088900581841e-12,
                                                                "value": "Asia"
                                                              },
                                                              "current_frequency": {
                                                                "value": 0.0
                                                              },
                                                              "div": 33,
                                                              "division": {
                                                                "value": "Asia"
                                                              },
                                                              "emerging_lineage": {
                                                                "value": "21A (Delta)"
                                                              },
                                                              "epiweek": {
                                                                "value": "202116"
                                                              },
                                                              "gisaid_epi_isl": {
                                                                "value": "EPI_ISL_6773814"
                                                              },
                                                              "host": {
                                                                "value": "Human"
                                                              },
                                                              "mutational_fitness": {
                                                                "value": 0.831008193
                                                              },
                                                              "num_date": {
                                                                "confidence": [
                                                                  2021.3,
                                                                  2021.3
                                                                ],
                                                                "value": 2021.3
                                                              },
                                                              "recency": {
                                                                "value": "Older"
                                                              },
                                                              "region": {
                                                                "value": "Asia"
                                                              },
                                                              "sex": {
                                                                "value": "Male"
                                                              },
                                                              "tanzania": {
                                                                "value": "no"
                                                              }
                                                            }
                                                          }
                                                        ],
                                                        "name": "NODE_0000037",
                                                        "node_attrs": {
                                                          "S1_mutations": {
                                                            "value": 9.0
                                                          },
                                                          "clade_membership": {
                                                            "value": "21A (Delta)"
                                                          },
                                                          "country": {
                                                            "confidence": {
                                                              "Asia": 0.998594232848715,
                                                              "Europe": 0.001401068340273489
                                                            },
                                                            "entropy": 0.01067716560914891,
                                                            "value": "Asia"
                                                          },
                                                          "current_frequency": {
                                                            "value": 0.0
                                                          },
                                                          "div": 33,
                                                          "emerging_lineage": {
                                                            "value": "21A (Delta)"
                                                          },
                                                          "mutational_fitness": {
                                                            "value": 0.831008193
                                                          },
                                                          "num_date": {
                                                            "confidence": [
                                                              2021.2746060440957,
                                                              2021.3
                                                            ],
                                                            "value": 2021.3
                                                          }
                                                        }
                                                      }
                                                    ],
                                                    "name": "NODE_0000065",
                                                    "node_attrs": {
                                                      "S1_mutations": {
                                                        "value": 9.0
                                                      },
                                                      "clade_membership": {
                                                        "value": "21A (Delta)"
                                                      },
                                                      "country": {
                                                        "confidence": {
                                                          "Asia": 0.9808746980728863,
                                                          "Europe": 0.019074698368869873
                                                        },
                                                        "entropy": 0.09503795872438402,
                                                        "value": "Asia"
                                                      },
                                                      "current_frequency": {
                                                        "value": 0.0
                                                      },
                                                      "div": 30,
                                                      "emerging_lineage": {
                                                        "value": "21A (Delta)"
                                                      },
                                                      "mutational_fitness": {
                                                        "value": 0.83111735
                                                      },
                                                      "num_date": {
                                                        "confidence": [
                                                          2021.1650482414818,
                                                          2021.2645921348123
                                                        ],
                                                        "value": 2021.2099955368358
                                                      }
                                                    }
                                                  },
                                                  {
                                                    "branch_attrs": {
                                                      "labels": {
                                                        "aa": "S: D142G"
                                                      },
                                                      "mutations": {
                                                        "S": [
                                                          "D142G"
                                                        ],
                                                        "nuc": [
                                                          "A21987G"
                                                        ]
                                                      }
                                                    },
                                                    "children": [
                                                      {
                                                        "branch_attrs": {
                                                          "mutations": {}
                                                        },
                                                        "children": [
                                                          {
                                                            "branch_attrs": {
                                                              "mutations": {
                                                                "nuc": [
                                                                  "C14025T",
                                                                  "-28271A"
                                                                ]
                                                              }
                                                            },
                                                            "children": [
                                                              {
                                                                "branch_attrs": {
                                                                  "labels": {
                                                                    "aa": "S: G142D, -156E, -157F, G158R"
                                                                  },
                                                                  "mutations": {
                                                                    "S": [
                                                                      "G142D",
                                                                      "-156E",
                                                                      "-157F",
                                                                      "G158R"
                                                                    ],
                                                                    "nuc": [
                                                                      "G21987A",
                                                                      "-22029A",
                                                                      "-22030G",
                                                                      "-22031T",
                                                                      "-22032T",
                                                                      "-22033C",
                                                                      "-22034A"
                                                                    ]
                                                                  }
                                                                },
                                                                "name": "Turkey/HSGM-V9/2021",
                                                                "node_attrs": {
                                                                  "S1_mutations": {
                                                                    "value": 7.0
                                                                  },
                                                                  "clade_membership": {
                                                                    "value": "21A (Delta)"
                                                                  },
                                                                  "country": {
                                                                    "confidence": {
                                                                      "Europe": 1.0
                                                                    },
                                                                    "entropy": -1.000088900581841e-12,
                                                                    "value": "Europe"
                                                                  },
                                                                  "current_frequency": {
                                                                    "value": 0.0
                                                                  },
                                                                  "div": 31,
                                                                  "division": {
                                                                    "value": "Europe"
                                                                  },
                                                                  "emerging_lineage": {
                                                                    "value": "21A (Delta)"
                                                                  },
                                                                  "epiweek": {
                                                                    "value": "202118"
                                                                  },
                                                                  "gisaid_epi_isl": {
                                                                    "value": "EPI_ISL_2232671"
                                                                  },
                                                                  "host": {
                                                                    "value": "Human"
                                                                  },
                                                                  "mutational_fitness": {
                                                                    "value": 0.8038442499999999
                                                                  },
                                                                  "num_date": {
                                                                    "confidence": [
                                                                      2021.3465753424657,
                                                                      2021.3465753424657
                                                                    ],
                                                                    "value": 2021.3465753424657
                                                                  },
                                                                  "recency": {
                                                                    "value": "Older"
                                                                  },
                                                                  "region": {
                                                                    "value": "Europe"
                                                                  },
                                                                  "tanzania": {
                                                                    "value": "no"
                                                                  }
                                                                }
                                                              },
                                                              {
                                                                "branch_attrs": {
                                                                  "labels": {
                                                                    "aa": "ORF1a: S142Y, S2535L"
                                                                  },
                                                                  "mutations": {
                                                                    "ORF1a": [
                                                                      "S142Y",
                                                                      "S2535L"
                                                                    ],
                                                                    "nuc": [
                                                                      "C690A",
                                                                      "A691C",
                                                                      "C7869T",
                                                                      "T14313C"
                                                                    ]
                                                                  }
                                                                },
                                                                "name": "Turkey/HSGM-B14216/2021",
                                                                "node_attrs": {
                                                                  "S1_mutations": {
                                                                    "value": 8.0
                                                                  },
                                                                  "clade_membership": {
                                                                    "value": "21A (Delta)"
                                                                  },
                                                                  "country": {
                                                                    "confidence": {
                                                                      "Europe": 1.0
                                                                    },
                                                                    "entropy": -1.000088900581841e-12,
                                                                    "value": "Europe"
                                                                  },
                                                                  "current_frequency": {
                                                                    "value": 0.0
                                                                  },
                                                                  "div": 35,
                                                                  "division": {
                                                                    "value": "Europe"
                                                                  },
                                                                  "emerging_lineage": {
                                                                    "value": "21A (Delta)"
                                                                  },
                                                                  "epiweek": {
                                                                    "value": "202121"
                                                                  },
                                                                  "gisaid_epi_isl": {
                                                                    "value": "EPI_ISL_2936438"
                                                                  },
                                                                  "host": {
                                                                    "value": "Human"
                                                                  },
                                                                  "mutational_fitness": {
                                                                    "value": 0.8311505814
                                                                  },
                                                                  "num_date": {
                                                                    "confidence": [
                                                                      2021.3958904109588,
                                                                      2021.3958904109588
                                                                    ],
                                                                    "value": 2021.3958904109588
                                                                  },
                                                                  "recency": {
                                                                    "value": "Older"
                                                                  },
                                                                  "region": {
                                                                    "value": "Europe"
                                                                  },
                                                                  "tanzania": {
                                                                    "value": "no"
                                                                  }
                                                                }
                                                              }
                                                            ],
                                                            "name": "NODE_0000015",
                                                            "node_attrs": {
                                                              "S1_mutations": {
                                                                "value": 8.0
                                                              },
                                                              "clade_membership": {
                                                                "value": "21A (Delta)"
                                                              },
                                                              "country": {
                                                                "confidence": {
                                                                  "Asia": 0.02050379827387258,
                                                                  "Europe": 0.97822944898481
                                                                },
                                                                "entropy": 0.11056625392777118,
                                                                "value": "Europe"
                                                              },
                                                              "current_frequency": {
                                                                "value": 0.0
                                                              },
                                                              "div": 31,
                                                              "emerging_lineage": {
                                                                "value": "21A (Delta)"
                                                              },
                                                              "mutational_fitness": {
                                                                "value": 0.8341173499999999
                                                              },
                                                              "num_date": {
                                                                "confidence": [
                                                                  2021.248395736811,
                                                                  2021.3465753424657
                                                                ],
                                                                "value": 2021.3162353075356
                                                              }
                                                            }
                                                          },
                                                          {
                                                            "branch_attrs": {
                                                              "labels": {
                                                                "aa": "ORF3a: E239D"
                                                              },
                                                              "mutations": {
                                                                "ORF3a": [
                                                                  "E239D"
                                                                ],
                                                                "nuc": [
                                                                  "G26109T"
                                                                ]
                                                              }
                                                            },
                                                            "children": [
                                                              {
                                                                "branch_attrs": {
                                                                  "mutations": {}
                                                                },
                                                                "name": "USA/IN-CDC-STM-000045992/2021",
                                                                "node_attrs": {
                                                                  "S1_mutations": {
                                                                    "value": 8.0
                                                                  },
                                                                  "clade_membership": {
                                                                    "value": "21A (Delta)"
                                                                  },
                                                                  "country": {
                                                                    "confidence": {
                                                                      "North America": 1.0
                                                                    },
                                                                    "entropy": -1.000088900581841e-12,
                                                                    "value": "North America"
                                                                  },
                                                                  "current_frequency": {
                                                                    "value": 0.0
                                                                  },
                                                                  "div": 31,
                                                                  "division": {
                                                                    "value": "North America"
                                                                  },
                                                                  "emerging_lineage": {
                                                                    "value": "21A (Delta)"
                                                                  },
                                                                  "epiweek": {
                                                                    "value": "202113"
                                                                  },
                                                                  "gisaid_epi_isl": {
                                                                    "value": "EPI_ISL_1615349"
                                                                  },
                                                                  "host": {
                                                                    "value": "Human"
                                                                  },
                                                                  "mutational_fitness": {
                                                                    "value": 0.8345386329999999
                                                                  },
                                                                  "num_date": {
                                                                    "confidence": [
                                                                      2021.2397260273972,
                                                                      2021.2397260273972
                                                                    ],
                                                                    "value": 2021.2397260273972
                                                                  },
                                                                  "recency": {
                                                                    "value": "Older"
                                                                  },
                                                                  "region": {
                                                                    "value": "North America"
                                                                  },
                                                                  "sex": {
                                                                    "value": "Female"
                                                                  },
                                                                  "tanzania": {
                                                                    "value": "no"
                                                                  }
                                                                }
                                                              },
                                                              {
                                                                "branch_attrs": {
                                                                  "labels": {
                                                                    "aa": "ORF1a: K1428E"
                                                                  },
                                                                  "mutations": {
                                                                    "ORF1a": [
                                                                      "K1428E"
                                                                    ],
                                                                    "nuc": [
                                                                      "C3619T",
                                                                      "A4547G"
                                                                    ]
                                                                  }
                                                                },
                                                                "children": [
                                                                  {
                                                                    "branch_attrs": {
                                                                      "labels": {
                                                                        "aa": "S: G142D, -156E, -157F, G158R"
                                                                      },
                                                                      "mutations": {
                                                                        "S": [
                                                                          "G142D",
                                                                          "-156E",
                                                                          "-157F",
                                                                          "G158R"
                                                                        ],
                                                                        "nuc": [
                                                                          "G21987A",
                                                                          "-22029A",
                                                                          "-22030G",
                                                                          "-22031T",
                                                                          "-22032T",
                                                                          "-22033C",
                                                                          "-22034A",
                                                                          "-28271A"
                                                                        ]
                                                                      }
                                                                    },
                                                                    "name": "Aruba/AW-RIVM-27687/2021",
                                                                    "node_attrs": {
                                                                      "S1_mutations": {
                                                                        "value": 7.0
                                                                      },
                                                                      "clade_membership": {
                                                                        "value": "21A (Delta)"
                                                                      },
                                                                      "country": {
                                                                        "confidence": {
                                                                          "South America": 1.0
                                                                        },
                                                                        "entropy": -1.000088900581841e-12,
                                                                        "value": "South America"
                                                                      },
                                                                      "current_frequency": {
                                                                        "value": 0.0
                                                                      },
                                                                      "div": 33,
                                                                      "division": {
                                                                        "value": "South America"
                                                                      },
                                                                      "emerging_lineage": {
                                                                        "value": "21A (Delta)"
                                                                      },
                                                                      "epiweek": {
                                                                        "value": "202115"
                                                                      },
                                                                      "gisaid_epi_isl": {
                                                                        "value": "EPI_ISL_1792922"
                                                                      },
                                                                      "host": {
                                                                        "value": "Human"
                                                                      },
                                                                      "mutational_fitness": {
                                                                        "value": 0.8043660119999999
                                                                      },
                                                                      "num_date": {
                                                                        "confidence": [
                                                                          2021.2890410958903,
                                                                          2021.2890410958903
                                                                        ],
                                                                        "value": 2021.2890410958903
                                                                      },
                                                                      "recency": {
                                                                        "value": "Older"
                                                                      },
                                                                      "region": {
                                                                        "value": "South America"
                                                                      },
                                                                      "tanzania": {
                                                                        "value": "no"
                                                                      }
                                                                    }
                                                                  },
                                                                  {
                                                                    "branch_attrs": {
                                                                      "labels": {
                                                                        "aa": "S: T77K"
                                                                      },
                                                                      "mutations": {
                                                                        "S": [
                                                                          "T77K"
                                                                        ],
                                                                        "nuc": [
                                                                          "C21792A"
                                                                        ]
                                                                      }
                                                                    },
                                                                    "children": [
                                                                      {
                                                                        "branch_attrs": {
                                                                          "mutations": {
                                                                            "nuc": [
                                                                              "-28271A"
                                                                            ]
                                                                          }
                                                                        },
                                                                        "name": "Aruba/AW-RIVM-28065/2021",
                                                                        "node_attrs": {
                                                                          "S1_mutations": {
                                                                            "value": 7.0
                                                                          },
                                                                          "clade_membership": {
                                                                            "value": "21A (Delta)"
                                                                          },
                                                                          "country": {
                                                                            "confidence": {
                                                                              "South America": 1.0
                                                                            },
                                                                            "entropy": -1.000088900581841e-12,
                                                                            "value": "South America"
                                                                          },
                                                                          "current_frequency": {
                                                                            "value": 0.0
                                                                          },
                                                                          "div": 34,
                                                                          "division": {
                                                                            "value": "South America"
                                                                          },
                                                                          "emerging_lineage": {
                                                                            "value": "21A (Delta)"
                                                                          },
                                                                          "epiweek": {
                                                                            "value": "202116"
                                                                          },
                                                                          "gisaid_epi_isl": {
                                                                            "value": "EPI_ISL_1962944"
                                                                          },
                                                                          "host": {
                                                                            "value": "Human"
                                                                          },
                                                                          "mutational_fitness": {
                                                                            "value": 0.8162719119999999
                                                                          },
                                                                          "num_date": {
                                                                            "confidence": [
                                                                              2021.2972602739726,
                                                                              2021.2972602739726
                                                                            ],
                                                                            "value": 2021.2972602739726
                                                                          },
                                                                          "recency": {
                                                                            "value": "Older"
                                                                          },
                                                                          "region": {
                                                                            "value": "South America"
                                                                          },
                                                                          "tanzania": {
                                                                            "value": "no"
                                                                          }
                                                                        }
                                                                      },
                                                                      {
                                                                        "branch_attrs": {
                                                                          "mutations": {
                                                                            "nuc": [
                                                                              "C21549T"
                                                                            ]
                                                                          }
                                                                        },
                                                                        "name": "Aruba/AW-RIVM-29740/2021",
                                                                        "node_attrs": {
                                                                          "S1_mutations": {
                                                                            "value": 7.0
                                                                          },
                                                                          "clade_membership": {
                                                                            "value": "21A (Delta)"
                                                                          },
                                                                          "country": {
                                                                            "confidence": {
                                                                              "South America": 1.0
                                                                            },
                                                                            "entropy": -1.000088900581841e-12,
                                                                            "value": "South America"
                                                                          },
                                                                          "current_frequency": {
                                                                            "value": 0.0
                                                                          },
                                                                          "div": 35,
                                                                          "division": {
                                                                            "value": "South America"
                                                                          },
                                                                          "emerging_lineage": {
                                                                            "value": "21A (Delta)"
                                                                          },
                                                                          "epiweek": {
                                                                            "value": "202116"
                                                                          },
                                                                          "gisaid_epi_isl": {
                                                                            "value": "EPI_ISL_1962940"
                                                                          },
                                                                          "host": {
                                                                            "value": "Human"
                                                                          },
                                                                          "mutational_fitness": {
                                                                            "value": 0.8162719119999999
                                                                          },
                                                                          "num_date": {
                                                                            "confidence": [
                                                                              2021.305479452055,
                                                                              2021.305479452055
                                                                            ],
                                                                            "value": 2021.305479452055
                                                                          },
                                                                          "recency": {
                                                                            "value": "Older"
                                                                          },
                                                                          "region": {
                                                                            "value": "South America"
                                                                          },
                                                                          "tanzania": {
                                                                            "value": "no"
                                                                          }
                                                                        }
                                                                      }
                                                                    ],
                                                                    "name": "NODE_0000040",
                                                                    "node_attrs": {
                                                                      "S1_mutations": {
                                                                        "value": 7.0
                                                                      },
                                                                      "clade_membership": {
                                                                        "value": "21A (Delta)"
                                                                      },
                                                                      "country": {
                                                                        "confidence": {
                                                                          "South America": 0.9997727460937333
                                                                        },
                                                                        "entropy": 0.002313404149841426,
                                                                        "value": "South America"
                                                                      },
                                                                      "current_frequency": {
                                                                        "value": 0.0
                                                                      },
                                                                      "div": 34,
                                                                      "emerging_lineage": {
                                                                        "value": "21A (Delta)"
                                                                      },
                                                                      "mutational_fitness": {
                                                                        "value": 0.8162719119999999
                                                                      },
                                                                      "num_date": {
                                                                        "confidence": [
                                                                          2021.2765073636162,
                                                                          2021.2972602739726
                                                                        ],
                                                                        "value": 2021.294966425251
                                                                      }
                                                                    }
                                                                  }
                                                                ],
                                                                "name": "NODE_0000039",
                                                                "node_attrs": {
                                                                  "S1_mutations": {
                                                                    "value": 8.0
                                                                  },
                                                                  "clade_membership": {
                                                                    "value": "21A (Delta)"
                                                                  },
                                                                  "country": {
                                                                    "confidence": {
                                                                      "Europe": 0.007669251831117162,
                                                                      "North America": 0.004276371440721372,
                                                                      "South America": 0.9872310136019927
                                                                    },
                                                                    "entropy": 0.07941832700014306,
                                                                    "value": "South America"
                                                                  },
                                                                  "current_frequency": {
                                                                    "value": 0.0
                                                                  },
                                                                  "div": 33,
                                                                  "emerging_lineage": {
                                                                    "value": "21A (Delta)"
                                                                  },
                                                                  "mutational_fitness": {
                                                                    "value": 0.834639112
                                                                  },
                                                                  "num_date": {
                                                                    "confidence": [
                                                                      2021.2509678991437,
                                                                      2021.2890410958903
                                                                    ],
                                                                    "value": 2021.2722332732217
                                                                  }
                                                                }
                                                              }
                                                            ],
                                                            "name": "NODE_0000038",
                                                            "node_attrs": {
                                                              "S1_mutations": {
                                                                "value": 8.0
                                                              },
                                                              "clade_membership": {
                                                                "value": "21A (Delta)"
                                                              },
                                                              "country": {
                                                                "confidence": {
                                                                  "Asia": 0.06007201328176543,
                                                                  "Europe": 0.3789099051357605,
                                                                  "North America": 0.3297339220678995,
                                                                  "South America": 0.23064131513419506
                                                                },
                                                                "entropy": 1.2477545074939353,
                                                                "value": "Europe"
                                                              },
                                                              "current_frequency": {
                                                                "value": 0.0
                                                              },
                                                              "div": 31,
                                                              "emerging_lineage": {
                                                                "value": "21A (Delta)"
                                                              },
                                                              "mutational_fitness": {
                                                                "value": 0.8345386329999999
                                                              },
                                                              "num_date": {
                                                                "confidence": [
                                                                  2021.2166519446887,
                                                                  2021.2397260273972
                                                                ],
                                                                "value": 2021.2397260273972
                                                              }
                                                            }
                                                          }
                                                        ],
                                                        "name": "NODE_0000068",
                                                        "node_attrs": {
                                                          "S1_mutations": {
                                                            "value": 8.0
                                                          },
                                                          "clade_membership": {
                                                            "value": "21A (Delta)"
                                                          },
                                                          "country": {
                                                            "confidence": {
                                                              "Asia": 0.18610360455197247,
                                                              "Europe": 0.7763614989080575,
                                                              "North America": 0.024316997074315665,
                                                              "South America": 0.013072661540173659
                                                            },
                                                            "entropy": 0.658251789820744,
                                                            "value": "Europe"
                                                          },
                                                          "current_frequency": {
                                                            "value": 0.0
                                                          },
                                                          "div": 30,
                                                          "emerging_lineage": {
                                                            "value": "21A (Delta)"
                                                          },
                                                          "mutational_fitness": {
                                                            "value": 0.8341173499999999
                                                          },
                                                          "num_date": {
                                                            "confidence": [
                                                              2021.1880464607584,
                                                              2021.2297258603717
                                                            ],
                                                            "value": 2021.2180236229492
                                                          }
                                                        }
                                                      },
                                                      {
                                                        "branch_attrs": {
                                                          "mutations": {}
                                                        },
                                                        "children": [
                                                          {
                                                            "branch_attrs": {
                                                              "mutations": {}
                                                            },
                                                            "children": [
                                                              {
                                                                "branch_attrs": {
                                                                  "labels": {
                                                                    "aa": "S: N950D"
                                                                  },
                                                                  "mutations": {
                                                                    "S": [
                                                                      "N950D"
                                                                    ],
                                                                    "nuc": [
                                                                      "A22525G",
                                                                      "A24410G",
                                                                      "-28271A",
                                                                      "A29305T"
                                                                    ]
                                                                  }
                                                                },
                                                                "children": [
[truncated: 68,485,755 more chars]
