# Supplementary material for: Whole-genome sequencing of SARS-CoV-2 isolates from symptomatic and asymptomatic individuals in Tanzania
Source: Front Med (Lausanne). 2023 Jan 4;9:1034682. doi: 10.3389/fmed.2022.1034682 (PMC9846855; doi:10.3389/fmed.2022.1034682)
Supplement: Supplementary File 2 — A zipped folder containing json files for the time-resolved maximum likelihood phylogenies of Delta, Beta, and Eta variants that can be visualized using auspice web-based tool available at https://auspice.us/?d=tree&p=full. Sub-sampling of global reference genomes for all the variants was done from December 2019 to November 2021. The Delta variant file shows a phylogenetic tree of Delta variant combining 4 genomes from Tanzania (blue tips) and 2,591 global reference genomes (yellow). The Beta variant file shows a phylogeny of Beta variant combining 22 genomes from Tanzania (blue tips) and 1,845 global reference genomes (yellow). The Eta variant file shows a phylogeny of Eta variant combining 2 genomes from Tanzania (blue tips) and 998 global reference genomes (yellow). [file Data_Sheet_1.ZIP › kidh-trees/auspice/kidh_beta.json]

{
  "meta": {
    "build_url": "https://github.com/nextstrain/ncov",
    "colorings": [
      {
        "key": "clade_membership",
        "scale": [
          [
            "20H (Beta, V2)",
            "#571EA2"
          ]
        ],
        "title": "Clade",
        "type": "categorical"
      },
      {
        "key": "num_date",
        "title": "Sampling date",
        "type": "continuous"
      },
      {
        "key": "gt",
        "title": "Genotype",
        "type": "categorical"
      },
      {
        "key": "tanzania",
        "title": "Source: Tanzania",
        "type": "boolean"
      },
      {
        "key": "division",
        "scale": [
          [
            "Casablanca",
            "#4C24AF"
          ],
          [
            "Western Region",
            "#4929B4"
          ],
          [
            "Grand Lome",
            "#462EB9"
          ],
          [
            "Cotonou",
            "#4433BE"
          ],
          [
            "Lagos",
            "#4138C3"
          ],
          [
            "Nabeul",
            "#403EC6"
          ],
          [
            "Port-Gentil",
            "#3F45C8"
          ],
          [
            "Libreville",
            "#3F4BCA"
          ],
          [
            "Far North",
            "#3F52CD"
          ],
          [
            "Douala",
            "#3E58CF"
          ],
          [
            "Garoua",
            "#3F5FD0"
          ],
          [
            "Erongo",
            "#416BCF"
          ],
          [
            "Oshana",
            "#4271CE"
          ],
          [
            "Ohangwena",
            "#4377CD"
          ],
          [
            "Kavango East",
            "#4A8BC3"
          ],
          [
            "Huambo",
            "#4E94BD"
          ],
          [
            "Bie",
            "#5098B9"
          ],
          [
            "Luanda",
            "#539BB5"
          ],
          [
            "Cabinda",
            "#559FB0"
          ],
          [
            "Kinshasa",
            "#58A2AC"
          ],
          [
            "Lualaba",
            "#5AA5A7"
          ],
          [
            "Maun",
            "#67AF93"
          ],
          [
            "Southern",
            "#6BB18E"
          ],
          [
            "Orapa",
            "#6EB389"
          ],
          [
            "Lusaka",
            "#94BD62"
          ],
          [
            "Luapula",
            "#98BD5E"
          ],
          [
            "Mafeteng",
            "#A2BE57"
          ],
          [
            "Maseru",
            "#A6BE54"
          ],
          [
            "Berea",
            "#ABBD52"
          ],
          [
            "Leribe",
            "#B0BD4F"
          ],
          [
            "Khartoum",
            "#B4BD4C"
          ],
          [
            "Masvingo",
            "#B9BC4A"
          ],
          [
            "Midlands",
            "#BDBB48"
          ],
          [
            "Harare",
            "#C1BA47"
          ],
          [
            "Mashonaland Central",
            "#C5B945"
          ],
          [
            "Rusizi",
            "#CAB843"
          ],
          [
            "Nyamagabe",
            "#CDB642"
          ],
          [
            "Kigali",
            "#D1B440"
          ],
          [
            "Shiselweni",
            "#D4B13F"
          ],
          [
            "Manzini",
            "#D7AF3E"
          ],
          [
            "Mbabane",
            "#DAAC3D"
          ],
          [
            "Hhohho",
            "#DDA93C"
          ],
          [
            "Maputo",
            "#DFA53B"
          ],
          [
            "Gaza",
            "#E1A13A"
          ],
          [
            "Inhambane",
            "#E29C39"
          ],
          [
            "Manica",
            "#E49838"
          ],
          [
            "Zambezia",
            "#E69437"
          ],
          [
            "Tete",
            "#E68E36"
          ],
          [
            "Niassa",
            "#E68735"
          ],
          [
            "Cabo Delgado",
            "#E68134"
          ],
          [
            "Kwale",
            "#E67B32"
          ],
          [
            "Mombasa",
            "#E67531"
          ],
          [
            "Taita Taveta",
            "#E56E30"
          ],
          [
            "Kilifi",
            "#E4662E"
          ],
          [
            "Lamu",
            "#E35E2D"
          ],
          [
            "Nairobi",
            "#E2562B"
          ],
          [
            "Migori",
            "#E14F2A"
          ],
          [
            "Bomet",
            "#DF4728"
          ],
          [
            "Kisumu",
            "#DE3F27"
          ],
          [
            "Addis Ababa",
            "#DD3826"
          ],
          [
            "Djibouti",
            "#DC3024"
          ],
          [
            "Plaine-Wilhems",
            "#DB2823"
          ]
        ],
        "title": "Admin Division",
        "type": "categorical"
      },
      {
        "key": "country",
        "scale": [
          [
            "Morocco",
            "#4E21AC"
          ],
          [
            "Ghana",
            "#472DB8"
          ],
          [
            "Togo",
            "#403AC4"
          ],
          [
            "Benin",
            "#3F4ACA"
          ],
          [
            "Nigeria",
            "#3E5ACF"
          ],
          [
            "Tunisia",
            "#4169CF"
          ],
          [
            "Gabon",
            "#4784C7"
          ],
          [
            "Cameroon",
            "#4C90C0"
          ],
          [
            "Namibia",
            "#519AB7"
          ],
          [
            "Angola",
            "#58A2AC"
          ],
          [
            "Democratic Republic of the Congo",
            "#67AF94"
          ],
          [
            "Botswana",
            "#6FB488"
          ],
          [
            "Zambia",
            "#83BA70"
          ],
          [
            "Lesotho",
            "#8EBC67"
          ],
          [
            "Sudan",
            "#99BD5D"
          ],
          [
            "Zimbabwe",
            "#B0BD4F"
          ],
          [
            "Burundi",
            "#BBBC49"
          ],
          [
            "Rwanda",
            "#C5B945"
          ],
          [
            "Eswatini",
            "#CFB541"
          ],
          [
            "Uganda",
            "#D7AF3E"
          ],
          [
            "Malawi",
            "#DEA83C"
          ],
          [
            "Mozambique",
            "#E29D39"
          ],
          [
            "Tanzania",
            "#E69237"
          ],
          [
            "Kenya",
            "#E68334"
          ],
          [
            "Ethiopia",
            "#E67431"
          ],
          [
            "Djibouti",
            "#E3612D"
          ],
          [
            "Somalia",
            "#E04E2A"
          ],
          [
            "Seychelles",
            "#DE3B26"
          ],
          [
            "Mauritius",
            "#DB2823"
          ]
        ],
        "title": "Country",
        "type": "categorical"
      },
      {
        "key": "region",
        "scale": [
          [
            "Africa",
            "#4C90C0"
          ]
        ],
        "title": "Region",
        "type": "categorical"
      },
      {
        "key": "host",
        "title": "Host",
        "type": "categorical"
      },
      {
        "key": "age",
        "title": "Age",
        "type": "continuous"
      },
      {
        "key": "sex",
        "title": "Sex",
        "type": "categorical"
      },
      {
        "key": "recency",
        "scale": [
          [
            "Older",
            "#447CCD"
          ]
        ],
        "title": "Submission Date",
        "type": "categorical"
      },
      {
        "key": "epiweek",
        "title": "epiweek",
        "type": "categorical",
        "scale": [
          [
            "201952",
            "#511EA8"
          ],
          [
            "202001",
            "#511EA8"
          ],
          [
            "202033",
            "#559FB0"
          ],
          [
            "202036",
            "#5DA8A4"
          ],
          [
            "202039",
            "#66AE96"
          ],
          [
            "202041",
            "#6FB388"
          ],
          [
            "202042",
            "#6FB388"
          ],
          [
            "202044",
            "#7AB77C"
          ],
          [
            "202045",
            "#7AB77C"
          ],
          [
            "202046",
            "#7AB77C"
          ],
          [
            "202047",
            "#7AB77C"
          ],
          [
            "202048",
            "#85BA6F"
          ],
          [
            "202049",
            "#85BA6F"
          ],
          [
            "202050",
            "#85BA6F"
          ],
          [
            "202051",
            "#91BC64"
          ],
          [
            "202052",
            "#91BC64"
          ],
          [
            "202053",
            "#91BC64"
          ],
          [
            "202101",
            "#9DBE5A"
          ],
          [
            "202102",
            "#9DBE5A"
          ],
          [
            "202103",
            "#9DBE5A"
          ],
          [
            "202104",
            "#9DBE5A"
          ],
          [
            "202105",
            "#AABD53"
          ],
          [
            "202106",
            "#AABD53"
          ],
          [
            "202107",
            "#AABD53"
          ],
          [
            "202108",
            "#B6BD4B"
          ],
          [
            "202109",
            "#B6BD4B"
          ],
          [
            "202110",
            "#B6BD4B"
          ],
          [
            "202111",
            "#C2BA46"
          ],
          [
            "202112",
            "#C2BA46"
          ],
          [
            "202113",
            "#C2BA46"
          ],
          [
            "202114",
            "#C2BA46"
          ],
          [
            "202115",
            "#CDB642"
          ],
          [
            "202116",
            "#CDB642"
          ],
          [
            "202117",
            "#CDB642"
          ],
          [
            "202118",
            "#D6B03F"
          ],
          [
            "202119",
            "#D6B03F"
          ],
          [
            "202120",
            "#D6B03F"
          ],
          [
            "202121",
            "#D6B03F"
          ],
          [
            "202122",
            "#DDA83C"
          ],
          [
            "202123",
            "#DDA83C"
          ],
          [
            "202124",
            "#DDA83C"
          ],
          [
            "202125",
            "#E29D39"
          ],
          [
            "202126",
            "#E29D39"
          ],
          [
            "202127",
            "#E29D39"
          ],
          [
            "202128",
            "#E69036"
          ],
          [
            "202129",
            "#E69036"
          ],
          [
            "202130",
            "#E69036"
          ],
          [
            "202131",
            "#E69036"
          ],
          [
            "202132",
            "#E67F33"
          ],
          [
            "202133",
            "#E67F33"
          ],
          [
            "202134",
            "#E67F33"
          ],
          [
            "202135",
            "#E56D30"
          ],
          [
            "202136",
            "#E56D30"
          ],
          [
            "202137",
            "#E56D30"
          ],
          [
            "202138",
            "#E2592C"
          ],
          [
            "202140",
            "#E2592C"
          ],
          [
            "202141",
            "#E2592C"
          ],
          [
            "202143",
            "#DF4428"
          ],
          [
            "202144",
            "#DF4428"
          ],
          [
            "202145",
            "#DC2F24"
          ],
          [
            "202147",
            "#DC2F24"
          ]
        ]
      },
      {
        "key": "mutational_fitness",
        "title": "mutational_fitness",
        "type": "continuous"
      },
      {
        "key": "S1_mutations",
        "title": "S1_mutations",
        "type": "continuous"
      },
      {
        "key": "recency",
        "scale": [
          [
            "Older",
            "#447CCD"
          ]
        ],
        "title": "Submission Date",
        "type": "categorical"
      },
      {
        "key": "emerging_lineage",
        "title": "emerging_lineage",
        "type": "categorical"
      },
      {
        "key": "current_frequency",
        "title": "current_frequency",
        "type": "continuous"
      },
      {
        "key": "logistic_growth",
        "title": "logistic_growth",
        "type": "continuous"
      }
    ],
    "description": "Hi! This is the default description. Edit me in `my_profiles/<build_name>/description.md`, and add this line to your `my_profiles/builds.yaml` file:  \n```\nfiles:  \n\tdescription: my_profiles/<build_name>/description.md\n```\n",
    "display_defaults": {
      "branch_label": "none",
      "color_by": "tanzania",
      "distance_measure": "num_date",
      "geo_resolution": "country",
      "map_triplicate": false
    },
    "filters": [
      "recency",
      "tanzania",
      "division",
      "country",
      "region",
      "host",
      "author"
    ],
    "genome_annotations": {
      "E": {
        "end": 26472,
        "seqid": "MN908947",
        "start": 26245,
        "strand": "+",
        "type": "CDS"
      },
      "M": {
        "end": 27191,
        "seqid": "MN908947",
        "start": 26523,
        "strand": "+",
        "type": "CDS"
      },
      "N": {
        "end": 29533,
        "seqid": "MN908947",
        "start": 28274,
        "strand": "+",
        "type": "CDS"
      },
      "ORF1a": {
        "end": 13468,
        "seqid": "MN908947",
        "start": 266,
        "strand": "+",
        "type": "CDS"
      },
      "ORF1b": {
        "end": 21555,
        "seqid": "MN908947",
        "start": 13468,
        "strand": "+",
        "type": "CDS"
      },
      "ORF3a": {
        "end": 26220,
        "seqid": "MN908947",
        "start": 25393,
        "strand": "+",
        "type": "CDS"
      },
      "ORF6": {
        "end": 27387,
        "seqid": "MN908947",
        "start": 27202,
        "strand": "+",
        "type": "CDS"
      },
      "ORF7a": {
        "end": 27759,
        "seqid": "MN908947",
        "start": 27394,
        "strand": "+",
        "type": "CDS"
      },
      "ORF7b": {
        "end": 27887,
        "seqid": "MN908947",
        "start": 27756,
        "strand": "+",
        "type": "CDS"
      },
      "ORF8": {
        "end": 28259,
        "seqid": "MN908947",
        "start": 27894,
        "strand": "+",
        "type": "CDS"
      },
      "ORF9b": {
        "end": 28577,
        "seqid": "MN908947",
        "start": 28284,
        "strand": "+",
        "type": "CDS"
      },
      "S": {
        "end": 25384,
        "seqid": "MN908947",
        "start": 21563,
        "strand": "+",
        "type": "CDS"
      },
      "nuc": {
        "end": 29903,
        "seqid": "MN908947",
        "start": 1,
        "strand": "+",
        "type": "source"
      }
    },
    "geo_resolutions": [
      {
        "demes": {
          "Addis Ababa": {
            "latitude": 9.0107934,
            "longitude": 38.7612525
          },
          "Asia": {
            "latitude": 30.451098,
            "longitude": 86.654576
          },
          "Berea": {
            "latitude": -29.278351,
            "longitude": 27.5602768
          },
          "Bie": {
            "latitude": -12.2630485,
            "longitude": 17.4967812
          },
          "Bomet": {
            "latitude": -0.7196054000000001,
            "longitude": 35.23963801252495
          },
          "Cabinda": {
            "latitude": -5.056395,
            "longitude": 12.3211749
          },
          "Cabo Delgado": {
            "latitude": -12.4254942,
            "longitude": 39.4168743
          },
          "Casablanca": {
            "latitude": 33.58937,
            "longitude": -7.60417
          },
          "Central Region": {
            "latitude": 5.7244148,
            "longitude": -1.3761749
          },
          "Cotonou": {
            "latitude": 6.372284,
            "longitude": 2.365266
          },
          "Djibouti": {
            "latitude": 11.85677545,
            "longitude": 42.757784519943655
          },
          "Douala": {
            "latitude": 4.0429408,
            "longitude": 9.706203
          },
          "Erongo": {
            "latitude": -22.0278147,
            "longitude": 15.389358
          },
          "Europe": {
            "latitude": 49.646237,
            "longitude": 10.799454
          },
          "Far North": {
            "latitude": -22.7789702,
            "longitude": 29.4285175
          },
          "Francistown": {
            "latitude": -21.16636,
            "longitude": 27.502515
          },
          "Gaborone": {
            "latitude": -24.6581357,
            "longitude": 25.9088474
          },
          "Garoua": {
            "latitude": 9.3070698,
            "longitude": 13.3934527
          },
          "Gaza": {
            "latitude": -23.328398,
            "longitude": 32.8066057
          },
          "Grand Lome": {
            "latitude": 6.4206767,
            "longitude": 1.2115914
          },
          "Grand port": {
            "latitude": -20.40385065,
            "longitude": 57.63305171301659
          },
          "Harare": {
            "latitude": -17.831773,
            "longitude": 31.045686
          },
          "Hhohho": {
            "latitude": -26.1022695,
            "longitude": 31.364094517500757
          },
          "Huambo": {
            "latitude": -12.6076318,
            "longitude": 15.7411039
          },
          "Inhambane": {
            "latitude": -22.779116,
            "longitude": 34.5661741
          },
          "Kasane": {
            "latitude": -17.799239,
            "longitude": 25.156546
          },
          "Kavango East": {
            "latitude": -18.3982355,
            "longitude": 20.72468
          },
          "Khartoum": {
            "latitude": 15.5635972,
            "longitude": 32.5349123
          },
          "Kigali": {
            "latitude": -1.950851,
            "longitude": 30.061507
          },
          "Kilifi": {
            "latitude": -3.15073925,
            "longitude": 39.67507159193717
          },
          "Kinshasa": {
            "latitude": -4.2978,
            "longitude": 15.2962
          },
          "Kisumu": {
            "latitude": -0.1029109,
            "longitude": 34.7541761
          },
          "Kwale": {
            "latitude": -4.1836067,
            "longitude": 39.10509552821773
          },
          "LUANDA": {
            "latitude": -8.8272699,
            "longitude": 13.2439512
          },
          "Lagos": {
            "latitude": 6.54252,
            "longitude": 3.286661
          },
          "Lamu": {
            "latitude": -2.2675396,
            "longitude": 40.9010641
          },
          "Leribe": {
            "latitude": -28.866891,
            "longitude": 28.0579408
          },
          "Libreville": {
            "latitude": 0.390002,
            "longitude": 9.454001
          },
          "Littoral": {
            "latitude": 4.203033,
            "longitude": 10.0563057
          },
          "Lobatse": {
            "latitude": -25.2100604,
            "longitude": 25.6819594
          },
          "Lualaba": {
            "latitude": -9.69691495,
            "longitude": 23.02254385532696
          },
          "Luanda": {
            "latitude": -8.8272699,
            "longitude": 13.2439512
          },
          "Luapula": {
            "latitude": -11.9004565,
            "longitude": 29.7949916
          },
          "Lusaka": {
            "latitude": -15.4164488,
            "longitude": 28.2821535
          },
          "Mafeteng": {
            "latitude": -29.8224468,
            "longitude": 27.2388281
          },
          "Manica": {
            "latitude": -18.7805296,
            "longitude": 33.01596358735862
          },
          "Manzini": {
            "latitude": -26.4958706,
            "longitude": 31.3695887
          },
          "Maputo": {
            "latitude": -25.966213,
            "longitude": 32.56745
          },
          "Maseru": {
            "latitude": -29.310054,
            "longitude": 27.478222
          },
          "Mashonaland Central": {
            "latitude": -16.742872,
            "longitude": 31.2952086
          },
          "Masvingo": {
            "latitude": -20.307118600000003,
            "longitude": 30.88137696875768
          },
          "Maun": {
            "latitude": -19.9860951,
            "longitude": 23.4224352
          },
          "Mbabane": {
            "latitude": -26.325745,
            "longitude": 31.144663
          },
          "Midlands": {
            "latitude": -19.2785043,
            "longitude": 29.8790852
          },
          "Migori": {
            "latitude": -1.0211616000000001,
            "longitude": 34.30964322421073
          },
          "Mombasa": {
            "latitude": -4.05052,
            "longitude": 39.667169
          },
          "Nabeul": {
            "latitude": 36.4512854,
            "longitude": 10.7355969
          },
          "Nairobi": {
            "latitude": -1.3031689499999999,
            "longitude": 36.826061224105075
          },
          "Niassa": {
            "latitude": -13.0638577,
            "longitude": 36.4669964
          },
          "North America": {
            "latitude": 28.2367447,
            "longitude": -97.738017
          },
          "Nyamagabe": {
            "latitude": -2.3997098,
            "longitude": 29.3252898
          },
          "Oceania": {
            "latitude": -25.0562891,
            "longitude": 152.008576
          },
          "Ohangwena": {
            "latitude": -17.5877369,
            "longitude": 16.7737955
          },
          "Orapa": {
            "latitude": -21.3361957,
            "longitude": 25.364964
          },
          "Oshana": {
            "latitude": -18.4702308,
            "longitude": 15.7434419
          },
          "Plaine-Wilhems": {
            "latitude": -20.32250438758201,
            "longitude": 57.50491168170886
          },
          "Port-Gentil": {
            "latitude": -0.7149116,
            "longitude": 8.7797434
          },
          "Rusizi": {
            "latitude": -2.5584815,
            "longitude": 28.9747354
          },
          "Shiselweni": {
            "latitude": -27.024344,
            "longitude": 31.313400298036466
          },
          "South America": {
            "latitude": -13.083583,
            "longitude": -58.470721
          },
          "Southern": {
            "latitude": -24.901824837502364,
            "longitude": 24.589944257885044
          },
          "Taita Taveta": {
            "latitude": -3.4178355,
            "longitude": 38.36706756969934
          },
          "Tete": {
            "latitude": -15.5205193,
            "longitude": 32.7682742
          },
          "Western Region": {
            "latitude": 5.4261241,
            "longitude": -2.1286574
          },
          "Zambezia": {
            "latitude": -16.6460178,
            "longitude": 36.991932
          }
        },
        "key": "division"
      },
      {
        "demes": {
          "Angola": {
            "latitude": -11.8775768,
            "longitude": 17.5691241
          },
          "Asia": {
            "latitude": 30.451098,
            "longitude": 86.654576
          },
          "Benin": {
            "latitude": 9.961027,
            "longitude": 2.327362
          },
          "Botswana": {
            "latitude": -23.1681782,
            "longitude": 24.5928742
          },
          "Burundi": {
            "latitude": -3.3634357,
            "longitude": 29.8870575
          },
          "Cameroon": {
            "latitude": 4.6125522,
            "longitude": 13.1535811
          },
          "Democratic Republic of the Congo": {
            "latitude": -4.0383,
            "longitude": 21.7587
          },
          "Djibouti": {
            "latitude": 11.85677545,
            "longitude": 42.757784519943655
          },
          "Eswatini": {
            "latitude": -26.5624806,
            "longitude": 31.3991317
          },
          "Ethiopia": {
            "latitude": 9.145,
            "longitude": 40.4897
          },
          "Europe": {
            "latitude": 49.646237,
            "longitude": 10.799454
          },
          "Gabon": {
            "latitude": -0.8999695,
            "longitude": 11.6899699
          },
          "Ghana": {
            "latitude": 7.811417,
            "longitude": -1.089272
          },
          "Kenya": {
            "latitude": 0.0236,
            "longitude": 37.9062
          },
          "Lesotho": {
            "latitude": -29.6039267,
            "longitude": 28.3350193
          },
          "Malawi": {
            "latitude": -13.2687204,
            "longitude": 33.9301963
          },
          "Mauritius": {
            "latitude": -20.2759451,
            "longitude": 57.5703566
          },
          "Mayotte": {
            "latitude": -12.821908,
            "longitude": 45.143906
          },
          "Morocco": {
            "latitude": 32.549785,
            "longitude": -5.480765
          },
          "Mozambique": {
            "latitude": -19.302233,
            "longitude": 34.9144977
          },
          "Namibia": {
            "latitude": -23.2335499,
            "longitude": 17.3231107
          },
          "Nigeria": {
            "latitude": 10.0,
            "longitude": 8.0
          },
          "North America": {
            "latitude": 28.2367447,
            "longitude": -97.738017
          },
          "Oceania": {
            "latitude": -25.0562891,
            "longitude": 152.008576
          },
          "Reunion": {
            "latitude": -21.1151,
            "longitude": 55.5364
          },
          "Rwanda": {
            "latitude": -1.9646631,
            "longitude": 30.0644358
          },
          "Seychelles": {
            "latitude": -4.6574977,
            "longitude": 55.4540146
          },
          "Somalia": {
            "latitude": 8.3676771,
            "longitude": 49.083416
          },
          "South America": {
            "latitude": -13.083583,
            "longitude": -58.470721
          },
          "Sudan": {
            "latitude": 14.5844444,
            "longitude": 29.4917691
          },
          "Tanzania": {
            "latitude": -6.5247123,
            "longitude": 35.7878438
          },
          "Togo": {
            "latitude": 8.88625,
            "longitude": 1.069709
          },
          "Tunisia": {
            "latitude": 33.654143,
            "longitude": 9.065134
          },
          "Uganda": {
            "latitude": 1.861287,
            "longitude": 32.55149
          },
          "Zambia": {
            "latitude": -14.5186239,
            "longitude": 27.5599164
          },
          "Zimbabwe": {
            "latitude": -18.4554963,
            "longitude": 29.7468414
          }
        },
        "key": "country"
      },
      {
        "demes": {
          "Africa": {
            "latitude": 4.070194,
            "longitude": 21.824559
          },
          "Asia": {
            "latitude": 30.451098,
            "longitude": 86.654576
          },
          "Europe": {
            "latitude": 49.646237,
            "longitude": 10.799454
          },
          "North America": {
            "latitude": 28.2367447,
            "longitude": -97.738017
          },
          "Oceania": {
            "latitude": -25.0562891,
            "longitude": 152.008576
          },
          "South America": {
            "latitude": -13.083583,
            "longitude": -58.470721
          }
        },
        "key": "region"
      }
    ],
    "maintainers": [
      {
        "name": "Marco van Zwetselaar",
        "url": "https://io.zwets.it/"
      }
    ],
    "panels": [
      "tree",
      "map",
      "entropy"
    ],
    "title": "Genomic epidemiology of novel coronavirus - Beta-focused subsampling",
    "updated": "2022-01-19"
  },
  "tree": {
    "branch_attrs": {
      "labels": {
        "clade": "19A",
        "emerging_lineage": "19A"
      },
      "mutations": {}
    },
    "children": [
      {
        "branch_attrs": {
          "mutations": {}
        },
        "name": "Wuhan/Hu-1/2019",
        "node_attrs": {
          "S1_mutations": {
            "value": 0.0
          },
          "clade_membership": {
            "value": "19A"
          },
          "country": {
            "confidence": {
              "Asia": 1.0
            },
            "entropy": -1.000088900581841e-12,
            "value": "Asia"
          },
          "current_frequency": {
            "value": 0.0
          },
          "div": 0,
          "division": {
            "value": "Asia"
          },
          "emerging_lineage": {
            "value": "19A"
          },
          "epiweek": {
            "value": "202001"
          },
          "gisaid_epi_isl": {
            "value": "EPI_ISL_402125"
          },
          "host": {
            "value": "Human"
          },
          "mutational_fitness": {
            "value": 0.0
          },
          "num_date": {
            "confidence": [
              2019.9986301369863,
              2019.9986301369863
            ],
            "value": 2019.9986301369863
          },
          "recency": {
            "value": "Older"
          },
          "region": {
            "value": "Asia"
          },
          "tanzania": {
            "value": "no"
          }
        }
      },
      {
        "branch_attrs": {
          "mutations": {}
        },
        "children": [
          {
            "branch_attrs": {
              "labels": {
                "aa": "ORF1a: L2235I, N3833K"
              },
              "mutations": {
                "ORF1a": [
                  "L2235I",
                  "N3833K"
                ],
                "nuc": [
                  "C6968A",
                  "T11764A"
                ]
              }
            },
            "name": "Wuhan/WH01/2019",
            "node_attrs": {
              "S1_mutations": {
                "value": 0.0
              },
              "clade_membership": {
                "value": "19A"
              },
              "country": {
                "confidence": {
                  "Asia": 1.0
                },
                "entropy": -1.000088900581841e-12,
                "value": "Asia"
              },
              "current_frequency": {
                "value": 0.0
              },
              "div": 2,
              "division": {
                "value": "Asia"
              },
              "emerging_lineage": {
                "value": "19A"
              },
              "epiweek": {
                "value": "201952"
              },
              "gisaid_epi_isl": {
                "value": "EPI_ISL_406798"
              },
              "host": {
                "value": "Human"
              },
              "mutational_fitness": {
                "value": -0.006
              },
              "num_date": {
                "confidence": [
                  2019.9849315068493,
                  2019.9849315068493
                ],
                "value": 2019.9849315068493
              },
              "recency": {
                "value": "Older"
              },
              "region": {
                "value": "Asia"
              },
              "sex": {
                "value": "Male"
              },
              "tanzania": {
                "value": "no"
              }
            }
          },
          {
            "branch_attrs": {
              "labels": {
                "aa": "ORF1a: T265I, K1655N, K3353R, S3675-, G3676-, F3677-; ORF1b: P314L; S: D80A, L241-, L242-, A243-, E484K, N501Y, D614G; ORF3a: Q57H, S171L; E: P71L; N: T205I",
                "clade": "20H (Beta, V2)",
                "emerging_lineage": "20H (Beta, V2)"
              },
              "mutations": {
                "E": [
                  "P71L"
                ],
                "N": [
                  "T205I"
                ],
                "ORF1a": [
                  "T265I",
                  "K1655N",
                  "K3353R",
                  "S3675-",
                  "G3676-",
                  "F3677-"
                ],
                "ORF1b": [
                  "P314L"
                ],
                "ORF3a": [
                  "Q57H",
                  "S171L"
                ],
                "S": [
                  "D80A",
                  "L241-",
                  "L242-",
                  "A243-",
                  "E484K",
                  "N501Y",
                  "D614G"
                ],
                "nuc": [
                  "C241T",
                  "C1059T",
                  "C3037T",
                  "G5230T",
                  "A10323G",
                  "T11288-",
                  "C11289-",
                  "T11290-",
                  "G11291-",
                  "G11292-",
                  "T11293-",
                  "T11294-",
                  "T11295-",
                  "T11296-",
                  "C14408T",
                  "A21801C",
                  "T22283-",
                  "T22284-",
                  "A22285-",
                  "C22286-",
                  "T22287-",
                  "T22288-",
                  "G22289-",
                  "G23012A",
                  "A23063T",
                  "A23403G",
                  "G25563T",
                  "C25904T",
                  "C26456T",
                  "C28887T"
                ]
              }
            },
            "children": [
              {
                "branch_attrs": {
                  "labels": {
                    "aa": "ORF1a: L2179F"
                  },
                  "mutations": {
                    "ORF1a": [
                      "L2179F"
                    ],
                    "nuc": [
                      "G6802T"
                    ]
                  }
                },
                "name": "Botswana/R8B45_BHP_CV2708315/2021",
                "node_attrs": {
                  "S1_mutations": {
                    "value": 5.0
                  },
                  "clade_membership": {
                    "value": "20H (Beta, V2)"
                  },
                  "country": {
                    "confidence": {
                      "Botswana": 1.0
                    },
                    "entropy": -1.000088900581841e-12,
                    "value": "Botswana"
                  },
                  "current_frequency": {
                    "value": 0.0
                  },
                  "div": 15,
                  "division": {
                    "value": "Gaborone"
                  },
                  "emerging_lineage": {
                    "value": "20H (Beta, V2)"
                  },
                  "epiweek": {
                    "value": "202111"
                  },
                  "gisaid_epi_isl": {
                    "value": "EPI_ISL_1516860"
                  },
                  "host": {
                    "value": "Human"
                  },
                  "mutational_fitness": {
                    "value": 0.47975179
                  },
                  "num_date": {
                    "confidence": [
                      2021.2150684931507,
                      2021.2150684931507
                    ],
                    "value": 2021.2150684931507
                  },
                  "recency": {
                    "value": "Older"
                  },
                  "region": {
                    "value": "Africa"
                  },
                  "sex": {
                    "value": "Female"
                  },
                  "tanzania": {
                    "value": "no"
                  }
                }
              },
              {
                "branch_attrs": {
                  "labels": {
                    "aa": "S: A701V"
                  },
                  "mutations": {
                    "S": [
                      "A701V"
                    ],
                    "nuc": [
                      "C22290-",
                      "T22291-",
                      "C23664T",
                      "T28888C"
                    ]
                  }
                },
                "children": [
                  {
                    "branch_attrs": {
                      "mutations": {}
                    },
                    "children": [
                      {
                        "branch_attrs": {
                          "mutations": {}
                        },
                        "children": [
                          {
                            "branch_attrs": {
                              "labels": {
                                "aa": "ORF1a: G3278S"
                              },
                              "mutations": {
                                "ORF1a": [
                                  "G3278S"
                                ],
                                "nuc": [
                                  "G10097A"
                                ]
                              }
                            },
                            "name": "Angola/CERI-KRISP-K013701/2020",
                            "node_attrs": {
                              "S1_mutations": {
                                "value": 5.0
                              },
                              "clade_membership": {
                                "value": "20H (Beta, V2)"
                              },
                              "country": {
                                "confidence": {
                                  "Angola": 1.0
                                },
                                "entropy": -1.000088900581841e-12,
                                "value": "Angola"
                              },
                              "current_frequency": {
                                "value": 0.0
                              },
                              "div": 17,
                              "division": {
                                "value": "Luanda"
                              },
                              "emerging_lineage": {
                                "value": "20H (Beta, V2)"
                              },
                              "epiweek": {
                                "value": "202039"
                              },
                              "gisaid_epi_isl": {
                                "value": "EPI_ISL_2685960"
                              },
                              "host": {
                                "value": "Human"
                              },
                              "mutational_fitness": {
                                "value": 0.513665823
                              },
                              "num_date": {
                                "confidence": [
                                  2020.7363387978141,
                                  2020.7363387978141
                                ],
                                "value": 2020.7363387978141
                              },
                              "recency": {
                                "value": "Older"
                              },
                              "region": {
                                "value": "Africa"
                              },
                              "sex": {
                                "value": "Male"
                              },
                              "tanzania": {
                                "value": "no"
                              }
                            }
                          },
                          {
                            "branch_attrs": {
                              "mutations": {
                                "nuc": [
                                  "C23731T"
                                ]
                              }
                            },
                            "name": "Angola/CERI-KRISP-K013714/2020",
                            "node_attrs": {
                              "S1_mutations": {
                                "value": 5.0
                              },
                              "clade_membership": {
                                "value": "20H (Beta, V2)"
                              },
                              "country": {
                                "confidence": {
                                  "Angola": 1.0
                                },
                                "entropy": -1.000088900581841e-12,
                                "value": "Angola"
                              },
                              "current_frequency": {
                                "value": 0.0
                              },
                              "div": 17,
                              "division": {
                                "value": "Luanda"
                              },
                              "emerging_lineage": {
                                "value": "20H (Beta, V2)"
                              },
                              "epiweek": {
                                "value": "202042"
                              },
                              "gisaid_epi_isl": {
                                "value": "EPI_ISL_2685969"
                              },
                              "host": {
                                "value": "Human"
                              },
                              "mutational_fitness": {
                                "value": 0.51384539
                              },
                              "num_date": {
                                "confidence": [
                                  2020.7800546448088,
                                  2020.7800546448088
                                ],
                                "value": 2020.7800546448088
                              },
                              "recency": {
                                "value": "Older"
                              },
                              "region": {
                                "value": "Africa"
                              },
                              "sex": {
                                "value": "Female"
                              },
                              "tanzania": {
                                "value": "no"
                              }
                            }
                          }
                        ],
                        "name": "NODE_0000006",
                        "node_attrs": {
                          "S1_mutations": {
                            "value": 5.0
                          },
                          "clade_membership": {
                            "value": "20H (Beta, V2)"
                          },
                          "country": {
                            "confidence": {
                              "Angola": 0.9999861131503652
                            },
                            "entropy": 0.00017904156203352251,
                            "value": "Angola"
                          },
                          "current_frequency": {
                            "value": 0.0
                          },
                          "div": 16,
                          "emerging_lineage": {
                            "value": "20H (Beta, V2)"
                          },
                          "mutational_fitness": {
                            "value": 0.51384539
                          },
                          "num_date": {
                            "confidence": [
                              2020.6534487121733,
                              2020.7359413488136
                            ],
                            "value": 2020.7073058500323
                          }
                        }
                      },
                      {
                        "branch_attrs": {
                          "mutations": {}
                        },
                        "children": [
                          {
                            "branch_attrs": {
                              "mutations": {
                                "nuc": [
                                  "A2692T"
                                ]
                              }
                            },
                            "children": [
                              {
                                "branch_attrs": {
                                  "mutations": {
                                    "nuc": [
                                      "T3037C"
                                    ]
                                  }
                                },
                                "name": "Angola/CERI-KRISP-K013697/2020",
                                "node_attrs": {
                                  "S1_mutations": {
                                    "value": 5.0
                                  },
                                  "clade_membership": {
                                    "value": "20H (Beta, V2)"
                                  },
                                  "country": {
                                    "confidence": {
                                      "Angola": 1.0
                                    },
                                    "entropy": -1.000088900581841e-12,
                                    "value": "Angola"
                                  },
                                  "current_frequency": {
                                    "value": 0.0
                                  },
                                  "div": 18,
                                  "division": {
                                    "value": "Luanda"
                                  },
                                  "emerging_lineage": {
                                    "value": "20H (Beta, V2)"
                                  },
                                  "epiweek": {
                                    "value": "202041"
                                  },
                                  "gisaid_epi_isl": {
                                    "value": "EPI_ISL_2685957"
                                  },
                                  "host": {
                                    "value": "Human"
                                  },
                                  "mutational_fitness": {
                                    "value": 0.51384539
                                  },
                                  "num_date": {
                                    "confidence": [
                                      2020.7718579234972,
                                      2020.7718579234972
                                    ],
                                    "value": 2020.7718579234972
                                  },
                                  "recency": {
                                    "value": "Older"
                                  },
                                  "region": {
                                    "value": "Africa"
                                  },
                                  "sex": {
                                    "value": "Female"
                                  },
                                  "tanzania": {
                                    "value": "no"
                                  }
                                }
                              },
                              {
                                "branch_attrs": {
                                  "labels": {
                                    "aa": "S: D215G"
                                  },
                                  "mutations": {
                                    "S": [
                                      "D215G"
                                    ],
                                    "nuc": [
                                      "A22206G"
                                    ]
                                  }
                                },
                                "name": "Angola/CERI-KRISP-K013773/2020",
                                "node_attrs": {
                                  "S1_mutations": {
                                    "value": 6.0
                                  },
                                  "clade_membership": {
                                    "value": "20H (Beta, V2)"
                                  },
                                  "country": {
                                    "confidence": {
                                      "Angola": 1.0
                                    },
                                    "entropy": -1.000088900581841e-12,
                                    "value": "Angola"
                                  },
                                  "current_frequency": {
                                    "value": 0.0
                                  },
                                  "div": 18,
                                  "division": {
                                    "value": "Luanda"
                                  },
                                  "emerging_lineage": {
                                    "value": "20H (Beta, V2)"
                                  },
                                  "epiweek": {
                                    "value": "202050"
                                  },
                                  "gisaid_epi_isl": {
                                    "value": "EPI_ISL_2686006"
                                  },
                                  "host": {
                                    "value": "Human"
                                  },
                                  "mutational_fitness": {
                                    "value": 0.54753569
                                  },
                                  "num_date": {
                                    "confidence": [
                                      2020.9439890710382,
                                      2020.9439890710382
                                    ],
                                    "value": 2020.9439890710382
                                  },
                                  "recency": {
                                    "value": "Older"
                                  },
                                  "region": {
                                    "value": "Africa"
                                  },
                                  "sex": {
                                    "value": "Female"
                                  },
                                  "tanzania": {
                                    "value": "no"
                                  }
                                }
                              }
                            ],
                            "name": "NODE_0000005",
                            "node_attrs": {
                              "S1_mutations": {
                                "value": 5.0
                              },
                              "clade_membership": {
                                "value": "20H (Beta, V2)"
                              },
                              "country": {
                                "confidence": {
                                  "Angola": 0.9999877640567763
                                },
                                "entropy": 0.00015994530042871087,
                                "value": "Angola"
                              },
                              "current_frequency": {
                                "value": 0.0
                              },
                              "div": 17,
                              "emerging_lineage": {
                                "value": "20H (Beta, V2)"
                              },
                              "mutational_fitness": {
                                "value": 0.51384539
                              },
                              "num_date": {
                                "confidence": [
                                  2020.7143367393742,
                                  2020.7692586842147
                                ],
                                "value": 2020.7568212559306
                              }
                            }
                          },
                          {
                            "branch_attrs": {
                              "mutations": {}
                            },
                            "children": [
                              {
                                "branch_attrs": {
                                  "mutations": {}
                                },
                                "name": "Angola/CERI-KRISP-K013733/2020",
                                "node_attrs": {
                                  "S1_mutations": {
                                    "value": 5.0
                                  },
                                  "clade_membership": {
                                    "value": "20H (Beta, V2)"
                                  },
                                  "country": {
                                    "confidence": {
                                      "Angola": 1.0
                                    },
                                    "entropy": -1.000088900581841e-12,
                                    "value": "Angola"
                                  },
                                  "current_frequency": {
                                    "value": 0.0
                                  },
                                  "div": 16,
                                  "division": {
                                    "value": "Luanda"
                                  },
                                  "emerging_lineage": {
                                    "value": "20H (Beta, V2)"
                                  },
                                  "epiweek": {
                                    "value": "202039"
                                  },
                                  "gisaid_epi_isl": {
                                    "value": "EPI_ISL_2685982"
                                  },
                                  "host": {
                                    "value": "Human"
                                  },
                                  "mutational_fitness": {
                                    "value": 0.51384539
                                  },
                                  "num_date": {
                                    "confidence": [
                                      2020.733606557377,
                                      2020.733606557377
                                    ],
                                    "value": 2020.733606557377
                                  },
                                  "recency": {
                                    "value": "Older"
                                  },
                                  "region": {
                                    "value": "Africa"
                                  },
                                  "sex": {
                                    "value": "Male"
                                  },
                                  "tanzania": {
                                    "value": "no"
                                  }
                                }
                              },
                              {
                                "branch_attrs": {
                                  "mutations": {}
                                },
                                "name": "Angola/CERI-KRISP-K013761/2020",
                                "node_attrs": {
                                  "S1_mutations": {
                                    "value": 5.0
                                  },
                                  "clade_membership": {
                                    "value": "20H (Beta, V2)"
                                  },
                                  "country": {
                                    "confidence": {
                                      "Angola": 1.0
                                    },
                                    "entropy": -1.000088900581841e-12,
                                    "value": "Angola"
                                  },
                                  "current_frequency": {
                                    "value": 0.0
                                  },
                                  "div": 16,
                                  "division": {
                                    "value": "Luanda"
                                  },
                                  "emerging_lineage": {
                                    "value": "20H (Beta, V2)"
                                  },
                                  "epiweek": {
                                    "value": "202050"
                                  },
                                  "gisaid_epi_isl": {
                                    "value": "EPI_ISL_2685998"
                                  },
                                  "host": {
                                    "value": "Human"
                                  },
                                  "mutational_fitness": {
                                    "value": 0.51384539
                                  },
                                  "num_date": {
                                    "confidence": [
                                      2020.9357923497269,
                                      2020.9357923497269
                                    ],
                                    "value": 2020.9357923497269
                                  },
                                  "recency": {
                                    "value": "Older"
                                  },
                                  "region": {
                                    "value": "Africa"
                                  },
                                  "sex": {
                                    "value": "Male"
                                  },
                                  "tanzania": {
                                    "value": "no"
                                  }
                                }
                              }
                            ],
                            "name": "NODE_0000009",
                            "node_attrs": {
                              "S1_mutations": {
                                "value": 5.0
                              },
                              "clade_membership": {
                                "value": "20H (Beta, V2)"
                              },
                              "country": {
                                "confidence": {
                                  "Angola": 0.9999877640567763
                                },
                                "entropy": 0.00015994530042871087,
                                "value": "Angola"
                              },
                              "current_frequency": {
                                "value": 0.0
                              },
                              "div": 16,
                              "emerging_lineage": {
                                "value": "20H (Beta, V2)"
                              },
                              "mutational_fitness": {
                                "value": 0.51384539
                              },
                              "num_date": {
                                "confidence": [
                                  2020.7000086887108,
                                  2020.733606557377
                                ],
                                "value": 2020.733606557377
                              }
                            }
                          }
                        ],
                        "name": "NODE_0000007",
                        "node_attrs": {
                          "S1_mutations": {
                            "value": 5.0
                          },
                          "clade_membership": {
                            "value": "20H (Beta, V2)"
                          },
                          "country": {
                            "confidence": {
                              "Angola": 0.9999857423883077
                            },
                            "entropy": 0.0001833210152766903,
                            "value": "Angola"
                          },
                          "current_frequency": {
                            "value": 0.0
                          },
                          "div": 16,
                          "emerging_lineage": {
                            "value": "20H (Beta, V2)"
                          },
                          "mutational_fitness": {
                            "value": 0.51384539
                          },
                          "num_date": {
                            "confidence": [
                              2020.6530717482585,
                              2020.7313781932296
                            ],
                            "value": 2020.7076089756572
                          }
                        }
                      }
                    ],
                    "name": "NODE_0000004",
                    "node_attrs": {
                      "S1_mutations": {
                        "value": 5.0
                      },
                      "clade_membership": {
                        "value": "20H (Beta, V2)"
                      },
                      "country": {
                        "confidence": {
                          "Angola": 0.9998641690404019
                        },
                        "entropy": 0.001409672984228204,
                        "value": "Angola"
                      },
                      "current_frequency": {
                        "value": 0.0
                      },
                      "div": 16,
                      "emerging_lineage": {
                        "value": "20H (Beta, V2)"
                      },
                      "mutational_fitness": {
                        "value": 0.51384539
                      },
                      "num_date": {
                        "confidence": [
                          2020.586917372066,
                          2020.7289193420474
                        ],
                        "value": 2020.664988242877
                      }
                    }
                  },
                  {
                    "branch_attrs": {
                      "mutations": {
                        "nuc": [
                          "C28253T"
                        ]
                      }
                    },
                    "children": [
                      {
                        "branch_attrs": {
                          "mutations": {}
                        },
                        "children": [
                          {
                            "branch_attrs": {
                              "labels": {
                                "aa": "S: D215G"
                              },
                              "mutations": {
                                "S": [
                                  "D215G"
                                ],
                                "nuc": [
                                  "A22206G"
                                ]
                              }
                            },
                            "name": "Angola/CERI-KRISP-K013690/2020",
                            "node_attrs": {
                              "S1_mutations": {
                                "value": 6.0
                              },
                              "clade_membership": {
                                "value": "20H (Beta, V2)"
                              },
                              "country": {
                                "confidence": {
                                  "Angola": 1.0
                                },
                                "entropy": -1.000088900581841e-12,
                                "value": "Angola"
                              },
                              "current_frequency": {
                                "value": 0.0
                              },
                              "div": 18,
                              "division": {
                                "value": "Luanda"
                              },
                              "emerging_lineage": {
                                "value": "20H (Beta, V2)"
                              },
                              "epiweek": {
                                "value": "202041"
                              },
                              "gisaid_epi_isl": {
                                "value": "EPI_ISL_2685955"
                              },
                              "host": {
                                "value": "Human"
                              },
                              "mutational_fitness": {
                                "value": 0.54753569
                              },
                              "num_date": {
                                "confidence": [
                                  2020.7609289617487,
                                  2020.7609289617487
                                ],
                                "value": 2020.7609289617487
                              },
                              "recency": {
                                "value": "Older"
                              },
                              "region": {
                                "value": "Africa"
                              },
                              "sex": {
                                "value": "Female"
                              },
                              "tanzania": {
                                "value": "no"
                              }
                            }
                          },
                          {
                            "branch_attrs": {
                              "mutations": {}
                            },
                            "name": "Angola/CERI-KRISP-K013688/2020",
                            "node_attrs": {
                              "S1_mutations": {
                                "value": 5.0
                              },
                              "clade_membership": {
                                "value": "20H (Beta, V2)"
                              },
                              "country": {
                                "confidence": {
                                  "Angola": 1.0
                                },
                                "entropy": -1.000088900581841e-12,
                                "value": "Angola"
                              },
                              "current_frequency": {
                                "value": 0.0
                              },
                              "div": 17,
                              "division": {
                                "value": "Luanda"
                              },
                              "emerging_lineage": {
                                "value": "20H (Beta, V2)"
                              },
                              "epiweek": {
                                "value": "202041"
                              },
                              "gisaid_epi_isl": {
                                "value": "EPI_ISL_2685953"
                              },
                              "host": {
                                "value": "Human"
                              },
                              "mutational_fitness": {
                                "value": 0.51384539
                              },
                              "num_date": {
                                "confidence": [
                                  2020.7609289617487,
                                  2020.7609289617487
                                ],
                                "value": 2020.7609289617487
                              },
                              "recency": {
                                "value": "Older"
                              },
                              "region": {
                                "value": "Africa"
                              },
                              "sex": {
                                "value": "Male"
                              },
                              "tanzania": {
                                "value": "no"
                              }
                            }
                          }
                        ],
                        "name": "NODE_0000011",
                        "node_attrs": {
                          "S1_mutations": {
                            "value": 5.0
                          },
                          "clade_membership": {
                            "value": "20H (Beta, V2)"
                          },
                          "country": {
                            "confidence": {
                              "Angola": 0.9999860788140814
                            },
                            "entropy": 0.00017943422879020146,
                            "value": "Angola"
                          },
                          "current_frequency": {
                            "value": 0.0
                          },
                          "div": 17,
                          "emerging_lineage": {
                            "value": "20H (Beta, V2)"
                          },
                          "mutational_fitness": {
                            "value": 0.51384539
                          },
                          "num_date": {
                            "confidence": [
                              2020.6421158592357,
                              2020.7582699162326
                            ],
                            "value": 2020.7335632546776
                          }
                        }
                      },
                      {
                        "branch_attrs": {
                          "labels": {
                            "aa": "S: K417N"
                          },
                          "mutations": {
                            "S": [
                              "K417N"
                            ],
                            "nuc": [
                              "G22813T"
                            ]
                          }
                        },
                        "children": [
                          {
                            "branch_attrs": {
                              "mutations": {}
                            },
                            "children": [
                              {
                                "branch_attrs": {
                                  "labels": {
                                    "aa": "ORF1a: -3675S, -3676G, -3677F; S: -241L, -242L, -243A"
                                  },
                                  "mutations": {
                                    "ORF1a": [
                                      "-3675S",
                                      "-3676G",
                                      "-3677F"
                                    ],
                                    "S": [
                                      "-241L",
                                      "-242L",
                                      "-243A"
                                    ],
                                    "nuc": [
                                      "-11288T",
                                      "-11289C",
                                      "-11290T",
                                      "-11291G",
                                      "-11292G",
                                      "-11293T",
                                      "-11294T",
                                      "-11295T",
                                      "-11296T",
                                      "-22283T",
                                      "-22284T",
                                      "-22285A",
                                      "-22286C",
                                      "-22287T",
                                      "-22288T",
                                      "-22289G",
                                      "-22290C",
                                      "-22291T"
                                    ]
                                  }
                                },
                                "children": [
                                  {
                                    "branch_attrs": {
                                      "mutations": {}
                                    },
                                    "name": "Angola/CERI-KRISP-K013449/2020",
                                    "node_attrs": {
                                      "S1_mutations": {
                                        "value": 5.0
                                      },
                                      "clade_membership": {
                                        "value": "20H (Beta, V2)"
                                      },
                                      "country": {
                                        "confidence": {
                                          "Angola": 1.0
                                        },
                                        "entropy": -1.000088900581841e-12,
                                        "value": "Angola"
                                      },
                                      "current_frequency": {
                                        "value": 0.0
                                      },
                                      "div": 18,
                                      "division": {
                                        "value": "Luanda"
                                      },
                                      "emerging_lineage": {
                                        "value": "20H (Beta, V2)"
                                      },
                                      "epiweek": {
                                        "value": "202050"
                                      },
                                      "gisaid_epi_isl": {
                                        "value": "EPI_ISL_2492864"
                                      },
                                      "host": {
                                        "value": "Human"
                                      },
                                      "mutational_fitness": {
                                        "value": 0.4795712
                                      },
                                      "num_date": {
                                        "confidence": [
                                          2020.938524590164,
                                          2020.938524590164
                                        ],
                                        "value": 2020.938524590164
                                      },
                                      "recency": {
                                        "value": "Older"
                                      },
                                      "region": {
                                        "value": "Africa"
                                      },
                                      "sex": {
                                        "value": "Female"
                                      },
                                      "tanzania": {
                                        "value": "no"
                                      }
                                    }
                                  },
                                  {
                                    "branch_attrs": {
                                      "mutations": {}
                                    },
                                    "name": "Angola/CERI-KRISP-K013472/2020",
                                    "node_attrs": {
                                      "S1_mutations": {
                                        "value": 5.0
                                      },
                                      "clade_membership": {
                                        "value": "20H (Beta, V2)"
                                      },
                                      "country": {
                                        "confidence": {
                                          "Angola": 1.0
                                        },
                                        "entropy": -1.000088900581841e-12,
                                        "value": "Angola"
                                      },
                                      "current_frequency": {
                                        "value": 0.0
                                      },
                                      "div": 18,
                                      "division": {
                                        "value": "Luanda"
                                      },
                                      "emerging_lineage": {
                                        "value": "20H (Beta, V2)"
                                      },
                                      "epiweek": {
                                        "value": "202050"
                                      },
                                      "gisaid_epi_isl": {
                                        "value": "EPI_ISL_2492854"
                                      },
                                      "host": {
                                        "value": "Human"
                                      },
                                      "mutational_fitness": {
                                        "value": 0.4795712
                                      },
                                      "num_date": {
                                        "confidence": [
                                          2020.938524590164,
                                          2020.938524590164
                                        ],
                                        "value": 2020.938524590164
                                      },
                                      "recency": {
                                        "value": "Older"
                                      },
                                      "region": {
                                        "value": "Africa"
                                      },
                                      "sex": {
                                        "value": "Male"
                                      },
                                      "tanzania": {
                                        "value": "no"
                                      }
                                    }
                                  }
                                ],
                                "name": "NODE_0000015",
                                "node_attrs": {
                                  "S1_mutations": {
                                    "value": 5.0
                                  },
                                  "clade_membership": {
                                    "value": "20H (Beta, V2)"
                                  },
                                  "country": {
                                    "confidence": {
                                      "Angola": 0.9999877839898397
                                    },
                                    "entropy": 0.00015971440633064153,
                                    "value": "Angola"
                                  },
                                  "current_frequency": {
                                    "value": 0.0
                                  },
                                  "div": 18,
                                  "emerging_lineage": {
                                    "value": "20H (Beta, V2)"
                                  },
                                  "mutational_fitness": {
                                    "value": 0.4795712
                                  },
                                  "num_date": {
                                    "confidence": [
                                      2020.8931785191946,
                                      2020.938524590164
                                    ],
                                    "value": 2020.938524590164
                                  }
                                }
                              },
                              {
                                "branch_attrs": {
                                  "mutations": {}
                                },
                                "children": [
                                  {
                                    "branch_attrs": {
                                      "mutations": {}
                                    },
                                    "name": "Angola/CERI-KRISP-K013685/2020",
                                    "node_attrs": {
                                      "S1_mutations": {
                                        "value": 6.0
                                      },
                                      "clade_membership": {
                                        "value": "20H (Beta, V2)"
                                      },
                                      "country": {
                                        "confidence": {
                                          "Angola": 1.0
                                        },
                                        "entropy": -1.000088900581841e-12,
                                        "value": "Angola"
                                      },
                                      "current_frequency": {
                                        "value": 0.0
                                      },
                                      "div": 18,
                                      "division": {
                                        "value": "Luanda"
                                      },
                                      "emerging_lineage": {
                                        "value": "20H (Beta, V2)"
                                      },
                                      "epiweek": {
                                        "value": "202041"
                                      },
                                      "gisaid_epi_isl": {
                                        "value": "EPI_ISL_2685950"
                                      },
                                      "host": {
                                        "value": "Human"
                                      },
                                      "mutational_fitness": {
                                        "value": 0.5091916
                                      },
                                      "num_date": {
                                        "confidence": [
                                          2020.7581967213114,
                                          2020.7581967213114
                                        ],
                                        "value": 2020.7581967213114
                                      },
                                      "recency": {
                                        "value": "Older"
                                      },
                                      "region": {
                                        "value": "Africa"
                                      },
                                      "sex": {
                                        "value": "Male"
                                      },
                                      "tanzania": {
                                        "value": "no"
                                      }
                                    }
                                  },
                                  {
                                    "branch_attrs": {
                                      "mutations": {}
                                    },
                                    "name": "Angola/CERI-KRISP-K013686/2020",
                                    "node_attrs": {
                                      "S1_mutations": {
                                        "value": 6.0
                                      },
                                      "clade_membership": {
                                        "value": "20H (Beta, V2)"
                                      },
                                      "country": {
                                        "confidence": {
                                          "Angola": 1.0
                                        },
                                        "entropy": -1.000088900581841e-12,
                                        "value": "Angola"
                                      },
                                      "current_frequency": {
                                        "value": 0.0
                                      },
                                      "div": 18,
                                      "division": {
                                        "value": "Luanda"
                                      },
                                      "emerging_lineage": {
                                        "value": "20H (Beta, V2)"
                                      },
                                      "epiweek": {
                                        "value": "202041"
                                      },
                                      "gisaid_epi_isl": {
                                        "value": "EPI_ISL_2685951"
                                      },
                                      "host": {
                                        "value": "Human"
                                      },
                                      "mutational_fitness": {
                                        "value": 0.5091916
                                      },
                                      "num_date": {
                                        "confidence": [
                                          2020.7581967213114,
                                          2020.7581967213114
                                        ],
                                        "value": 2020.7581967213114
                                      },
                                      "recency": {
                                        "value": "Older"
                                      },
                                      "region": {
                                        "value": "Africa"
                                      },
                                      "sex": {
                                        "value": "Male"
                                      },
                                      "tanzania": {
                                        "value": "no"
                                      }
                                    }
                                  }
                                ],
                                "name": "NODE_0000017",
                                "node_attrs": {
                                  "S1_mutations": {
                                    "value": 6.0
                                  },
                                  "clade_membership": {
                                    "value": "20H (Beta, V2)"
                                  },
                                  "country": {
                                    "confidence": {
                                      "Angola": 0.9999877839898397
                                    },
                                    "entropy": 0.00015971440633064153,
                                    "value": "Angola"
                                  },
                                  "current_frequency": {
                                    "value": 0.0
                                  },
                                  "div": 18,
                                  "emerging_lineage": {
                                    "value": "20H (Beta, V2)"
                                  },
                                  "mutational_fitness": {
                                    "value": 0.5091916
                                  },
                                  "num_date": {
                                    "confidence": [
                                      2020.723111098038,
                                      2020.7581967213114
                                    ],
                                    "value": 2020.7581967213114
                                  }
                                }
                              }
                            ],
                            "name": "NODE_0000013",
                            "node_attrs": {
                              "S1_mutations": {
                                "value": 6.0
                              },
                              "clade_membership": {
                                "value": "20H (Beta, V2)"
                              },
                              "country": {
                                "confidence": {
                                  "Angola": 0.9999871877595659
                                },
                                "entropy": 0.000166646356938505,
                                "value": "Angola"
                              },
                              "current_frequency": {
                                "value": 0.0
                              },
                              "div": 18,
                              "emerging_lineage": {
                                "value": "20H (Beta, V2)"
                              },
                              "mutational_fitness": {
                                "value": 0.5091916
                              },
                              "num_date": {
                                "confidence": [
                                  2020.6679253733,
                                  2020.755968357164
                                ],
                                "value": 2020.7336847156898
                              }
                            }
                          },
                          {
                            "branch_attrs": {
                              "mutations": {
                                "nuc": [
                                  "G174T"
                                ]
                              }
                            },
                            "children": [
                              {
                                "branch_attrs": {
                                  "mutations": {}
                                },
                                "children": [
                                  {
                                    "branch_attrs": {
                                      "labels": {
                                        "aa": "ORF1a: -3675S, -3676G, -3677F"
                                      },
                                      "mutations": {
                                        "ORF1a": [
                                          "-3675S",
                                          "-3676G",
                                          "-3677F"
                                        ]
                                      }
                                    },
                                    "children": [
                                      {
                                        "branch_attrs": {
                                          "mutations": {
                                            "nuc": [
                                              "-11288T",
                                              "-11289C",
                                              "-11290T",
                                              "-11291G",
                                              "-11292G",
                                              "-11293T",
                                              "-11294T",
                                              "-11295T",
                                              "-11296T"
                                            ]
                                          }
                                        },
                                        "children": [
                                          {
                                            "branch_attrs": {
                                              "mutations": {}
                                            },
                                            "name": "Angola/CERI-KRISP-K013442/2020",
                                            "node_attrs": {
                                              "S1_mutations": {
                                                "value": 6.0
                                              },
                                              "clade_membership": {
                                                "value": "20H (Beta, V2)"
                                              },
                                              "country": {
                                                "confidence": {
                                                  "Angola": 1.0
                                                },
                                                "entropy": -1.000088900581841e-12,
                                                "value": "Angola"
                                              },
                                              "current_frequency": {
                                                "value": 0.0
                                              },
                                              "div": 19,
                                              "division": {
                                                "value": "Luanda"
                                              },
                                              "emerging_lineage": {
                                                "value": "20H (Beta, V2)"
                                              },
                                              "epiweek": {
                                                "value": "202050"
                                              },
                                              "gisaid_epi_isl": {
                                                "value": "EPI_ISL_2492841"
                                              },
                                              "host": {
                                                "value": "Human"
                                              },
                                              "mutational_fitness": {
                                                "value": 0.48972780000000005
                                              },
                                              "num_date": {
                                                "confidence": [
                                                  2020.938524590164,
                                                  2020.938524590164
                                                ],
                                                "value": 2020.938524590164
                                              },
                                              "recency": {
                                                "value": "Older"
                                              },
                                              "region": {
                                                "value": "Africa"
                                              },
                                              "sex": {
                                                "value": "Male"
                                              },
                                              "tanzania": {
                                                "value": "no"
                                              }
                                            }
                                          },
                                          {
                                            "branch_attrs": {
                                              "labels": {
                                                "aa": "S: -241L, -242L, -243A"
                                              },
                                              "mutations": {
                                                "S": [
                                                  "-241L",
                                                  "-242L",
                                                  "-243A"
                                                ],
                                                "nuc": [
                                                  "-22283T",
                                                  "-22284T",
                                                  "-22285A",
                                                  "-22286C",
                                                  "-22287T",
                                                  "-22288T",
                                                  "-22289G",
                                                  "-22290C",
                                                  "-22291T"
                                                ]
                                              }
                                            },
                                            "name": "Angola/CERI-KRISPK013418/2021",
                                            "node_attrs": {
                                              "S1_mutations": {
                                                "value": 5.0
                                              },
                                              "clade_membership": {
                                                "value": "20H (Beta, V2)"
                                              },
                                              "country": {
                                                "confidence": {
                                                  "Angola": 1.0
                                                },
                                                "entropy": -1.000088900581841e-12,
                                                "value": "Angola"
                                              },
                                              "current_frequency": {
                                                "value": 0.0
                                              },
                                              "div": 19,
                                              "division": {
                                                "value": "Cabinda"
                                              },
                                              "emerging_lineage": {
                                                "value": "20H (Beta, V2)"
                                              },
                                              "epiweek": {
                                                "value": "202107"
                                              },
                                              "gisaid_epi_isl": {
                                                "value": "EPI_ISL_2609531"
                                              },
                                              "host": {
                                                "value": "Human"
                                              },
                                              "mutational_fitness": {
                                                "value": 0.4795712
                                              },
                                              "num_date": {
                                                "confidence": [
                                                  2021.1383561643836,
                                                  2021.1383561643836
                                                ],
                                                "value": 2021.1383561643836
                                              },
                                              "recency": {
                                                "value": "Older"
                                              },
                                              "region": {
                                                "value": "Africa"
                                              },
                                              "sex": {
                                                "value": "Male"
                                              },
                                              "tanzania": {
                                                "value": "no"
                                              }
                                            }
                                          }
                                        ],
                                        "name": "NODE_0000023",
                                        "node_attrs": {
                                          "S1_mutations": {
                                            "value": 6.0
                                          },
                                          "clade_membership": {
                                            "value": "20H (Beta, V2)"
                                          },
                                          "country": {
                                            "confidence": {
                                              "Angola": 0.9999877004651234
                                            },
                                            "entropy": 0.00016067962205390274,
                                            "value": "Angola"
                                          },
                                          "current_frequency": {
                                            "value": 0.0
                                          },
                                          "div": 19,
                                          "emerging_lineage": {
                                            "value": "20H (Beta, V2)"
                                          },
                                          "mutational_fitness": {
                                            "value": 0.48972780000000005
                                          },
                                          "num_date": {
                                            "confidence": [
                                              2020.9079007055202,
                                              2020.938524590164
                                            ],
                                            "value": 2020.938524590164
                                          }
                                        }
                                      },
                                      {
                                        "branch_attrs": {
                                          "labels": {
                                            "aa": "S: -241L, -242L, -243A"
                                          },
                                          "mutations": {
                                            "S": [
                                              "-241L",
                                              "-242L",
                                              "-243A"
                                            ],
                                            "nuc": [
                                              "-22283T",
                                              "-22284T",
                                              "-22285A",
                                              "-22286C",
                                              "-22287T",
                                              "-22288T",
                                              "-22289G",
                                              "-22290C",
                                              "-22291T"
                                            ]
                                          }
                                        },
                                        "children": [
                                          {
                                            "branch_attrs": {
                                              "labels": {
                                                "aa": "ORF1a: N594-, L595-, V596-"
                                              },
                                              "mutations": {
                                                "ORF1a": [
                                                  "N594-",
                                                  "L595-",
                                                  "V596-"
                                                ],
                                                "nuc": [
                                                  "A2045-",
                                                  "A2046-",
                                                  "T2047-",
                                                  "C2048-",
                                                  "T2049-",
                                                  "A2050-",
                                                  "G2051-",
                                                  "T2052-",
                                                  "T2053-",
                                                  "-11288T",
                                                  "-11289C",
                                                  "-11290T",
                                                  "-11291G",
                                                  "-11292G",
                                                  "-11293T",
                                                  "-11294T",
                                                  "-11295T",
                                                  "-11296T"
                                                ]
                                              }
                                            },
                                            "name": "Angola/CERI-KRISP-K013469/2020",
                                            "node_attrs": {
                                              "S1_mutations": {
                                                "value": 5.0
                                              },
                                              "clade_membership": {
                                                "value": "20H (Beta, V2)"
                                              },
                                              "country": {
                                                "confidence": {
                                                  "Angola": 1.0
                                                },
                                                "entropy": -1.000088900581841e-12,
                                                "value": "Angola"
                                              },
                                              "current_frequency": {
                                                "value": 0.0
                                              },
                                              "div": 19,
                                              "division": {
                                                "value": "Luanda"
                                              },
                                              "emerging_lineage": {
                                                "value": "20H (Beta, V2)"
                                              },
                                              "epiweek": {
                                                "value": "202050"
                                              },
                                              "gisaid_epi_isl": {
                                                "value": "EPI_ISL_2492807"
                                              },
                                              "host": {
                                                "value": "Human"
                                              },
                                              "mutational_fitness": {
                                                "value": 0.4765712
                                              },
                                              "num_date": {
                                                "confidence": [
                                                  2020.9357923497269,
                                                  2020.9357923497269
                                                ],
                                                "value": 2020.9357923497269
                                              },
                                              "recency": {
                                                "value": "Older"
                                              },
                                              "region": {
                                                "value": "Africa"
                                              },
                                              "sex": {
                                                "value": "Male"
                                              },
                                              "tanzania": {
                                                "value": "no"
                                              }
                                            }
                                          },
                                          {
                                            "branch_attrs": {
                                              "labels": {
                                                "aa": "ORF1a: S3675-, G3676-, F3677-; E: L71P"
                                              },
                                              "mutations": {
                                                "E": [
                                                  "L71P"
                                                ],
                                                "ORF1a": [
                                                  "S3675-",
                                                  "G3676-",
                                                  "F3677-"
                                                ],
                                                "nuc": [
                                                  "T26456C"
                                                ]
                                              }
                                            },
                                            "children": [
                                              {
                                                "branch_attrs": {
                                                  "mutations": {}
                                                },
                                                "name": "Angola/CERI-KRISP-K013453/2020",
                                                "node_attrs": {
                                                  "S1_mutations": {
                                                    "value": 5.0
                                                  },
                                                  "clade_membership": {
                                                    "value": "20H (Beta, V2)"
                                                  },
                                                  "country": {
                                                    "confidence": {
                                                      "Angola": 1.0
                                                    },
                                                    "entropy": -1.000088900581841e-12,
                                                    "value": "Angola"
                                                  },
                                                  "current_frequency": {
                                                    "value": 0.0
                                                  },
                                                  "div": 20,
                                                  "division": {
                                                    "value": "Luanda"
                                                  },
                                                  "emerging_lineage": {
                                                    "value": "20H (Beta, V2)"
                                                  },
                                                  "epiweek": {
                                                    "value": "202050"
                                                  },
                                                  "gisaid_epi_isl": {
                                                    "value": "EPI_ISL_2492859"
                                                  },
                                                  "host": {
                                                    "value": "Human"
                                                  },
                                                  "mutational_fitness": {
                                                    "value": 0.47997239999999997
                                                  },
                                                  "num_date": {
                                                    "confidence": [
                                                      2020.938524590164,
                                                      2020.938524590164
                                                    ],
                                                    "value": 2020.938524590164
                                                  },
                                                  "recency": {
                                                    "value": "Older"
                                                  },
                                                  "region": {
                                                    "value": "Africa"
                                                  },
                                                  "sex": {
                                                    "value": "Male"
                                                  },
                                                  "tanzania": {
                                                    "value": "no"
                                                  }
                                                }
                                              },
                                              {
                                                "branch_attrs": {
                                                  "mutations": {}
                                                },
                                                "children": [
                                                  {
                                                    "branch_attrs": {
                                                      "mutations": {}
                                                    },
                                                    "name": "Angola/CERI-KRISP-K013433/2021",
                                                    "node_attrs": {
                                                      "S1_mutations": {
                                                        "value": 5.0
                                                      },
                                                      "clade_membership": {
                                                        "value": "20H (Beta, V2)"
                                                      },
                                                      "country": {
                                                        "confidence": {
                                                          "Angola": 1.0
                                                        },
                                                        "entropy": -1.000088900581841e-12,
                                                        "value": "Angola"
                                                      },
                                                      "current_frequency": {
                                                        "value": 0.0
                                                      },
                                                      "div": 20,
                                                      "division": {
                                                        "value": "Luanda"
                                                      },
                                                      "emerging_lineage": {
                                                        "value": "20H (Beta, V2)"
                                                      },
                                                      "epiweek": {
                                                        "value": "202114"
                                                      },
                                                      "gisaid_epi_isl": {
                                                        "value": "EPI_ISL_2492898"
                                                      },
                                                      "host": {
                                                        "value": "Human"
                                                      },
                                                      "mutational_fitness": {
                                                        "value": 0.47997239999999997
                                                      },
                                                      "num_date": {
                                                        "confidence": [
                                                          2021.2671232876712,
                                                          2021.2671232876712
                                                        ],
                                                        "value": 2021.2671232876712
                                                      },
                                                      "recency": {
                                                        "value": "Older"
                                                      },
                                                      "region": {
                                                        "value": "Africa"
                                                      },
                                                      "sex": {
                                                        "value": "Female"
                                                      },
                                                      "tanzania": {
                                                        "value": "no"
                                                      }
                                                    }
                                                  },
                                                  {
                                                    "branch_attrs": {
                                                      "mutations": {}
                                                    },
                                                    "name": "Angola/CERI-KRISP-K013422/2021",
                                                    "node_attrs": {
                                                      "S1_mutations": {
                                                        "value": 5.0
                                                      },
                                                      "clade_membership": {
                                                        "value": "20H (Beta, V2)"
                                                      },
                                                      "country": {
                                                        "confidence": {
                                                          "Angola": 1.0
                                                        },
                                                        "entropy": -1.000088900581841e-12,
                                                        "value": "Angola"
                                                      },
                                                      "current_frequency": {
                                                        "value": 0.0
                                                      },
                                                      "div": 20,
                                                      "division": {
                                                        "value": "Cabinda"
                                                      },
                                                      "emerging_lineage": {
                                                        "value": "20H (Beta, V2)"
                                                      },
                                                      "epiweek": {
                                                        "value": "202111"
                                                      },
                                                      "gisaid_epi_isl": {
                                                        "value": "EPI_ISL_2492584"
                                                      },
                                                      "host": {
                                                        "value": "Human"
                                                      },
                                                      "mutational_fitness": {
                                                        "value": 0.47997239999999997
                                                      },
                                                      "num_date": {
                                                        "confidence": [
                                                          2021.1986301369864,
                                                          2021.1986301369864
                                                        ],
                                                        "value": 2021.1986301369864
                                                      },
                                                      "recency": {
                                                        "value": "Older"
                                                      },
                                                      "region": {
                                                        "value": "Africa"
                                                      },
                                                      "sex": {
                                                        "value": "Male"
                                                      },
                                                      "tanzania": {
                                                        "value": "no"
                                                      }
                                                    }
                                                  }
                                                ],
                                                "name": "NODE_0000028",
                                                "node_attrs": {
                                                  "S1_mutations": {
                                                    "value": 5.0
                                                  },
                                                  "clade_membership": {
                                                    "value": "20H (Beta, V2)"
                                                  },
                                                  "country": {
                                                    "confidence": {
                                                      "Angola": 0.999987790048638
                                                    },
                                                    "entropy": 0.0001596442092254593,
                                                    "value": "Angola"
                                                  },
                                                  "current_frequency": {
                                                    "value": 0.0
                                                  },
                                                  "div": 20,
                                                  "emerging_lineage": {
                                                    "value": "20H (Beta, V2)"
                                                  },
                                                  "mutational_fitness": {
                                                    "value": 0.47997239999999997
                                                  },
                                                  "num_date": {
                                                    "confidence": [
                                                      2021.1504440862564,
                                                      2021.1986301369864
                                                    ],
                                                    "value": 2021.1986301369864
                                                  }
                                                }
                                              }
                                            ],
                                            "name": "NODE_0000016",
                                            "node_attrs": {
                                              "S1_mutations": {
                                                "value": 5.0
                                              },
                                              "clade_membership": {
                                                "value": "20H (Beta, V2)"
                                              },
                                              "country": {
                                                "confidence": {
                                                  "Angola": 0.9999876277798905
                                                },
                                                "entropy": 0.00016154373543634365,
                                                "value": "Angola"
                                              },
                                              "current_frequency": {
                                                "value": 0.0
                                              },
                                              "div": 20,
                                              "emerging_lineage": {
                                                "value": "20H (Beta, V2)"
                                              },
                                              "mutational_fitness": {
                                                "value": 0.47997239999999997
                                              },
                                              "num_date": {
                                                "confidence": [
                                                  2020.922835115056,
                                                  2020.938524590164
                                                ],
                                                "value": 2020.938524590164
                                              }
                                            }
                                          }
                                        ],
                                        "name": "NODE_0000024",
                                        "node_attrs": {
                                          "S1_mutations": {
                                            "value": 5.0
                                          },
                                          "clade_membership": {
                                            "value": "20H (Beta, V2)"
                                          },
                                          "country": {
                                            "confidence": {
                                              "Angola": 0.9999875360044562
                                            },
                                            "entropy": 0.0001626032217493663,
                                            "value": "Angola"
                                          },
                                          "current_frequency": {
                                            "value": 0.0
                                          },
                                          "div": 19,
                                          "emerging_lineage": {
                                            "value": "20H (Beta, V2)"
                                          },
                                          "mutational_fitness": {
                                            "value": 0.4795712
                                          },
                                          "num_date": {
                                            "confidence": [
                                              2020.8862464197448,
                                              2020.9357923497269
                                            ],
                                            "value": 2020.9165114355046
                                          }
                                        }
                                      }
                                    ],
                                    "name": "NODE_0000020",
                                    "node_attrs": {
                                      "S1_mutations": {
                                        "value": 6.0
                                      },
                                      "clade_membership": {
                                        "value": "20H (Beta, V2)"
                                      },
                                      "country": {
                                        "confidence": {
                                          "Angola": 0.9999811778748399
                                        },
                                        "entropy": 0.00023442184054569973,
                                        "value": "Angola"
                                      },
                                      "current_frequency": {
                                        "value": 0.0
                                      },
                                      "div": 19,
                                      "emerging_lineage": {
                                        "value": "20H (Beta, V2)"
                                      },
                                      "mutational_fitness": {
                                        "value": 0.48972780000000005
                                      },
                                      "num_date": {
                                        "confidence": [
                                          2020.8513851406651,
                                          2020.932084205593
                                        ],
                                        "value": 2020.9077663263154
                                      }
                                    }
                                  },
                                  {
                                    "branch_attrs": {
                                      "mutations": {}
                                    },
                                    "children": [
                                      {
                                        "branch_attrs": {
                                          "labels": {
                                            "aa": "ORF1a: P3371S, M3655I, -3675S, -3676G, -3677F; S: R246I"
                                          },
                                          "mutations": {
                                            "ORF1a": [
                                              "P3371S",
                                              "M3655I",
                                              "-3675S",
                                              "-3676G",
                                              "-3677F"
                                            ],
                                            "S": [
                                              "R246I"
                                            ],
                                            "nuc": [
                                              "A5488G",
                                              "C5893T",
                                              "C10376T",
                                              "G11230T",
                                              "-11288T",
                                              "-11289C",
                                              "-11290T",
                                              "-11291G",
                                              "-11292G",
                                              "-11293T",
                                              "-11294T",
                                              "-11295T",
                                              "-11296T",
                                              "G22299T",
                                              "C28888T"
                                            ]
                                          }
                                        },
                                        "name": "Switzerland/SZ-ETHZ-410256/2020",
                                        "node_attrs": {
                                          "S1_mutations": {
                                            "value": 7.0
                                          },
                                          "clade_membership": {
                                            "value": "20H (Beta, V2)"
                                          },
                                          "country": {
                                            "confidence": {
                                              "Europe": 1.0
                                            },
                                            "entropy": -1.000088900581841e-12,
                                            "value": "Europe"
                                          },
                                          "current_frequency": {
                                            "value": 0.0
                                          },
                                          "div": 25,
                                          "division": {
                                            "value": "Europe"
                                          },
                                          "emerging_lineage": {
                                            "value": "20H (Beta, V2)"
                                          },
                                          "epiweek": {
                                            "value": "202051"
                                          },
                                          "gisaid_epi_isl": {
                                            "value": "EPI_ISL_737488"
                                          },
                                          "host": {
                                            "value": "Human"
                                          },
                                          "mutational_fitness": {
                                            "value": 0.49877783
                                          },
                                          "num_date": {
                                            "confidence": [
                                              2020.9521857923498,
                                              2020.9521857923498
                                            ],
                                            "value": 2020.9521857923498
                                          },
                                          "recency": {
                                            "value": "Older"
                                          },
                                          "region": {
                                            "value": "Europe"
                                          },
                                          "tanzania": {
                                            "value": "no"
                                          }
                                        }
                                      },
                                      {
                                        "branch_attrs": {
                                          "mutations": {
                                            "nuc": [
                                              "T28253C"
                                            ]
                                          }
                                        },
                                        "children": [
                                          {
                                            "branch_attrs": {
                                              "mutations": {}
                                            },
                                            "name": "Angola/CERI-KRISP-K013736/2020",
                                            "node_attrs": {
                                              "S1_mutations": {
                                                "value": 6.0
                                              },
                                              "clade_membership": {
                                                "value": "20H (Beta, V2)"
                                              },
                                              "country": {
                                                "confidence": {
                                                  "Angola": 1.0
                                                },
                                                "entropy": -1.000088900581841e-12,
                                                "value": "Angola"
                                              },
                                              "current_frequency": {
                                                "value": 0.0
                                              },
                                              "div": 20,
                                              "division": {
                                                "value": "Luanda"
                                              },
                                              "emerging_lineage": {
                                                "value": "20H (Beta, V2)"
                                              },
                                              "epiweek": {
                                                "value": "202039"
                                              },
                                              "gisaid_epi_isl": {
                                                "value": "EPI_ISL_2685983"
                                              },
                                              "host": {
                                                "value": "Human"
                                              },
                                              "mutational_fitness": {
                                                "value": 0.5091916
                                              },
                                              "num_date": {
                                                "confidence": [
                                                  2020.73087431694,
                                                  2020.73087431694
                                                ],
                                                "value": 2020.73087431694
                                              },
                                              "recency": {
                                                "value": "Older"
                                              },
                                              "region": {
                                                "value": "Africa"
                                              },
                                              "sex": {
                                                "value": "Female"
                                              },
                                              "tanzania": {
                                                "value": "no"
                                              }
                                            }
                                          },
                                          {
                                            "branch_attrs": {
                                              "mutations": {}
                                            },
                                            "children": [
                                              {
                                                "branch_attrs": {
                                                  "mutations": {
                                                    "nuc": [
                                                      "T174G"
                                                    ]
                                                  }
                                                },
                                                "children": [
                                                  {
                                                    "branch_attrs": {
                                                      "mutations": {}
                                                    },
                                                    "name": "Angola/CERI-KRISP-K014894/2021",
                                                    "node_attrs": {
                                                      "S1_mutations": {
                                                        "value": 6.0
                                                      },
                                                      "clade_membership": {
                                                        "value": "20H (Beta, V2)"
                                                      },
                                                      "country": {
                                                        "confidence": {
                                                          "Angola": 0.9999999999999999
                                                        },
                                                        "entropy": -9.99866855976916e-13,
                                                        "value": "Angola"
                                                      },
                                                      "current_frequency": {
                                                        "value": 0.0
                                                      },
                                                      "div": 21,
                                                      "division": {
                                                        "value": "Luanda"
                                                      },
                                                      "emerging_lineage": {
                                                        "value": "20H (Beta, V2)"
                                                      },
                                                      "epiweek": {
                                                        "value": "202116"
                                                      },
                                                      "gisaid_epi_isl": {
                                                        "value": "EPI_ISL_2494739"
                                                      },
                                                      "host": {
                                                        "value": "Human"
                                                      },
                                                      "mutational_fitness": {
                                                        "value": 0.5091916
                                                      },
                                                      "num_date": {
                                                        "confidence": [
                                                          2021.3,
                                                          2021.3
                                                        ],
                                                        "value": 2021.3
                                                      },
                                                      "recency": {
                                                        "value": "Older"
                                                      },
                                                      "region": {
                                                        "value": "Africa"
                                                      },
                                                      "sex": {
                                                        "value": "Female"
                                                      },
                                                      "tanzania": {
                                                        "value": "no"
                                                      }
                                                    }
                                                  },
                                                  {
                                                    "branch_attrs": {
                                                      "mutations": {}
                                                    },
                                                    "name": "Angola/CERI-KRISP-K013717/2020",
                                                    "node_attrs": {
                                                      "S1_mutations": {
                                                        "value": 6.0
                                                      },
                                                      "clade_membership": {
                                                        "value": "20H (Beta, V2)"
                                                      },
                                                      "country": {
                                                        "confidence": {
                                                          "Angola": 0.9999999999999999
                                                        },
                                                        "entropy": -9.99866855976916e-13,
                                                        "value": "Angola"
                                                      },
                                                      "current_frequency": {
                                                        "value": 0.0
                                                      },
                                                      "div": 21,
                                                      "division": {
                                                        "value": "Luanda"
                                                      },
                                                      "emerging_lineage": {
                                                        "value": "20H (Beta, V2)"
                                                      },
                                                      "epiweek": {
                                                        "value": "202042"
                                                      },
                                                      "gisaid_epi_isl": {
                                                        "value": "EPI_ISL_2685971"
                                                      },
                                                      "host": {
                                                        "value": "Human"
                                                      },
                                                      "mutational_fitness": {
                                                        "value": 0.5091916
                                                      },
                                                      "num_date": {
                                                        "confidence": [
                                                          2020.785519125683,
                                                          2020.785519125683
                                                        ],
                                                        "value": 2020.785519125683
                                                      },
                                                      "recency": {
                                                        "value": "Older"
                                                      },
                                                      "region": {
                                                        "value": "Africa"
                                                      },
                                                      "sex": {
                                                        "value": "Female"
                                                      },
                                                      "tanzania": {
                                                        "value": "no"
                                                      }
                                                    }
                                                  }
                                                ],
                                                "name": "NODE_0000022",
                                                "node_attrs": {
                                                  "S1_mutations": {
                                                    "value": 6.0
                                                  },
                                                  "clade_membership": {
                                                    "value": "20H (Beta, V2)"
                                                  },
                                                  "country": {
                                                    "confidence": {
                                                      "Angola": 0.999987746768424
                                                    },
                                                    "entropy": 0.00016014465993117593,
                                                    "value": "Angola"
                                                  },
                                                  "current_frequency": {
                                                    "value": 0.0
                                                  },
                                                  "div": 21,
                                                  "emerging_lineage": {
                                                    "value": "20H (Beta, V2)"
                                                  },
                                                  "mutational_fitness": {
                                                    "value": 0.5091916
                                                  },
                                                  "num_date": {
                                                    "confidence": [
                                                      2020.7581094600487,
                                                      2020.785519125683
                                                    ],
                                                    "value": 2020.785519125683
                                                  }
                                                }
                                              },
                                              {
                                                "branch_attrs": {
                                                  "mutations": {}
                                                },
                                                "children": [
                                                  {
                                                    "branch_attrs": {
                                                      "mutations": {}
                                                    },
                                                    "name": "Angola/CERI-KRISP-K013770/2020",
                                                    "node_attrs": {
                                                      "S1_mutations": {
                                                        "value": 6.0
                                                      },
                                                      "clade_membership": {
                                                        "value": "20H (Beta, V2)"
                                                      },
                                                      "country": {
                                                        "confidence": {
                                                          "Angola": 0.9999999999999999
                                                        },
                                                        "entropy": -9.99866855976916e-13,
                                                        "value": "Angola"
                                                      },
                                                      "current_frequency": {
                                                        "value": 0.0
                                                      },
                                                      "div": 20,
                                                      "division": {
                                                        "value": "Luanda"
                                                      },
                                                      "emerging_lineage": {
                                                        "value": "20H (Beta, V2)"
                                                      },
                                                      "epiweek": {
                                                        "value": "202050"
                                                      },
                                                      "gisaid_epi_isl": {
                                                        "value": "EPI_ISL_2686004"
                                                      },
                                                      "host": {
                                                        "value": "Human"
                                                      },
                                                      "mutational_fitness": {
                                                        "value": 0.5091916
                                                      },
                                                      "num_date": {
                                                        "confidence": [
                                                          2020.941256830601,
                                                          2020.941256830601
                                                        ],
                                                        "value": 2020.941256830601
                                                      },
                                                      "recency": {
                                                        "value": "Older"
                                                      },
                                                      "region": {
                                                        "value": "Africa"
                                                      },
                                                      "sex": {
                                                        "value": "Female"
                                                      },
                                                      "tanzania": {
                                                        "value": "no"
                                                      }
                                                    }
                                                  },
                                                  {
                                                    "branch_attrs": {
                                                      "mutations": {}
                                                    },
                                                    "name": "Angola/CERI-KRISP-K013720/2020",
                                                    "node_attrs": {
                                                      "S1_mutations": {
                                                        "value": 6.0
                                                      },
                                                      "clade_membership": {
                                                        "value": "20H (Beta, V2)"
                                                      },
                                                      "country": {
                                                        "confidence": {
                                                          "Angola": 0.9999999999999999
                                                        },
                                                        "entropy": -9.99866855976916e-13,
                                                        "value": "Angola"
                                                      },
                                                      "current_frequency": {
                                                        "value": 0.0
                                                      },
                                                      "div": 20,
                                                      "division": {
                                                        "value": "Luanda"
                                                      },
                                                      "emerging_lineage": {
                                                        "value": "20H (Beta, V2)"
                                                      },
                                                      "epiweek": {
                                                        "value": "202042"
                                                      },
                                                      "gisaid_epi_isl": {
                                                        "value": "EPI_ISL_2685973"
                                                      },
                                                      "host": {
                                                        "value": "Human"
                                                      },
                                                      "mutational_fitness": {
                                                        "value": 0.5091916
                                                      },
                                                      "num_date": {
                                                        "confidence": [
                                                          2020.785519125683,
                                                          2020.785519125683
                                                        ],
                                                        "value": 2020.785519125683
                                                      },
                                                      "recency": {
                                                        "value": "Older"
                                                      },
                                                      "region": {
                                                        "value": "Africa"
                                                      },
                                                      "sex": {
                                                        "value": "Male"
                                                      },
                                                      "tanzania": {
                                                        "value": "no"
                                                      }
                                                    }
                                                  }
                                                ],
                                                "name": "NODE_0000035",
                                                "node_attrs": {
                                                  "S1_mutations": {
                                                    "value": 6.0
                                                  },
                                                  "clade_membership": {
                                                    "value": "20H (Beta, V2)"
                                                  },
                                                  "country": {
                                                    "confidence": {
                                                      "Angola": 0.999987746768424
                                                    },
                                                    "entropy": 0.00016014465993117593,
                                                    "value": "Angola"
                                                  },
                                                  "current_frequency": {
                                                    "value": 0.0
                                                  },
                                                  "div": 20,
                                                  "emerging_lineage": {
                                                    "value": "20H (Beta, V2)"
                                                  },
                                                  "mutational_fitness": {
                                                    "value": 0.5091916
                                                  },
                                                  "num_date": {
                                                    "confidence": [
                                                      2020.7458305035045,
                                                      2020.785519125683
                                                    ],
                                                    "value": 2020.7794433109736
                                                  }
                                                }
                                              }
                                            ],
                                            "name": "NODE_0000033",
                                            "node_attrs": {
                                              "S1_mutations": {
                                                "value": 6.0
                                              },
                                              "clade_membership": {
                                                "value": "20H (Beta, V2)"
                                              },
                                              "country": {
                                                "confidence": {
                                                  "Angola": 0.9999845077671454
                                                },
                                                "entropy": 0.00019719205012682674,
                                                "value": "Angola"
                                              },
                                              "current_frequency": {
                                                "value": 0.0
                                              },
                                              "div": 20,
                                              "emerging_lineage": {
                                                "value": "20H (Beta, V2)"
                                              },
                                              "mutational_fitness": {
                                                "value": 0.5091916
                                              },
                                              "num_date": {
                                                "confidence": [
                                                  2020.7089186683293,
                                                  2020.7735990635097
                                                ],
                                                "value": 2020.7316742425312
                                              }
                                            }
                                          }
                                        ],
                                        "name": "NODE_0000021",
                                        "node_attrs": {
                                          "S1_mutations": {
                                            "value": 6.0
                                          },
                                          "clade_membership": {
                                            "value": "20H (Beta, V2)"
                                          },
                                          "country": {
                                            "confidence": {
                                              "Angola": 0.9997805278779225
                                            },
                                            "entropy": 0.0021124152101483326,
                                            "value": "Angola"
                                          },
                                          "current_frequency": {
                                            "value": 0.0
                                          },
                                          "div": 20,
                                          "emerging_lineage": {
                                            "value": "20H (Beta, V2)"
                                          },
                                          "mutational_fitness": {
                                            "value": 0.5091916
                                          },
                                          "num_date": {
                                            "confidence": [
                                              2020.6970562947772,
                                              2020.73087431694
                                            ],
                                            "value": 2020.73087431694
                                          }
                                        }
                                      }
                                    ],
                                    "name": "NODE_0000029",
                                    "node_attrs": {
                                      "S1_mutations": {
                                        "value": 6.0
                                      },
                                      "clade_membership": {
                                        "value": "20H (Beta, V2)"
                                      },
                                      "country": {
                                        "confidence": {
                                          "Angola": 0.9853286077012327,
                                          "Europe": 0.014441970839994166
                                        },
                                        "entropy": 0.07838242503976121,
                                        "value": "Angola"
                                      },
                                      "current_frequency": {
                                        "value": 0.0
                                      },
                                      "div": 19,
                                      "emerging_lineage": {
                                        "value": "20H (Beta, V2)"
                                      },
                                      "mutational_fitness": {
                                        "value": 0.5091916
                                      },
                                      "num_date": {
                                        "confidence": [
                                          2020.6142363274541,
                                          2020.7230980549286
                                        ],
                                        "value": 2020.695928263351
                                      }
                                    }
                                  }
                                ],
                                "name": "NODE_0000019",
                                "node_attrs": {
                                  "S1_mutations": {
                                    "value": 6.0
                                  },
                                  "clade_membership": {
                                    "value": "20H (Beta, V2)"
                                  },
                                  "country": {
                                    "confidence": {
                                      "Angola": 0.9995489936547524
                                    },
                                    "entropy": 0.003990086865081209,
                                    "value": "Angola"
                                  },
                                  "current_frequency": {
                                    "value": 0.0
                                  },
                                  "div": 19,
                                  "emerging_lineage": {
                                    "value": "20H (Beta, V2)"
                                  },
                                  "mutational_fitness": {
                                    "value": 0.5091916
                                  },
                                  "num_date": {
                                    "confidence": [
                                      2020.5965699504934,
                                      2020.7128871237237
                                    ],
                                    "value": 2020.660663029478
                                  }
                                }
                              },
                              {
                                "branch_attrs": {
                                  "labels": {
                                    "aa": "S: D215G"
                                  },
                                  "mutations": {
                                    "S": [
                                      "D215G"
                                    ],
                                    "nuc": [
                                      "A22206G"
                                    ]
                                  }
                                },
                                "children": [
                                  {
                                    "branch_attrs": {
                                      "labels": {
                                        "aa": "S: V701A"
                                      },
                                      "mutations": {
                                        "S": [
                                          "V701A"
                                        ],
                                        "nuc": [
                                          "T23664C"
                                        ]
                                      }
                                    },
                                    "children": [
                                      {
                                        "branch_attrs": {
                                          "mutations": {}
                                        },
                                        "children": [
                                          {
                                            "branch_attrs": {
                                              "labels": {
                                                "aa": "ORF1b: Q2335P; ORF3a: H57Q"
                                              },
                                              "mutations": {
                                                "ORF1b": [
                                                  "Q2335P"
                                                ],
                                                "ORF3a": [
                                                  "H57Q"
                                                ],
                                                "nuc": [
                                                  "A20471C",
                                                  "A20472T",
                                                  "T25563G"
                                                ]
                                              }
                                            },
                                            "children": [
                                              {
                                                "branch_attrs": {
                                                  "labels": {
                                                    "aa": "S: G181V"
                                                  },
                                                  "mutations": {
                                                    "S": [
                                                      "G181V"
                                                    ],
                                                    "nuc": [
                                                      "G22104T"
                                                    ]
                                                  }
                                                },
                                                "name": "Mozambique/INS-K011793/2020",
                                                "node_attrs": {
                                                  "S1_mutations": {
                                                    "value": 8.0
                                                  },
                                                  "clade_membership": {
                                                    "value": "20H (Beta, V2)"
                                                  },
                                                  "country": {
                                                    "confidence": {
                                                      "Mozambique": 1.0
                                                    },
                                                    "entropy": -1.000088900581841e-12,
                                                    "value": "Mozambique"
                                                  },
                                                  "current_frequency": {
                                                    "value": 0.0
                                                  },
                                                  "div": 25,
                                                  "division": {
                                                    "value": "Maputo Cidade"
                                                  },
                                                  "emerging_lineage": {
                                                    "value": "20H (Beta, V2)"
                                                  },
                                                  "epiweek": {
                                                    "value": "202041"
                                                  },
                                                  "gisaid_epi_isl": {
                                                    "value": "EPI_ISL_2396898"
                                                  },
                                                  "host": {
                                                    "value": "Human"
                                                  },
                                                  "mutational_fitness": {
                                                    "value": 0.5233416934
                                                  },
                                                  "num_date": {
                                                    "confidence": [
                                                      2020.7745901639344,
                                                      2020.7745901639344
                                                    ],
                                                    "value": 2020.7745901639344
                                                  },
                                                  "recency": {
                                                    "value": "Older"
                                                  },
                                                  "region": {
                                                    "value": "Africa"
                                                  },
                                                  "sex": {
                                                    "value": "Female"
                                                  },
                                                  "tanzania": {
                                                    "value": "no"
                                                  }
                                                }
                                              },
                                              {
                                                "branch_attrs": {
                                                  "mutations": {}
                                                },
                                                "name": "Mozambique/INS-K011841/2020",
                                                "node_attrs": {
                                                  "S1_mutations": {
                                                    "value": 7.0
                                                  },
                                                  "clade_membership": {
                                                    "value": "20H (Beta, V2)"
                                                  },
                                                  "country": {
                                                    "confidence": {
                                                      "Mozambique": 1.0
                                                    },
                                                    "entropy": -1.000088900581841e-12,
                                                    "value": "Mozambique"
                                                  },
                                                  "current_frequency": {
                                                    "value": 0.0
                                                  },
                                                  "div": 24,
                                                  "division": {
                                                    "value": "Maputo Cidade"
                                                  },
                                                  "emerging_lineage": {
                                                    "value": "20H (Beta, V2)"
                                                  },
                                                  "epiweek": {
                                                    "value": "202045"
                                                  },
                                                  "gisaid_epi_isl": {
                                                    "value": "EPI_ISL_2396946"
                                                  },
                                                  "host": {
                                                    "value": "Human"
                                                  },
                                                  "mutational_fitness": {
                                                    "value": 0.5233458
                                                  },
                                                  "num_date": {
                                                    "confidence": [
                                                      2020.8456284153006,
                                                      2020.8456284153006
                                                    ],
                                                    "value": 2020.8456284153006
                                                  },
                                                  "recency": {
                                                    "value": "Older"
                                                  },
                                                  "region": {
                                                    "value": "Africa"
                                                  },
                                                  "sex": {
                                                    "value": "Male"
                                                  },
                                                  "tanzania": {
                                                    "value": "no"
                                                  }
                                                }
                                              }
                                            ],
                                            "name": "NODE_0000471",
                                            "node_attrs": {
                                              "S1_mutations": {
                                                "value": 7.0
                                              },
                                              "clade_membership": {
                                                "value": "20H (Beta, V2)"
                                              },
                                              "country": {
                                                "confidence": {
                                                  "Mozambique": 0.9999758368555958
                                                },
                                                "entropy": 0.00029193274117897926,
                                                "value": "Mozambique"
                                              },
                                              "current_frequency": {
                                                "value": 0.0
                                              },
                                              "div": 24,
                                              "emerging_lineage": {
                                                "value": "20H (Beta, V2)"
                                              },
                                              "mutational_fitness": {
                                                "value": 0.5233458
                                              },
                                              "num_date": {
                                                "confidence": [
                                                  2020.7188475856626,
                                                  2020.7725408408858
                                                ],
                                                "value": 2020.7578206396108
                                              }
                                            }
                                          },
                                          {
                                            "branch_attrs": {
                                              "mutations": {}
                                            },
                                            "children": [
                                              {
                                                "branch_attrs": {
                                                  "labels": {
                                                    "aa": "ORF3a: L171S"
                                                  },
                                                  "mutations": {
                                                    "ORF3a": [
                                                      "L171S"
                                                    ],
                                                    "nuc": [
                                                      "T5327C",
                                                      "C10138T",
                                                      "T25904C"
                                                    ]
                                                  }
                                                },
                                                "name": "Mozambique/INS-K011807/2020",
                                                "node_attrs": {
                                                  "S1_mutations": {
                                                    "value": 7.0
                                                  },
                                                  "clade_membership": {
                                                    "value": "20H (Beta, V2)"
                                                  },
                                                  "country": {
                                                    "confidence": {
                                                      "Mozambique": 1.0
                                                    },
                                                    "entropy": -1.000088900581841e-12,
                                                    "value": "Mozambique"
                                                  },
                                                  "current_frequency": {
                                                    "value": 0.0
                                                  },
                                                  "div": 24,
                                                  "division": {
                                                    "value": "Maputo"
                                                  },
                                                  "emerging_lineage": {
                                                    "value": "20H (Beta, V2)"
                                                  },
                                                  "epiweek": {
                                                    "value": "202046"
                                                  },
                                                  "gisaid_epi_isl": {
                                                    "value": "EPI_ISL_2396912"
                                                  },
                                                  "host": {
                                                    "value": "Human"
                                                  },
                                                  "mutational_fitness": {
                                                    "value": 0.4433001
                                                  },
                                                  "num_date": {
                                                    "confidence": [
                                                      2020.8592896174864,
                                                      2020.8592896174864
                                                    ],
                                                    "value": 2020.8592896174864
                                                  },
                                                  "recency": {
                                                    "value": "Older"
                                                  },
                                                  "region": {
                                                    "value": "Africa"
                                                  },
                                                  "sex": {
                                                    "value": "Female"
                                                  },
                                                  "tanzania": {
                                                    "value": "no"
                                                  }
                                                }
                                              },
                                              {
                                                "branch_attrs": {
                                                  "mutations": {}
                                                },
                                                "children": [
                                                  {
                                                    "branch_attrs": {
                                                      "mutations": {}
                                                    },
                                                    "name": "Mozambique/INS-K011835/2020",
                                                    "node_attrs": {
                                                      "S1_mutations": {
                                                        "value": 7.0
                                                      },
                                                      "clade_membership": {
                                                        "value": "20H (Beta, V2)"
                                                      },
                                                      "country": {
                                                        "confidence": {
                                                          "Mozambique": 1.0
                                                        },
                                                        "entropy": -1.000088900581841e-12,
                                                        "value": "Mozambique"
                                                      },
                                                      "current_frequency": {
                                                        "value": 0.0
                                                      },
                                                      "div": 21,
                                                      "division": {
                                                        "value": "Beira"
                                                      },
                                                      "emerging_lineage": {
                                                        "value": "20H (Beta, V2)"
                                                      },
                                                      "epiweek": {
                                                        "value": "202045"
                                                      },
                                                      "gisaid_epi_isl": {
                                                        "value": "EPI_ISL_2396940"
                                                      },
                                                      "host": {
                                                        "value": "Human"
                                                      },
                                                      "mutational_fitness": {
                                                        "value": 0.5117883
                                                      },
                                                      "num_date": {
                                                        "confidence": [
                                                          2020.8428961748634,
                                                          2020.8428961748634
                                                        ],
                                                        "value": 2020.8428961748634
                                                      },
                                                      "recency": {
                                                        "value": "Older"
                                                      },
                                                      "region": {
                                                        "value": "Africa"
                                                      },
                                                      "sex": {
                                                        "value": "Female"
                                                      },
                                                      "tanzania": {
                                                        "value": "no"
                                                      }
                                                    }
                                                  },
                                                  {
                                                    "branch_attrs": {
                                                      "labels": {
                                                        "aa": "ORF1a: N1655K; S: A80D"
                                                      },
                                                      "mutations": {
                                                        "ORF1a": [
                                                          "N1655K"
                                                        ],
                                                        "S": [
                                                          "A80D"
                                                        ],
                                                        "nuc": [
                                                          "T5230G",
                                                          "C21801A"
                                                        ]
                                                      }
                                                    },
                                                    "name": "Angola/CERI-KRISP-K013526/2020",
                                                    "node_attrs": {
                                                      "S1_mutations": {
                                                        "value": 6.0
                                                      },
                                                      "clade_membership": {
                                                        "value": "20H (Beta, V2)"
                                                      },
                                                      "country": {
                                                        "confidence": {
                                                          "Angola": 1.0
                                                        },
                                                        "entropy": -1.000088900581841e-12,
                                                        "value": "Angola"
                                                      },
                                                      "current_frequency": {
                                                        "value": 0.0
                                                      },
                                                      "div": 23,
                                                      "division": {
                                                        "value": "Luanda"
                                                      },
                                                      "emerging_lineage": {
                                                        "value": "20H (Beta, V2)"
                                                      },
                                                      "epiweek": {
                                                        "value": "202050"
                                                      },
                                                      "gisaid_epi_isl": {
                                                        "value": "EPI_ISL_2492835"
                                                      },
                                                      "host": {
                                                        "value": "Human"
                                                      },
                                                      "mutational_fitness": {
                                                        "value": 0.46519239999999995
                                                      },
                                                      "num_date": {
                                                        "confidence": [
                                                          2020.9357923497269,
                                                          2020.9357923497269
                                                        ],
                                                        "value": 2020.9357923497269
                                                      },
                                                      "recency": {
                                                        "value": "Older"
                                                      },
                                                      "region": {
                                                        "value": "Africa"
                                                      },
                                                      "sex": {
                                                        "value": "Male"
                                                      },
                                                      "tanzania": {
                                                        "value": "no"
                                                      }
                                                    }
                                                  }
                                                ],
                                                "name": "NODE_0000045",
                                                "node_attrs": {
                                                  "S1_mutations": {
                                                    "value": 7.0
                                                  },
                                                  "clade_membership": {
                                                    "value": "20H (Beta, V2)"
                                                  },
                                                  "country": {
                                                    "confidence": {
                                                      "Angola": 0.005042712837614807,
                                                      "Europe": 0.003105733992581144,
                                                      "Mozambique": 0.9916423033190214
                                                    },
                                                    "entropy": 0.05540418871174205,
                                                    "value": "Mozambique"
                                                  },
                                                  "current_frequency": {
                                                    "value": 0.0
                                                  },
                                                  "div": 21,
                                                  "emerging_lineage": {
                                                    "value": "20H (Beta, V2)"
                                                  },
                                                  "mutational_fitness": {
                                                    "value": 0.5117883
                                                  },
                                                  "num_date": {
                                                    "confidence": [
                                                      2020.768326774727,
                                                      2020.8428961748634
                                                    ],
                                                    "value": 2020.8395557362371
                                                  }
                                                }
                                              }
                                            ],
                                            "name": "NODE_0000041",
                                            "node_attrs": {
                                              "S1_mutations": {
                                                "value": 7.0
                                              },
                                              "clade_membership": {
                                                "value": "20H (Beta, V2)"
                                              },
                                              "country": {
                                                "confidence": {
                                                  "Mozambique": 0.999853104814671
                                                },
                                                "entropy": 0.0015626708117448098,
                                                "value": "Mozambique"
                                              },
                                              "current_frequency": {
                                                "value": 0.0
                                              },
                                              "div": 21,
                                              "emerging_lineage": {
                                                "value": "20H (Beta, V2)"
                                              },
                                              "mutational_fitness": {
                                                "value": 0.5117883
                                              },
                                              "num_date": {
                                                "confidence": [
                                                  2020.6468911936927,
                                                  2020.8416454113005
                                                ],
                                                "value": 2020.7568622190745
                                              }
                                            }
                                          }
                                        ],
                                        "name": "NODE_0000039",
                                        "node_attrs": {
                                          "S1_mutations": {
                                            "value": 7.0
                                          },
                                          "clade_membership": {
                                            "value": "20H (Beta, V2)"
                                          },
                                          "country": {
                                            "confidence": {
                                              "Mozambique": 0.9998393670653059
                                            },
                                            "entropy": 0.0016883875518114994,
                                            "value": "Mozambique"
                                          },
                                          "current_frequency": {
                                            "value": 0.0
                                          },
                                          "div": 21,
                                          "emerging_lineage": {
                                            "value": "20H (Beta, V2)"
                                          },
                                          "mutational_fitness": {
                                            "value": 0.5117883
                                          },
                                          "num_date": {
                                            "confidence": [
                                              2020.5869080658579,
                                              2020.738976376239
                                            ],
                                            "value": 2020.6369573089498
                                          }
                                        }
                                      },
                                      {
                                        "branch_attrs": {
                                          "labels": {
                                            "aa": "ORF1b: V2117L; S: G181V"
                                          },
                                          "mutations": {
                                            "ORF1b": [
                                              "V2117L"
                                            ],
                                            "S": [
                                              "G181V"
                                            ],
                                            "nuc": [
                                              "G19816T",
                                              "G22104T"
                                            ]
                                          }
                                        },
                                        "children": [
                                          {
                                            "branch_attrs": {
                                              "labels": {
                                                "aa": "ORF3a: H57Q"
                                              },
                                              "mutations": {
                                                "ORF3a": [
                                                  "H57Q"
                                                ],
                                                "nuc": [
                                                  "C10138T",
                                                  "T25563G"
                                                ]
                                              }
                                            },
                                            "name": "Mozambique/INS-K011815/2020",
                                            "node_attrs": {
                                              "S1_mutations": {
                                                "value": 8.0
                                              },
                                              "clade_membership": {
                                                "value": "20H (Beta, V2)"
                                              },
                                              "country": {
                                                "confidence": {
                                                  "Mozambique": 1.0
                                                },
                                                "entropy": -1.000088900581841e-12,
                                                "value": "Mozambique"
                                              },
                                              "current_frequency": {
                                                "value": 0.0
                                              },
                                              "div": 25,
                                              "division": {
                                                "value": "Maputo"
                                              },
                                              "emerging_lineage": {
                                                "value": "20H (Beta, V2)"
                                              },
                                              "epiweek": {
                                                "value": "202044"
                                              },
                                              "gisaid_epi_isl": {
                                                "value": "EPI_ISL_2396920"
                                              },
                                              "host": {
                                                "value": "Human"
                                              },
                                              "mutational_fitness": {
                                                "value": 0.5267877274
                                              },
                                              "num_date": {
                                                "confidence": [
                                                  2020.8319672131147,
                                                  2020.8319672131147
                                                ],
                                                "value": 2020.8319672131147
                                              },
                                              "recency": {
                                                "value": "Older"
                                              },
                                              "region": {
                                                "value": "Africa"
                                              },
                                              "sex": {
                                                "value": "Female"
                                              },
                                              "tanzania": {
                                                "value": "no"
                                              }
                                            }
                                          },
                                          {
                                            "branch_attrs": {
                                              "labels": {
                                                "aa": "ORF1a: E1843D"
                                              },
                                              "mutations": {
                                                "ORF1a": [
                                                  "E1843D"
                                                ],
                                                "nuc": [
                                                  "A5794C"
                                                ]
                                              }
                                            },
                                            "children": [
                                              {
                                                "branch_attrs": {
                                                  "mutations": {}
                                                },
                                                "children": [
                                                  {
                                                    "branch_attrs": {
                                                      "mutations": {}
                                                    },
                                                    "name": "Mozambique/INS-K011828/2020",
                                                    "node_attrs": {
                                                      "S1_mutations": {
                                                        "value": 8.0
                                                      },
                                                      "clade_membership": {
                                                        "value": "20H (Beta, V2)"
                                                      },
                                                      "country": {
                                                        "confidence": {
                                                          "Mozambique": 1.0
                                                        },
                                                        "entropy": -1.000088900581841e-12,
                                                        "value": "Mozambique"
                                                      },
                                                      "current_frequency": {
                                                        "value": 0.0
                                                      },
                                                      "div": 24,
                                                      "division": {
                                                        "value": "Beira"
                                                      },
                                                      "emerging_lineage": {
                                                        "value": "20H (Beta, V2)"
                                                      },
                                                      "epiweek": {
                                                        "value": "202045"
                                                      },
                                                      "gisaid_epi_isl": {
                                                        "value": "EPI_ISL_2396933"
                                                      },
                                                      "host": {
                                                        "value": "Human"
                                                      },
                                                      "mutational_fitness": {
                                                        "value": 0.5092302274
                                                      },
                                                      "num_date": {
                                                        "confidence": [
                                                          2020.8401639344263,
                                                          2020.8401639344263
                                                        ],
                                                        "value": 2020.8401639344263
                                                      },
                                                      "recency": {
                                                        "value": "Older"
                                                      },
                                                      "region": {
                                                        "value": "Africa"
                                                      },
                                                      "sex": {
                                                        "value": "Male"
                                                      },
                                                      "tanzania": {
                                                        "value": "no"
                                                      }
                                                    }
                                                  },
                                                  {
                                                    "branch_attrs": {
                                                      "mutations": {}
                                                    },
                                                    "name": "Mozambique/INS-K011801/2020",
                                                    "node_attrs": {
                                                      "S1_mutations": {
                                                        "value": 8.0
                                                      },
                                                      "clade_membership": {
                                                        "value": "20H (Beta, V2)"
                                                      },
                                                      "country": {
                                                        "confidence": {
                                                          "Mozambique": 1.0
                                                        },
                                                        "entropy": -1.000088900581841e-12,
                                                        "value": "Mozambique"
                                                      },
                                                      "current_frequency": {
                                                        "value": 0.0
                                                      },
                                                      "div": 24,
                                                      "division": {
                                                        "value": "Maputo Cidade"
                                                      },
                                                      "emerging_lineage": {
                                                        "value": "20H (Beta, V2)"
                                                      },
                                                      "epiweek": {
                                                        "value": "202041"
                                                      },
                                                      "gisaid_epi_isl": {
                                                        "value": "EPI_ISL_2396906"
                                                      },
                                                      "host": {
                                                        "value": "Human"
                                                      },
                                                      "mutational_fitness": {
                                                        "value": 0.5092302274
                                                      },
                                                      "num_date": {
                                                        "confidence": [
                                                          2020.7718579234972,
                                                          2020.7718579234972
                                                        ],
                                                        "value": 2020.7718579234972
                                                      },
                                                      "recency": {
                                                        "value": "Older"
                                                      },
                                                      "region": {
                                                        "value": "Africa"
                                                      },
                                                      "sex": {
                                                        "value": "Female"
                                                      },
                                                      "tanzania": {
                                                        "value": "no"
                                                      }
                                                    }
                                                  }
                                                ],
                                                "name": "NODE_0000052",
                                                "node_attrs": {
                                                  "S1_mutations": {
                                                    "value": 8.0
                                                  },
                                                  "clade_membership": {
                                                    "value": "20H (Beta, V2)"
                                                  },
                                                  "country": {
                                                    "confidence": {
                                                      "Mozambique": 0.9999761659706533
                                                    },
                                                    "entropy": 0.0002874607132486455,
                                                    "value": "Mozambique"
                                                  },
                                                  "current_frequency": {
                                                    "value": 0.0
                                                  },
                                                  "div": 24,
                                                  "emerging_lineage": {
                                                    "value": "20H (Beta, V2)"
                                                  },
                                                  "mutational_fitness": {
                                                    "value": 0.5092302274
                                                  },
                                                  "num_date": {
                                                    "confidence": [
                                                      2020.7000039615393,
                                                      2020.7718579234972
                                                    ],
                                                    "value": 2020.768486808505
                                                  }
                                                }
                                              },
                                              {
                                                "branch_attrs": {
                                                  "mutations": {
                                                    "nuc": [
                                                      "C10138T"
                                                    ]
                                                  }
                                                },
                                                "children": [
                                                  {
                                                    "branch_attrs": {
                                                      "mutations": {}
                                                    },
                                                    "children": [
                                                      {
                                                        "branch_attrs": {
                                                          "mutations": {
                                                            "nuc": [
                                                              "C23731T"
                                                            ]
                                                          }
                                                        },
                                                        "name": "Mozambique/INS-K011832/2020",
                                                        "node_attrs": {
                                                          "S1_mutations": {
                                                            "value": 8.0
                                                          },
                                                          "clade_membership": {
                                                            "value": "20H (Beta, V2)"
                                                          },
                                                          "country": {
                                                            "confidence": {
                                                              "Mozambique": 0.9999999999999999
                                                            },
                                                            "entropy": -9.99866855976916e-13,
                                                            "value": "Mozambique"
                                                          },
                                                          "current_frequency": {
                                                            "value": 0.0
                                                          },
                                                          "div": 26,
                                                          "division": {
                                                            "value": "Maputo Cidade"
                                                          },
                                                          "emerging_lineage": {
                                                            "value": "20H (Beta, V2)"
                                                          },
                                                          "epiweek": {
                                                            "value": "202045"
                                                          },
                                                          "gisaid_epi_isl": {
                                                            "value": "EPI_ISL_2396937"
                                                          },
                                                          "host": {
                                                            "value": "Human"
                                                          },
                                                          "mutational_fitness": {
                                                            "value": 0.5092302274
                                                          },
                                                          "num_date": {
                                                            "confidence": [
                                                              2020.8401639344263,
                                                              2020.8401639344263
                                                            ],
                                                            "value": 2020.8401639344263
                                                          },
                                                          "recency": {
                                                            "value": "Older"
                                                          },
                                                          "region": {
                                                            "value": "Africa"
                                                          },
                                                          "sex": {
                                                            "value": "Female"
                                                          },
                                                          "tanzania": {
                                                            "value": "no"
                                                          }
                                                        }
                                                      },
                                                      {
                                                        "branch_attrs": {
                                                          "mutations": {}
                                                        },
                                                        "children": [
                                                          {
                                                            "branch_attrs": {
                                                              "mutations": {}
                                                            },
                                                            "name": "Mozambique/INS-K011817/2020",
                                                            "node_attrs": {
                                                              "S1_mutations": {
                                                                "value": 8.0
                                                              },
                                                              "clade_membership": {
                                                                "value": "20H (Beta, V2)"
                                                              },
                                                              "country": {
                                                                "confidence": {
                                                                  "Mozambique": 1.0
                                                                },
                                                                "entropy": -1.000088900581841e-12,
                                                                "value": "Mozambique"
                                                              },
                                                              "current_frequency": {
                                                                "value": 0.0
                                                              },
                                                              "div": 25,
                                                              "division": {
                                                                "value": "Tete"
                                                              },
                                                              "emerging_lineage": {
                                                                "value": "20H (Beta, V2)"
                                                              },
                                                              "epiweek": {
                                                                "value": "202042"
                                                              },
                                                              "gisaid_epi_isl": {
                                                                "value": "EPI_ISL_2396922"
                                                              },
                                                              "host": {
                                                                "value": "Human"
                                                              },
                                                              "mutational_fitness": {
                                                                "value": 0.5092302274
                                                              },
                                                              "num_date": {
                                                                "confidence": [
                                                                  2020.7909836065573,
                                                                  2020.7909836065573
                                                                ],
                                                                "value": 2020.7909836065573
                                                              },
                                                              "recency": {
                                                                "value": "Older"
                                                              },
                                                              "region": {
                                                                "value": "Africa"
                                                              },
                                                              "sex": {
                                                                "value": "Male"
                                                              },
                                                              "tanzania": {
                                                                "value": "no"
                                                              }
                                                            }
                                                          },
                                                          {
                                                            "branch_attrs": {
                                                              "mutations": {}
                                                            },
                                                            "children": [
                                                              {
                                                                "branch_attrs": {
                                                                  "mutations": {}
                                                                },
                                                                "children": [
                                                                  {
                                                                    "branch_attrs": {
                                                                      "mutations": {}
                                                                    },
                                                                    "name": "Mozambique/INS-K011824/2020",
                                                                    "node_attrs": {
                                                                      "S1_mutations": {
                                                                        "value": 8.0
                                                                      },
                                                                      "clade_membership": {
                                                                        "value": "20H (Beta, V2)"
                                                                      },
                                                                      "country": {
                                                                        "confidence": {
                                                                          "Mozambique": 1.0
                                                                        },
                                                                        "entropy": -1.000088900581841e-12,
                                                                        "value": "Mozambique"
                                                                      },
                                                                      "current_frequency": {
                                                                        "value": 0.0
                                                                      },
                                                                      "div": 25,
                                                                      "division": {
                                                                        "value": "Inhambane"
                                                                      },
                                                                      "emerging_lineage": {
                                                                        "value": "20H (Beta, V2)"
                                                                      },
                                                                      "epiweek": {
                                                                        "value": "202044"
                                                                      },
                                                                      "gisaid_epi_isl": {
                                                                        "value": "EPI_ISL_2396929"
                                                                      },
                                                                      "host": {
                                                                        "value": "Human"
                                                                      },
                                                                      "mutational_fitness": {
                                                                        "value": 0.5092302274
                                                                      },
                                                                      "num_date": {
                                                                        "confidence": [
                                                                          2020.8319672131147,
                                                                          2020.8319672131147
                                                                        ],
                                                                        "value": 2020.8319672131147
                                                                      },
                                                                      "recency": {
                                                                        "value": "Older"
                                                                      },
                                                                      "region": {
                                                                        "value": "Africa"
                                                                      },
                                                                      "sex": {
                                                                        "value": "Male"
                                                                      },
                                                                      "tanzania": {
                                                                        "value": "no"
                                                                      }
                                                                    }
                                                                  },
                                                                  {
                                                                    "branch_attrs": {
                                                                      "mutations": {}
                                                                    },
                                                                    "name": "Mozambique/INS-K011821/2020",
                                                                    "node_attrs": {
                                                                      "S1_mutations": {
                                                                        "value": 8.0
                                                                      },
                                                                      "clade_membership": {
                                                                        "value": "20H (Beta, V2)"
                                                                      },
                                                                      "country": {
                                                                        "confidence": {
                                                                          "Mozambique": 1.0
                                                                        },
                                                                        "entropy": -1.000088900581841e-12,
                                                                        "value": "Mozambique"
                                                                      },
                                                                      "current_frequency": {
                                                                        "value": 0.0
                                                                      },
                                                                      "div": 25,
                                                                      "division": {
                                                                        "value": "Tete"
                                                                      },
                                                                      "emerging_lineage": {
                                                                        "value": "20H (Beta, V2)"
                                                                      },
                                                                      "epiweek": {
                                                                        "value": "202044"
                                                                      },
                                                                      "gisaid_epi_isl": {
                                                                        "value": "EPI_ISL_2396926"
                                                                      },
                                                                      "host": {
                                                                        "value": "Human"
                                                                      },
                                                                      "mutational_fitness": {
                                                                        "value": 0.5092302274
                                                                      },
                                                                      "num_date": {
                                                                        "confidence": [
                                                                          2020.8210382513662,
                                                                          2020.8210382513662
                                                                        ],
                                                                        "value": 2020.8210382513662
                                                                      },
                                                                      "recency": {
                                                                        "value": "Older"
                                                                      },
                                                                      "region": {
                                                                        "value": "Africa"
                                                                      },
                                                                      "sex": {
                                                                        "value": "Male"
                                                                      },
                                                                      "tanzania": {
                                                                        "value": "no"
                                                                      }
                                                                    }
                                                                  }
                                                                ],
                                                                "name": "NODE_0000058",
                                                                "node_attrs": {
                                                                  "S1_mutations": {
                                                                    "value": 8.0
                                                                  },
                                                                  "clade_membership": {
                                                                    "value": "20H (Beta, V2)"
                                                                  },
                                                                  "country": {
                                                                    "confidence": {
                                                                      "Mozambique": 0.9999777340686021
                                                                    },
                                                                    "entropy": 0.0002703272129865653,
                                                                    "value": "Mozambique"
                                                                  },
                                                                  "current_frequency": {
                                                                    "value": 0.0
                                                                  },
                                                                  "div": 25,
                                                                  "emerging_lineage": {
                                                                    "value": "20H (Beta, V2)"
                                                                  },
                                                                  "mutational_fitness": {
                                                                    "value": 0.5092302274
                                                                  },
                                                                  "num_date": {
                                                                    "confidence": [
                                                                      2020.793916318182,
                                                                      2020.8210382513662
                                                                    ],
                                                                    "value": 2020.8210382513662
                                                                  }
                                                                }
                                                              },
                                                              {
                                                                "branch_attrs": {
                                                                  "mutations": {}
                                                                },
                                                                "children": [
                                                                  {
                                                                    "branch_attrs": {
                                                                      "mutations": {}
                                                                    },
                                                                    "children": [
                                                                      {
                                                                        "branch_attrs": {
                                                                          "mutations": {}
                                                                        },
                                                                        "name": "Mozambique/INS-K011830/2020",
                                                                        "node_attrs": {
                                                                          "S1_mutations": {
                                                                            "value": 8.0
                                                                          },
                                                                          "clade_membership": {
                                                                            "value": "20H (Beta, V2)"
                                                                          },
                                                                          "country": {
                                                                            "confidence": {
                                                                              "Mozambique": 0.9999999999999999
                                                                            },
                                                                            "entropy": -9.99866855976916e-13,
                                                                            "value": "Mozambique"
                                                                          },
                                                                          "current_frequency": {
                                                                            "value": 0.0
                                                                          },
                                                                          "div": 25,
                                                                          "division": {
                                                                            "value": "Cabo Delgado"
                                                                          },
                                                                          "emerging_lineage": {
                                                                            "value": "20H (Beta, V2)"
                                                                          },
                                                                          "epiweek": {
                                                                            "value": "202045"
                                                                          },
                                                                          "gisaid_epi_isl": {
                                                                            "value": "EPI_ISL_2396935"
                                                                          },
                                                                          "host": {
                                                                            "value": "Human"
                                                                          },
                                                                          "mutational_fitness": {
                                                                            "value": 0.5092302274
                                                                          },
                                                                          "num_date": {
                                                                            "confidence": [
                                                                              2020.8428961748634,
                                                                              2020.8428961748634
                                                                            ],
                                                                            "value": 2020.8428961748634
                                                                          },
                                                                          "recency": {
                                                                            "value": "Older"
                                                                          },
                                                                          "region": {
                                                                            "value": "Africa"
                                                                          },
                                                                          "sex": {
                                                                            "value": "Male"
                                                                          },
                                                                          "tanzania": {
                                                                            "value": "no"
                                                                          }
                                                                        }
                                                                      },
                                                                      {
                                                                        "branch_attrs": {
                                                                          "mutations": {}
                                                                        },
                                                                        "name": "Mozambique/INS-K011833/2020",
                                                                        "node_attrs": {
                                                                          "S1_mutations": {
                                                                            "value": 8.0
                                                                          },
                                                                          "clade_membership": {
                                                                            "value": "20H (Beta, V2)"
                                                                          },
                                                                          "country": {
                                                                            "confidence": {
                                                                              "Mozambique": 0.9999999999999999
                                                                            },
                                                                            "entropy": -9.99866855976916e-13,
                                                                            "value": "Mozambique"
                                                                          },
                                                                          "current_frequency": {
                                                                            "value": 0.0
                                                                          },
                                                                          "div": 25,
                                                                          "division": {
                                                                            "value": "Maputo Cidade"
                                                                          },
                                                                          "emerging_lineage": {
                                                                            "value": "20H (Beta, V2)"
                                                                          },
                                                                          "epiweek": {
                                                                            "value": "202045"
                                                                          },
                                                                          "gisaid_epi_isl": {
                                                                            "value": "EPI_ISL_2396938"
                                                                          },
                                                                          "host": {
                                                                            "value": "Human"
                                                                          },
                                                                          "mutational_fitness": {
                                                                            "value": 0.5092302274
                                                                          },
                                                                          "num_date": {
                                                                            "confidence": [
                                                                              2020.8428961748634,
                                                                              2020.8428961748634
                                                                            ],
                                                                            "value": 2020.8428961748634
                                                                          },
                                                                          "recency": {
                                                                            "value": "Older"
                                                                          },
                                                                          "region": {
                                                                            "value": "Africa"
                                                                          },
                                                                          "sex": {
                                                                            "value": "Female"
                                                                          },
                                                                          "tanzania": {
                                                                            "value": "no"
                                                                          }
                                                                        }
                                                                      }
                                                                    ],
                                                                    "name": "NODE_0000062",
                                                                    "node_attrs": {
                                                                      "S1_mutations": {
                                                                        "value": 8.0
                                                                      },
                                                                      "clade_membership": {
                                                                        "value": "20H (Beta, V2)"
                                                                      },
                                                                      "country": {
                                                                        "confidence": {
                                                                          "Mozambique": 0.9999777345805934
                                                                        },
                                                                        "entropy": 0.0002703216512793423,
                                                                        "value": "Mozambique"
                                                                      },
                                                                      "current_frequency": {
                                                                        "value": 0.0
                                                                      },
                                                                      "div": 25,
                                                                      "emerging_lineage": {
                                                                        "value": "20H (Beta, V2)"
                                                                      },
                                                                      "mutational_fitness": {
                                                                        "value": 0.5092302274
                                                                      },
                                                                      "num_date": {
                                                                        "confidence": [
                                                                          2020.8222467675437,
                                                                          2020.8428961748634
                                                                        ],
                                                                        "value": 2020.8395250598712
                                                                      }
                                                                    }
                                                                  },
                                                                  {
                                                                    "branch_attrs": {
                                                                      "mutations": {}
                                                                    },
                                                                    "children": [
                                                                      {
                                                                        "branch_attrs": {
                                                                          "mutations": {}
                                                                        },
                                                                        "name": "Mozambique/INS-K011829/2020",
                                                                        "node_attrs": {
                                                                          "S1_mutations": {
                                                                            "value": 8.0
                                                                          },
                                                                          "clade_membership": {
                                                                            "value": "20H (Beta, V2)"
                                                                          },
                                                                          "country": {
                                                                            "confidence": {
                                                                              "Mozambique": 0.9999999999999999
                                                                            },
                                                                            "entropy": -9.99866855976916e-13,
                                                                            "value": "Mozambique"
                                                                          },
                                                                          "current_frequency": {
                                                                            "value": 0.0
                                                                          },
                                                                          "div": 25,
                                                                          "division": {
                                                                            "value": "Beira"
                                                                          },
                                                                          "emerging_lineage": {
                                                                            "value": "20H (Beta, V2)"
                                                                          },
                                                                          "epiweek": {
                                                                            "value": "202045"
                                                                          },
                                                                          "gisaid_epi_isl": {
                                                                            "value": "EPI_ISL_2396934"
                                                                          },
                                                                          "host": {
                                                                            "value": "Human"
                                                                          },
                                                                          "mutational_fitness": {
                                                                            "value": 0.5092302274
                                                                          },
                                                                          "num_date": {
                                                                            "confidence": [
                                                                              2020.8401639344263,
                                                                              2020.8401639344263
                                                                            ],
                                                                            "value": 2020.8401639344263
                                                                          },
                                                                          "recency": {
                                                                            "value": "Older"
                                                                          },
                                                                          "region": {
                                                                            "value": "Africa"
                                                                          },
                                                                          "sex": {
                                                                            "value": "Male"
                                                                          },
                                                                          "tanzania": {
                                                                            "value": "no"
                                                                          }
                                                                        }
                                                                      },
                                                                      {
                                                                        "branch_attrs": {
                                                                          "mutations": {}
                                                                        },
                                                                        "name": "Mozambique/INS-K011826/2020",
                                                                        "node_attrs": {
                                                                          "S1_mutations": {
                                                                            "value": 8.0
                                                                          },
                                                                          "clade_membership": {
                                                                            "value": "20H (Beta, V2)"
                                                                          },
                                                                          "country": {
                                                                            "confidence": {
                                                                              "Mozambique": 0.9999999999999999
                                                                            },
                                                                            "entropy": -9.99866855976916e-13,
                                                                            "value": "Mozambique"
                                                                          },
                                                                          "current_frequency": {
                                                                            "value": 0.0
                                                                          },
                                                                          "div": 25,
                                                                          "division": {
                                                                            "value": "Tete"
                                                                          },
                                                                          "emerging_lineage": {
                                                                            "value": "20H (Beta, V2)"
                                                                          },
                                                                          "epiweek": {
                                                                            "value": "202045"
                                                                          },
                                                                          "gisaid_epi_isl": {
                                                                            "value": "EPI_ISL_2396931"
                                                                          },
                                                                          "host": {
                                                                            "value": "Human"
                                                                          },
                                                                          "mutational_fitness": {
                                                                            "value": 0.5092302274
                                                                          },
                                                                          "num_date": {
                                                                            "confidence": [
                                                                              2020.8374316939892,
                                                                              2020.8374316939892
                                                                            ],
                                                                            "value": 2020.8374316939892
                                                                          },
                                                                          "recency": {
                                                                            "value": "Older"
                                                                          },
                                                                          "region": {
                                                                            "value": "Africa"
                                                                          },
                                                                          "sex": {
                                                                            "value": "Female"
                                                                          },
                                                                          "tanzania": {
                                                                            "value": "no"
                                                                          }
                                                                        }
                                                                      }
                                                                    ],
                                                                    "name": "NODE_0000065",
                                                                    "node_attrs": {
                                                                      "S1_mutations": {
                                                                        "value": 8.0
                                                                      },
                                                                      "clade_membership": {
                                                                        "value": "20H (Beta, V2)"
                                                                      },
                                                                      "country": {
                                                                        "confidence": {
                                                                          "Mozambique": 0.9999777345805934
                                                                        },
                                                                        "entropy": 0.0002703216512793423,
                                                                        "value": "Mozambique"
                                                                      },
                                                                      "current_frequency": {
                                                                        "value": 0.0
                                                                      },
                                                                      "div": 25,
                                                                      "emerging_lineage": {
                                                                        "value": "20H (Beta, V2)"
                                                                      },
                                                                      "mutational_fitness": {
                                                                        "value": 0.5092302274
                                                                      },
                                                                      "num_date": {
                                                                        "confidence": [
                                                                          2020.8192294874532,
                                                                          2020.8374316939892
                                                                        ],
                                                                        "value": 2020.8374316939892
                                                                      }
                                                                    }
                                                                  }
                                                                ],
                                                                "name": "NODE_0000061",
                                                                "node_attrs": {
                                                                  "S1_mutations": {
                                                                    "value": 8.0
                                                                  },
                                                                  "clade_membership": {
                                                                    "value": "20H (Beta, V2)"
                                                                  },
                                                                  "country": {
                                                                    "confidence": {
                                                                      "Mozambique": 0.9999769932157412
                                                                    },
                                                                    "entropy": 0.0002784035179065634,
                                                                    "value": "Mozambique"
                                                                  },
                                                                  "current_frequency": {
                                                                    "value": 0.0
                                                                  },
                                                                  "div": 25,
                                                                  "emerging_lineage": {
                                                                    "value": "20H (Beta, V2)"
                                                                  },
                                                                  "mutational_fitness": {
                                                                    "value": 0.5092302274
                                                                  },
                                                                  "num_date": {
                                                                    "confidence": [
                                                                      2020.7908277996507,
                                                                      2020.8352033298418
                                                                    ],
                                                                    "value": 2020.8173764166625
                                                                  }
                                                                }
                                                              }
                                                            ],
                                                            "name": "NODE_0000057",
                                                            "node_attrs": {
                                                              "S1_mutations": {
                                                                "value": 8.0
                                                              },
                                                              "clade_membership": {
                                                                "value": "20H (Beta, V2)"
                                                              },
                                                              "country": {
                                                                "confidence": {
                                                                  "Mozambique": 0.9999769625705858
                                                                },
                                                                "entropy": 0.0002787358077491426,
                                                                "value": "Mozambique"
                                                              },
                                                              "current_frequency": {
                                                                "value": 0.0
                                                              },
                                                              "div": 25,
                                                              "emerging_lineage": {
                                                                "value": "20H (Beta, V2)"
                                                              },
                                                              "mutational_fitness": {
                                                                "value": 0.5092302274
                                                              },
                                                              "num_date": {
                                                                "confidence": [
                                                                  2020.755153009964,
                                                                  2020.8191527124723
                                                                ],
                                                                "value": 2020.7922406324867
                                                              }
                                                            }
                                                          }
                                                        ],
                                                        "name": "NODE_0000055",
                                                        "node_attrs": {
                                                          "S1_mutations": {
                                                            "value": 8.0
                                                          },
                                                          "clade_membership": {
                                                            "value": "20H (Beta, V2)"
                                                          },
                                                          "country": {
                                                            "confidence": {
                                                              "Mozambique": 0.9999759158986775
                                                            },
                                                            "entropy": 0.0002901647939332576,
                                                            "value": "Mozambique"
                                                          },
                                                          "current_frequency": {
                                                            "value": 0.0
                                                          },
                                                          "div": 25,
                                                          "emerging_lineage": {
                                                            "value": "20H (Beta, V2)"
                                                          },
                                                          "mutational_fitness": {
                                                            "value": 0.5092302274
                                                          },
                                                          "num_date": {
                                                            "confidence": [
                                                              2020.732932201242,
                                                              2020.7909836065573
                                                            ],
                                                            "value": 2020.7792924261269
                                                          }
                                                        }
                                                      }
                                                    ],
                                                    "name": "NODE_0000054",
                                                    "node_attrs": {
                                                      "S1_mutations": {
                                                        "value": 8.0
                                                      },
                                                      "clade_membership": {
                                                        "value": "20H (Beta, V2)"
                                                      },
                                                      "country": {
                                                        "confidence": {
                                                          "Mozambique": 0.9998882120870684
                                                        },
                                                        "entropy": 0.0011835838534205662,
                                                        "value": "Mozambique"
                                                      },
                                                      "current_frequency": {
                                                        "value": 0.0
                                                      },
                                                      "div": 25,
                                                      "emerging_lineage": {
                                                        "value": "20H (Beta, V2)"
                                                      },
                                                      "mutational_fitness": {
                                                        "value": 0.5092302274
                                                      },
                                                      "num_date": {
                                                        "confidence": [
                                                          2020.672050640722,
                                                          2020.7874370115212
                                                        ],
                                                        "value": 2020.756994002294
                                                      }
                                                    }
                                                  },
                                                  {
                                                    "branch_attrs": {
                                                      "labels": {
                                                        "aa": "ORF1a: T333M; S: A701V"
                                                      },
                                                      "mutations": {
                                                        "ORF1a": [
                                                          "T333M"
                                                        ],
                                                        "S": [
                                                          "A701V"
                                                        ],
                                                        "nuc": [
                                                          "C1263T",
                                                          "C23664T",
                                                          "C28888T"
                                                        ]
                                                      }
                                                    },
                                                    "children": [
                                                      {
                                                        "branch_attrs": {
                                                          "mutations": {
                                                            "nuc": [
                                                              "C10969T"
                                                            ]
                                                          }
                                                        },
                                                        "name": "Botswana/BOT359715/2021",
                                                        "node_attrs": {
                                                          "S1_mutations": {
                                                            "value": 8.0
                                                          },
                                                          "clade_membership": {
                                                            "value": "20H (Beta, V2)"
                                                          },
                                                          "country": {
                                                            "confidence": {
                                                              "Botswana": 1.0
                                                            },
                                                            "entropy": -1.000088900581841e-12,
                                                            "value": "Botswana"
                                                          },
                                                          "current_frequency": {
                                                            "value": 0.0
                                                          },
                                                          "div": 29,
                                                          "division": {
                                                            "value": "Francistown"
                                                          },
                                                          "emerging_lineage": {
                                                            "value": "20H (Beta, V2)"
                                                          },
                                                          "epiweek": {
                                                            "value": "202105"
                                                          },
                                                          "gisaid_epi_isl": {
                                                            "value": "EPI_ISL_1677735"
                                                          },
                                                          "host": {
                                                            "value": "Human"
                                                          },
                                                          "mutational_fitness": {
                                                            "value": 0.5446437174
                                                          },
                                                          "num_date": {
                                                            "confidence": [
                                                              2021.0917808219178,
                                                              2021.0917808219178
                                                            ],
                                                            "value": 2021.0917808219178
                                                          },
                                                          "recency": {
                                                            "value": "Older"
                                                          },
                                                          "region": {
                                                            "value": "Africa"
                                                          },
                                                          "sex": {
                                                            "value": "Male"
                                                          },
                                                          "tanzania": {
                                                            "value": "no"
                                                          }
                                                        }
                                                      },
                                                      {
                                                        "branch_attrs": {
                                                          "labels": {
                                                            "aa": "ORF1b: L2117V; S: V181G"
                                                          },
                                                          "mutations": {
                                                            "ORF1b": [
                                                              "L2117V"
                                                            ],
                                                            "S": [
                                                              "V181G"
                                                            ],
                                                            "nuc": [
                                                              "T19816G",
                                                              "T22104G"
                                                            ]
                                                          }
                                                        },
                                                        "children": [
                                                          {
                                                            "branch_attrs": {
                                                              "mutations": {}
                                                            },
                                                            "name": "Zimbabwe/ZW-29001/2020",
                                                            "node_attrs": {
                                                              "S1_mutations": {
                                                                "value": 7.0
                                                              },
                                                              "clade_membership": {
                                                                "value": "20H (Beta, V2)"
                                                              },
                                                              "country": {
                                                                "confidence": {
                                                                  "Zimbabwe": 0.9999999999999999
                                                                },
                                                                "entropy": -9.99866855976916e-13,
                                                                "value": "Zimbabwe"
                                                              },
                                                              "current_frequency": {
                                                                "value": 0.0
                                                              },
                                                              "div": 30,
                                                              "emerging_lineage": {
                                                                "value": "20H (Beta, V2)"
                                                              },
                                                              "epiweek": {
                                                                "value": "202036"
                                                              },
                                                              "gisaid_epi_isl": {
                                                                "value": "EPI_ISL_1191821"
                                                              },
                                                              "host": {
                                                                "value": "Human"
                                                              },
                                                              "mutational_fitness": {
                                                                "value": 0.54420179
                                                              },
                                                              "num_date": {
                                                                "confidence": [
                                                                  2020.6680327868853,
                                                                  2020.6680327868853
                                                                ],
                                                                "value": 2020.6680327868853
                                                              },
                                                              "recency": {
                                                                "value": "Older"
                                                              },
                                                              "region": {
                                                                "value": "Africa"
                                                              },
                                                              "sex": {
                                                                "value": "Male"
                                                              },
                                                              "tanzania": {
                                                                "value": "no"
                                                              }
                                                            }
                                                          },
                                                          {
                                                            "branch_attrs": {
                                                              "mutations": {
                                                                "nuc": [
                                                                  "A29863-",
                                                                  "G29864-",
                                                                  "A29865-",
                                                                  "A29866-",
                                                                  "T29867-",
                                                                  "G29868-",
                                                                  "A29869-",
                                                                  "C29870-"
                                                                ]
                                                              }
                                                            },
                                                            "children": [
                                                              {
                                                                "branch_attrs": {
                                                                  "mutations": {}
                                                                },
                                                                "children": [
                                                                  {
                                                                    "branch_attrs": {
                                                                      "labels": {
                                                                        "aa": "S: A623V"
                                                                      },
                                                                      "mutations": {
                                                                        "S": [
                                                                          "A623V"
                                                                        ],
                                                                        "nuc": [
                                                                          "C23430T"
                                                                        ]
                                                                      }
                                                                    },
                                                                    "name": "Zimbabwe/ZW-36782/2020",
                                                                    "node_attrs": {
                                                                      "S1_mutations": {
                                                                        "value": 8.0
                                                                      },
                                                                      "clade_membership": {
                                                                        "value": "20H (Beta, V2)"
                                                                      },
                                                                      "country": {
                                                                        "confidence": {
                                                                          "Zimbabwe": 1.0
                                                                        },
                                                                        "entropy": -1.000088900581841e-12,
                                                                        "value": "Zimbabwe"
                                                                      },
                                                                      "current_frequency": {
                                                                        "value": 0.0
                                                                      },
                                                                      "div": 31,
                                                                      "emerging_lineage": {
                                                                        "value": "20H (Beta, V2)"
                                                                      },
                                                                      "epiweek": {
                                                                        "value": "202047"
                                                                      },
                                                                      "gisaid_epi_isl": {
                                                                        "value": "EPI_ISL_1191834"
                                                                      },
                                                                      "host": {
                                                                        "value": "Human"
                                                                      },
                                                                      "mutational_fitness": {
                                                                        "value": 0.54120179
                                                                      },
                                                                      "num_date": {
                                                                        "confidence": [
                                                                          2020.872950819672,
                                                                          2020.872950819672
                                                                        ],
                                                                        "value": 2020.872950819672
                                                                      },
                                                                      "recency": {
                                                                        "value": "Older"
                                                                      },
                                                                      "region": {
                                                                        "value": "Africa"
                                                                      },
                                                                      "sex": {
                                                                        "value": "Female"
                                                                      },
                                                                      "tanzania": {
                                                                        "value": "no"
                                                                      }
                                                                    }
                                                                  },
                                                                  {
                                                                    "branch_attrs": {
                                                                      "mutations": {}
                                                                    },
                                                                    "children": [
                                                                      {
                                                                        "branch_attrs": {
                                                                          "labels": {
                                                                            "aa": "ORF1a: T2093I, L2778F"
                                                                          },
                                                                          "mutations": {
                                                                            "ORF1a": [
                                                                              "T2093I",
                                                                              "L2778F"
                                                                            ],
                                                                            "nuc": [
                                                                              "T2935C",
                                                                              "C6543T",
                                                                              "C8597T"
                                                                            ]
                                                                          }
                                                                        },
                                                                        "name": "Zimbabwe/ZW-42068/2020",
                                                                        "node_attrs": {
                                                                          "S1_mutations": {
                                                                            "value": 7.0
                                                                          },
                                                                          "clade_membership": {
                                                                            "value": "20H (Beta, V2)"
                                                                          },
                                                                          "country": {
                                                                            "confidence": {
                                                                              "Zimbabwe": 1.0
                                                                            },
                                                                            "entropy": -1.000088900581841e-12,
                                                                            "value": "Zimbabwe"
                                                                          },
                                                                          "current_frequency": {
                                                                            "value": 0.0
                                                                          },
                                                                          "div": 33,
                                                                          "emerging_lineage": {
                                                                            "value": "20H (Beta, V2)"
                                                                          },
                                                                          "epiweek": {
                                                                            "value": "202053"
                                                                          },
                                                                          "gisaid_epi_isl": {
                                                                            "value": "EPI_ISL_1191926"
                                                                          },
                                                                          "host": {
                                                                            "value": "Human"
                                                                          },
                                                                          "mutational_fitness": {
                                                                            "value": 0.5442580311999999
                                                                          },
                                                                          "num_date": {
                                                                            "confidence": [
                                                                              2020.99043715847,
                                                                              2020.99043715847
                                                                            ],
                                                                            "value": 2020.99043715847
                                                                          },
                                                                          "recency": {
                                                                            "value": "Older"
                                                                          },
                                                                          "region": {
                                                                            "value": "Africa"
                                                                          },
                                                                          "sex": {
                                                                            "value": "Male"
                                                                          },
                                                                          "tanzania": {
                                                                            "value": "no"
                                                                          }
                                                                        }
                                                                      },
                                                                      {
                                                                        "branch_attrs": {
                                                                          "labels": {
                                                                            "aa": "ORF7a: V93F"
                                                                          },
                                                                          "mutations": {
                                                                            "ORF7a": [
                                                                              "V93F"
                                                                            ],
                                                                            "nuc": [
                                                                              "G27670T"
                                                                            ]
                                                                          }
                                                                        },
                                                                        "children": [
                                                                          {
                                                                            "branch_attrs": {
                                                                              "labels": {
                                                                                "aa": "ORF1a: A1352V, D2101Y"
                                                                              },
                                                                              "mutations": {
                                                                                "ORF1a": [
                                                                                  "A1352V",
                                                                                  "D2101Y"
                                                                                ],
                                                                                "nuc": [
                                                                                  "C4320T",
                                                                                  "G6566T"
                                                                                ]
                                                                              }
                                                                            },
                                                                            "name": "Mauritius/P-001262/2021",
                                                                            "node_attrs": {
                                                                              "S1_mutations": {
                                                                                "value": 7.0
                                                                              },
                                                                              "clade_membership": {
                                                                                "value": "20H (Beta, V2)"
                                                                              },
                                                                              "country": {
                                                                                "confidence": {
                                                                                  "Mauritius": 1.0
                                                                                },
                                                                                "entropy": -1.000088900581841e-12,
                                                                                "value": "Mauritius"
                                                                              },
                                                                              "current_frequency": {
                                                                                "value": 0.0
                                                                              },
                                                                              "div": 32,
                                                                              "division": {
                                                                                "value": "Grand port"
                                                                              },
                                                                              "emerging_lineage": {
                                                                                "value": "20H (Beta, V2)"
                                                                              },
                                                                              "epiweek": {
                                                                                "value": "202101"
                                                                              },
                                                                              "gisaid_epi_isl": {
                                                                                "value": "EPI_ISL_2499913"
                                                                              },
                                                                              "host": {
                                                                                "value": "Human"
                                                                              },
                                                                              "mutational_fitness": {
                                                                                "value": 0.5410176252
                                                                              },
                                                                              "num_date": {
                                                                                "confidence": [
                                                                                  2021.009589041096,
                                                                                  2021.009589041096
                                                                                ],
                                                                                "value": 2021.009589041096
                                                                              },
                                                                              "recency": {
                                                                                "value": "Older"
                                                                              },
                                                                              "region": {
                                                                                "value": "Africa"
                                                                              },
                                                                              "sex": {
                                                                                "value": "Female"
                                                                              },
                                                                              "tanzania": {
                                                                                "value": "no"
                                                                              }
                                                                            }
                                                                          },
                                                                          {
                                                                            "branch_attrs": {
                                                                              "mutations": {}
                                                                            },
                                                                            "children": [
                                                                              {
                                                                                "branch_attrs": {
                                                                                  "mutations": {}
                                                                                },
                                                                                "name": "Zimbabwe/ZW-40498/2020",
                                                                                "node_attrs": {
                                                                                  "S1_mutations": {
                                                                                    "value": 7.0
                                                                                  },
                                                                                  "clade_membership": {
                                                                                    "value": "20H (Beta, V2)"
                                                                                  },
                                                                                  "country": {
                                                                                    "confidence": {
                                                                                      "Zimbabwe": 1.0
                                                                                    },
                                                                                    "entropy": -1.000088900581841e-12,
                                                                                    "value": "Zimbabwe"
                                                                                  },
                                                                                  "current_frequency": {
                                                                                    "value": 0.0
                                                                                  },
                                                                                  "div": 31,
                                                                                  "emerging_lineage": {
                                                                                    "value": "20H (Beta, V2)"
                                                                                  },
                                                                                  "epiweek": {
                                                                                    "value": "202051"
                                                                                  },
                                                                                  "gisaid_epi_isl": {
                                                                                    "value": "EPI_ISL_1191835"
                                                                                  },
                                                                                  "host": {
                                                                                    "value": "Human"
                                                                                  },
                                                                                  "mutational_fitness": {
                                                                                    "value": 0.5441039041
                                                                                  },
                                                                                  "num_date": {
                                                                                    "confidence": [
                                                                                      2020.957650273224,
                                                                                      2020.957650273224
                                                                                    ],
                                                                                    "value": 2020.957650273224
                                                                                  },
                                                                                  "recency": {
                                                                                    "value": "Older"
                                                                                  },
                                                                                  "region": {
                                                                                    "value": "Africa"
                                                                                  },
                                                                                  "sex": {
                                                                                    "value": "Female"
                                                                                  },
                                                                                  "tanzania": {
                                                                                    "value": "no"
                                                                                  }
                                                                                }
                                                                              },
                                                                              {
                                                                                "branch_attrs": {
                                                                                  "labels": {
                                                                                    "aa": "ORF9b: T72I"
                                                                                  },
                                                                                  "mutations": {
                                                                                    "ORF9b": [
                                                                                      "T72I"
                                                                                    ],
                                                                                    "nuc": [
                                                                                      "C28498T"
                                                                                    ]
                                                                                  }
                                                                                },
                                                                                "name": "Rwanda/AY81332RD/2021",
                                                                                "node_attrs": {
                                                                                  "S1_mutations": {
                                                                                    "value": 7.0
                                                                                  },
                                                                                  "clade_membership": {
                                                                                    "value": "20H (Beta, V2)"
                                                                                  },
                                                                                  "country": {
                                                                                    "confidence": {
                                                                                      "Rwanda": 1.0
                                                                                    },
                                                                                    "entropy": -1.000088900581841e-12,
                                                                                    "value": "Rwanda"
                                                                                  },
                                                                                  "current_frequency": {
                                                                                    "value": 0.0
                                                                                  },
                                                                                  "div": 31,
                                                                                  "emerging_lineage": {
                                                                                    "value": "20H (Beta, V2)"
                                                                                  },
                                                                                  "epiweek": {
                                                                                    "value": "202101"
                                                                                  },
                                                                                  "gisaid_epi_isl": {
                                                                                    "value": "EPI_ISL_1064166"
                                                                                  },
                                                                                  "host": {
                                                                                    "value": "Human"
                                                                                  },
                                                                                  "mutational_fitness": {
                                                                                    "value": 0.5442342631
                                                                                  },
                                                                                  "num_date": {
                                                                                    "confidence": [
                                                                                      2021.009589041096,
                                                                                      2021.009589041096
                                                                                    ],
                                                                                    "value": 2021.009589041096
                                                                                  },
                                                                                  "recency": {
                                                                                    "value": "Older"
                                                                                  },
                                                                                  "region": {
                                                                                    "value": "Africa"
                                                                                  },
                                                                                  "sex": {
                                                                                    "value": "Male"
                                                                                  },
                                                                                  "tanzania": {
                                                                                    "value": "no"
                                                                                  }
                                                                                }
                                                                              }
                                                                            ],
                                                                            "name": "NODE_0000075",
                                                                            "node_attrs": {
                                                                              "S1_mutations": {
                                                                                "value": 7.0
                                                                              },
                                                                              "clade_membership": {
                                                                                "value": "20H (Beta, V2)"
                                                                              },
                                                                              "country": {
                                                                                "confidence": {
                                                                                  "Europe": 0.0032023461518673893,
                                                                                  "Mauritius": 0.003335251024718352,
                                                                                  "Rwanda": 0.012242909632697118,
                                                                                  "Zimbabwe": 0.9800898146564622
                                                                                },
                                                                                "entropy": 0.12252835842499307,
                                                                                "value": "Zimbabwe"
                                                                              },
                                                                              "current_frequency": {
                                                                                "value": 0.0
                                                                              },
                                                                              "div": 30,
                                                                              "emerging_lineage": {
                                                                                "value": "20H (Beta, V2)"
                                                                              },
                                                                              "mutational_fitness": {
                                                                                "value": 0.5441039041
                                                                              },
                                                                              "num_date": {
                                                                                "confidence": [
                                                                                  2020.9101019014836,
                                                                                  2020.956064423016
                                                                                ],
                                                                                "value": 2020.9410937045961
                                                                              }
                                                                            }
                                                                          }
                                                                        ],
                                                                        "name": "NODE_0000074",
                                                                        "node_attrs": {
                                                                          "S1_mutations": {
                                                                            "value": 7.0
                                                                          },
                                                                          "clade_membership": {
                                                                            "value": "20H (Beta, V2)"
                                                                          },
                                                                          "country": {
                                                                            "confidence": {
                                                                              "Europe": 0.0018909520942163758,
                                                                              "Mauritius": 0.012276891789395053,
                                                                              "Rwanda": 0.0033218253989043675,
                                                                              "Zimbabwe": 0.9813213209444167
                                                                            },
                                                                            "entropy": 0.11539585053816759,
                                                                            "value": "Zimbabwe"
                                                                          },
                                                                          "current_frequency": {
                                                                            "value": 0.0
                                                                          },
                                                                          "div": 30,
                                                                          "emerging_lineage": {
                                                                            "value": "20H (Beta, V2)"
                                                                          },
                                                                          "mutational_fitness": {
                                                                            "value": 0.5441039041
                                                                          },
                                                                          "num_date": {
                                                                            "confidence": [
                                                                              2020.8924682722063,
                                                                              2020.951406318668
                                                                            ],
                                                                            "value": 2020.9284893985084
                                                                          }
                                                                        }
                                                                      }
                                                                    ],
                                                                    "name": "NODE_0000072",
                                                                    "node_attrs": {
                                                                      "S1_mutations": {
                                                                        "value": 7.0
                                                                      },
                                                                      "clade_membership": {
                                                                        "value": "20H (Beta, V2)"
                                                                      },
                                                                      "country": {
                                                                        "confidence": {
                                                                          "Zimbabwe": 0.9998713342344553
                                                                        },
                                                                        "entropy": 0.0014889628767785362,
                                                                        "value": "Zimbabwe"
                                                                      },
                                                                      "current_frequency": {
                                                                        "value": 0.0
                                                                      },
                                                                      "div": 30,
                                                                      "emerging_lineage": {
                                                                        "value": "20H (Beta, V2)"
                                                                      },
                                                                      "mutational_fitness": {
                                                                        "value": 0.54420179
                                                                      },
                                                                      "num_date": {
                                                                        "confidence": [
                                                                          2020.8545631898528,
                                                                          2020.9469333116228
                                                                        ],
                                                                        "value": 2020.9072781251384
                                                                      }
                                                                    }
                                                                  }
                                                                ],
                                                                "name": "NODE_0000070",
                                                                "node_attrs": {
                                                                  "S1_mutations": {
                                                                    "value": 7.0
                                                                  },
                                                                  "clade_membership": {
                                                                    "value": "20H (Beta, V2)"
                                                                  },
                                                                  "country": {
                                                                    "confidence": {
                                                                      "Zimbabwe": 0.9999912689538207
                                                                    },
                                                                    "entropy": 0.0001267837241269421,
                                                                    "value": "Zimbabwe"
                                                                  },
                                                                  "current_frequency": {
                                                                    "value": 0.0
                                                                  },
                                                                  "div": 30,
                                                                  "emerging_lineage": {
                                                                    "value": "20H (Beta, V2)"
                                                                  },
                                                                  "mutational_fitness": {
                                                                    "value": 0.54420179
                                                                  },
                                                                  "num_date": {
                                                                    "confidence": [
                                                                      2020.8119187214793,
                                                                      2020.8715513406175
                                                                    ],
                                                                    "value": 2020.8564031226276
                                                                  }
                                                                }
                                                              },
                                                              {
                                                                "branch_attrs": {
                                                                  "mutations": {
                                                                    "nuc": [
                                                                      "T10138C"
                                                                    ]
                                                                  }
                                                                },
                                                                "children": [
                                                                  {
                                                                    "branch_attrs": {
                                                                      "labels": {
                                                                        "aa": "ORF1a: R2267G"
                                                                      },
                                                                      "mutations": {
                                                                        "ORF1a": [
                                                                          "R2267G"
                                                                        ],
                                                                        "nuc": [
                                                                          "A7064G",
                                                                          "C22987T",
                                                                          "T28888C"
                                                                        ]
                                                                      }
                                                                    },
                                                                    "name": "Zimbabwe/CERI-KRISP-K011670/2020",
                                                                    "node_attrs": {
                                                                      "S1_mutations": {
                                                                        "value": 7.0
                                                                      },
                                                                      "clade_membership": {
                                                                        "value": "20H (Beta, V2)"
                                                                      },
                                                                      "country": {
                                                                        "confidence": {
                                                                          "Zimbabwe": 1.0
                                                                        },
                                                                        "entropy": -1.000088900581841e-12,
                                                                        "value": "Zimbabwe"
                                                                      },
                                                                      "current_frequency": {
                                                                        "value": 0.0
                                                                      },
                                                                      "div": 34,
                                                                      "division": {
                                                                        "value": "Masvingo"
                                                                      },
                                                                      "emerging_lineage": {
                                                                        "value": "20H (Beta, V2)"
                                                                      },
                                                                      "epiweek": {
                                                                        "value": "202049"
                                                                      },
                                                                      "gisaid_epi_isl": {
                                                                        "value": "EPI_ISL_2492708"
                                                                      },
                                                                      "host": {
                                                                        "value": "Human"
                                                                      },
                                                                      "mutational_fitness": {
                                                                        "value": 0.54120179
                                                                      },
                                                                      "num_date": {
                                                                        "confidence": [
                                                                          2020.9139344262296,
                                                                          2020.9139344262296
                                                                        ],
                                                                        "value": 2020.9139344262296
                                                                      },
                                                                      "recency": {
                                                                        "value": "Older"
                                                                      },
                                                                      "region": {
                                                                        "value": "Africa"
                                                                      },
                                                                      "sex": {
                                                                        "value": "Female"
                                                                      },
                                                                      "tanzania": {
                                                                        "value": "no"
                                                                      }
                                                                    }
                                                                  },
                                                                  {
                                                                    "branch_attrs": {
                                                                      "mutations": {}
                                                                    },
                                                                    "children": [
                                                                      {
                                                                        "branch_attrs": {
                                                                          "mutations": {}
                                                                        },
                                                                        "name": "Zimbabwe/ZW-42009/2020",
                                                                        "node_attrs": {
                                                                          "S1_mutations": {
                                                                            "value": 7.0
                                                                          },
                                                                          "clade_membership": {
                                                                            "value": "20H (Beta, V2)"
                                                                          },
                                                                          "country": {
                                                                            "confidence": {
                                                                              "Zimbabwe": 1.0
                                                                            },
                                                                            "entropy": -1.000088900581841e-12,
                                                                            "value": "Zimbabwe"
                                                                          },
                                                                          "current_frequency": {
                                                                            "value": 0.0
                                                                          },
                                                                          "div": 31,
                                                                          "emerging_lineage": {
                                                                            "value": "20H (Beta, V2)"
                                                                          },
                                                                          "epiweek": {
                                                                            "value": "202053"
                                                                          },
                                                                          "gisaid_epi_isl": {
                                                                            "value": "EPI_ISL_1191919"
                                                                          },
                                                                          "host": {
                                                                            "value": "Human"
                                                                          },
                                                                          "mutational_fitness": {
                                                                            "value": 0.54420179
                                                                          },
                                                                          "num_date": {
                                                                            "confidence": [
                                                                              2020.9931693989072,
                                                                              2020.9931693989072
                                                                            ],
                                                                            "value": 2020.9931693989072
                                                                          },
                                                                          "recency": {
                                                                            "value": "Older"
                                                                          },
                                                                          "region": {
                                                                            "value": "Africa"
                                                                          },
                                                                          "sex": {
                                                                            "value": "Female"
                                                                          },
                                                                          "tanzania": {
                                                                            "value": "no"
                                                                          }
                                                                        }
                                                                      },
                                                                      {
                                                                        "branch_attrs": {
                                                                          "labels": {
                                                                            "aa": "ORF8: I121L"
                                                                          },
                                                                          "mutations": {
                                                                            "ORF8": [
                                                                              "I121L"
                                                                            ],
                                                                            "nuc": [
                                                                              "A28254C"
                                                                            ]
                                                                          }
                                                                        },
                                                                        "children": [
                                                                          {
                                                                            "branch_attrs": {
                                                                              "labels": {
                                                                                "aa": "ORF1a: V108I, D1843E, D2980A; S: H655R; ORF3a: V259Q; ORF8: F120V"
                                                                              },
                                                                              "mutations": {
                                                                                "ORF1a": [
                                                                                  "V108I",
                                                                                  "D1843E",
                                                                                  "D2980A"
                                                                                ],
                                                                                "ORF3a": [
                                                                                  "V259Q"
                                                                                ],
                                                                                "ORF8": [
                                                                                  "F120V"
                                                                                ],
                                                                                "S": [
                                                                                  "H655R"
                                                                                ],
                                                                                "nuc": [
                                                                                  "G587A",
                                                                                  "C5794A",
                                                                                  "A9204C",
                                                                                  "T22618C",
                                                                                  "C22792T",
                                                                                  "A23526G",
                                                                                  "A23734G",
                                                                                  "G26167C",
                                                                                  "T26168A",
                                                                                  "T28251G"
                                                                                ]
                                                                              }
                                                                            },
                                                                            "name": "Cameroon/Yaounde-21V-07325/2021",
                                                                            "node_attrs": {
                                                                              "S1_mutations": {
                                                                                "value": 8.0
                                                                              },
                                                                              "clade_membership": {
                                                                                "value": "20H (Beta, V2)"
                                                                              },
                                                                              "country": {
                                                                                "confidence": {
                                                                                  "Cameroon": 1.0
                                                                                },
                                                                                "entropy": -1.000088900581841e-12,
                                                                                "value": "Cameroon"
                                                                              },
                                                                              "current_frequency": {
                                                                                "value": 0.0
                                                                              },
                                                                              "div": 42,
                                                                              "division": {
                                                                                "value": "Yaounde"
                                                                              },
                                                                              "emerging_lineage": {
                                                                                "value": "20H (Beta, V2)"
                                                                              },
                                                                              "epiweek": {
                                                                                "value": "202107"
                                                                              },
                                                                              "gisaid_epi_isl": {
                                                                                "value": "EPI_ISL_1790125"
                                                                              },
                                                                              "host": {
                                                                                "value": "Human"
                                                                              },
                                                                              "mutational_fitness": {
                                                                                "value": 0.535428165
                                                                              },
                                                                              "num_date": {
                                                                                "confidence": [
                                                                                  2021.1246575342466,
                                                                                  2021.1246575342466
                                                                                ],
                                                                                "value": 2021.1246575342466
                                                                              },
                                                                              "recency": {
                                                                                "value": "Older"
                                                                              },
                                                                              "region": {
                                                                                "value": "Africa"
                                                                              },
                                                                              "sex": {
                                                                                "value": "Female"
                                                                              },
                                                                              "tanzania": {
                                                                                "value": "no"
                                                                              }
                                                                            }
                                                                          },
                                                                          {
                                                                            "branch_attrs": {
                                                                              "labels": {
                                                                                "aa": "ORF1b: T1743I"
                                                                              },
                                                                              "mutations": {
                                                                                "ORF1b": [
                                                                                  "T1743I"
                                                                                ],
                                                                                "nuc": [
                                                                                  "C18695T"
                                                                                ]
                                                                              }
                                                                            },
                                                                            "children": [
                                                                              {
                                                                                "branch_attrs": {
                                                                                  "labels": {
                                                                                    "aa": "ORF1a: T2274I"
                                                                                  },
                                                                                  "mutations": {
                                                                                    "ORF1a": [
                                                                                      "T2274I"
                                                                                    ],
                                                                                    "nuc": [
                                                                                      "C7086T"
                                                                                    ]
                                                                                  }
                                                                                },
                                                                                "name": "Portugal/PT7195/2021",
                                                                                "node_attrs": {
                                                                                  "S1_mutations": {
                                                                                    "value": 7.0
                                                                                  },
                                                                                  "clade_membership": {
                                                                                    "value": "20H (Beta, V2)"
                                                                                  },
                                                                                  "country": {
                                                                                    "confidence": {
                                                                                      "Europe": 1.0
                                                                                    },
                                                                                    "entropy": -1.000088900581841e-12,
                                                                                    "value": "Europe"
                                                                                  },
                                                                                  "current_frequency": {
                                                                                    "value": 0.0
                                                                                  },
                                                                                  "div": 34,
                                                                                  "division": {
                                                                                    "value": "Europe"
                                                                                  },
                                                                                  "emerging_lineage": {
                                                                                    "value": "20H (Beta, V2)"
                                                                                  },
                                                                                  "epiweek": {
                                                                                    "value": "202116"
                                                                                  },
                                                                                  "gisaid_epi_isl": {
                                                                                    "value": "EPI_ISL_2004331"
                                                                                  },
                                                                                  "host": {
                                                                                    "value": "Human"
                                                                                  },
                                                                                  "mutational_fitness": {
                                                                                    "value": 0.543061863
                                                                                  },
                                                                                  "num_date": {
                                                                                    "confidence": [
                                                                                      2021.3027397260273,
                                                                                      2021.3027397260273
                                                                                    ],
                                                                                    "value": 2021.3027397260273
                                                                                  },
                                                                                  "recency": {
                                                                                    "value": "Older"
                                                                                  },
                                                                                  "region": {
                                                                                    "value": "Europe"
                                                                                  },
                                                                                  "tanzania": {
                                                                                    "value": "no"
                                                                                  }
                                                                                }
                                                                              },
                                                                              {
                                                                                "branch_attrs": {
                                                                                  "mutations": {
                                                                                    "nuc": [
                                                                                      "A6484C"
                                                                                    ]
                                                                                  }
                                                                                },
                                                                                "children": [
                                                                                  {
                                                                                    "branch_attrs": {
                                                                                      "labels": {
                                                                                        "aa": "ORF1a: P19S"
                                                                                      },
                                                                                      "mutations": {
                                                                                        "ORF1a": [
                                                                                          "P19S"
                                                                                        ],
                                                                                        "nuc": [
                                                                                          "C320T"
                                                                                        ]
                                                                                      }
                                                                                    },
                                                                                    "name": "Portugal/PT7344/2021",
                                                                                    "node_attrs": {
                                                                                      "S1_mutations": {
                                                                                        "value": 7.0
                                                                                      },
                                                                                      "clade_membership": {
                                                                                        "value": "20H (Beta, V2)"
                                                                                      },
                                                                                      "country": {
                                                                                        "confidence": {
                                                                                          "Europe": 1.0
                                                                                        },
                                                                                        "entropy": -1.000088900581841e-12,
                                                                                        "value": "Europe"
                                                                                      },
                                                                                      "current_frequency": {
                                                                                        "value": 0.0
                                                                                      },
                                                                                      "div": 35,
                                                                                      "division": {
                                                                                        "value": "Europe"
                                                                                      },
                                                                                      "emerging_lineage": {
                                                                                        "value": "20H (Beta, V2)"
                                                                                      },
                                                                                      "epiweek": {
                                                                                        "value": "202118"
                                                                                      },
                                                                                      "gisaid_epi_isl": {
                                                                                        "value": "EPI_ISL_2248926"
                                                                                      },
                                                                                      "host": {
                                                                                        "value": "Human"
                                                                                      },
                                                                                      "mutational_fitness": {
                                                                                        "value": 0.537762453
                                                                                      },
                                                                                      "num_date": {
                                                                                        "confidence": [
                                                                                          2021.341095890411,
                                                                                          2021.341095890411
                                                                                        ],
                                                                                        "value": 2021.341095890411
                                                                                      },
                                                                                      "recency": {
                                                                                        "value": "Older"
                                                                                      },
                                                                                      "region": {
                                                                                        "value": "Europe"
                                                                                      },
                                                                                      "tanzania": {
                                                                                        "value": "no"
                                                                                      }
                                                                                    }
                                                                                  },
                                                                                  {
                                                                                    "branch_attrs": {
                                                                                      "labels": {
                                                                                        "aa": "ORF3a: S40L"
                                                                                      },
                                                                                      "mutations": {
                                                                                        "ORF3a": [
                                                                                          "S40L"
                                                                                        ],
                                                                                        "nuc": [
                                                                                          "C25511T"
                                                                                        ]
                                                                                      }
                                                                                    },
                                                                                    "children": [
                                                                                      {
                                                                                        "branch_attrs": {
                                                                                          "mutations": {
                                                                                            "nuc": [
                                                                                              "C3961T",
                                                                                              "C6484A"
                                                                                            ]
                                                                                          }
                                                                                        },
                                                                                        "name": "Portugal/PT8424/2021",
                                                                                        "node_attrs": {
                                                                                          "S1_mutations": {
                                                                                            "value": 7.0
                                                                                          },
                                                                                          "clade_membership": {
                                                                                            "value": "20H (Beta, V2)"
                                                                                          },
                                                                                          "country": {
                                                                                            "confidence": {
                                                                                              "Europe": 1.0
                                                                                            },
                                                                                            "entropy": -1.000088900581841e-12,
                                                                                            "value": "Europe"
                                                                                          },
                                                                                          "current_frequency": {
                                                                                            "value": 0.0
                                                                                          },
                                                                                          "div": 37,
                                                                                          "division": {
                                                                                            "value": "Europe"
                                                                                          },
                                                                                          "emerging_lineage": {
                                                                                            "value": "20H (Beta, V2)"
                                                                                          },
                                                                                          "epiweek": {
                                                                                            "value": "202122"
                                                                                          },
                                                                                          "gisaid_epi_isl": {
                                                                                            "value": "EPI_ISL_2536071"
                                                                                          },
                                                                                          "host": {
                                                                                            "value": "Human"
                                                                                          },
                                                                                          "mutational_fitness": {
                                                                                            "value": 0.5411616850000001
                                                                                          },
                                                                                          "num_date": {
                                                                                            "confidence": [
                                                                                              2021.4178082191781,
                                                                                              2021.4178082191781
                                                                                            ],
                                                                                            "value": 2021.4178082191781
                                                                                          },
                                                                                          "recency": {
                                                                                            "value": "Older"
                                                                                          },
                                                                                          "region": {
                                                                                            "value": "Europe"
                                                                                          },
                                                                                          "tanzania": {
                                                                                            "value": "no"
                                                                                          }
                                                                                        }
                                                                                      },
                                                                                      {
                                                                                        "branch_attrs": {
                                                                                          "labels": {
                                                                                            "aa": "ORF1a: G989V"
                                                                                          },
                                                                                          "mutations": {
                                                                                            "ORF1a": [
                                                                                              "G989V"
                                                                                            ],
                                                                                            "nuc": [
                                                                                              "G3231T"
                                                                                            ]
                                                                                          }
                                                                                        },
                                                                                        "name": "Angola/CERI-KRISP-K021572/2021",
                                                                                        "node_attrs": {
                                                                                          "S1_mutations": {
                                                                                            "value": 7.0
                                                                                          },
                                                                                          "clade_membership": {
                                                                                            "value": "20H (Beta, V2)"
                                                                                          },
                                                                                          "country": {
                                                                                            "confidence": {
                                                                                              "Angola": 1.0
                                                                                            },
                                                                                            "entropy": -1.000088900581841e-12,
                                                                                            "value": "Angola"
                                                                                          },
                                                                                          "current_frequency": {
                                                                                            "value": 0.0
                                                                                          },
                                                                                          "div": 36,
                                                                                          "division": {
                                                                                            "value": "Huambo"
                                                                                          },
                                                                                          "emerging_lineage": {
                                                                                            "value": "20H (Beta, V2)"
                                                                                          },
                                                                                          "epiweek": {
                                                                                            "value": "202122"
                                                                                          },
                                                                                          "gisaid_epi_isl": {
                                                                                            "value": "EPI_ISL_3730430"
                                                                                          },
                                                                                          "host": {
                                                                                            "value": "Human"
                                                                                          },
                                                                                          "mutational_fitness": {
                                                                                            "value": 0.54174502
                                                                                          },
                                                                                          "num_date": {
                                                                                            "confidence": [
                                                                                              2021.4150684931508,
                                                                                              2021.4150684931508
                                                                                            ],
                                                                                            "value": 2021.4150684931508
[truncated: 25,468,105 more chars]
