# Supplementary material for: Whole-genome sequencing of SARS-CoV-2 isolates from symptomatic and asymptomatic individuals in Tanzania
Source: Front Med (Lausanne). 2023 Jan 4;9:1034682. doi: 10.3389/fmed.2022.1034682 (PMC9846855; doi:10.3389/fmed.2022.1034682)
Supplement: Supplementary File 2 — A zipped folder containing json files for the time-resolved maximum likelihood phylogenies of Delta, Beta, and Eta variants that can be visualized using auspice web-based tool available at https://auspice.us/?d=tree&p=full. Sub-sampling of global reference genomes for all the variants was done from December 2019 to November 2021. The Delta variant file shows a phylogenetic tree of Delta variant combining 4 genomes from Tanzania (blue tips) and 2,591 global reference genomes (yellow). The Beta variant file shows a phylogeny of Beta variant combining 22 genomes from Tanzania (blue tips) and 1,845 global reference genomes (yellow). The Eta variant file shows a phylogeny of Eta variant combining 2 genomes from Tanzania (blue tips) and 998 global reference genomes (yellow). [file Data_Sheet_1.ZIP › kidh-trees/auspice/kidh_local.json]

{
  "meta": {
    "build_url": "https://github.com/nextstrain/ncov",
    "colorings": [
      {
        "key": "clade_membership",
        "title": "Clade",
        "type": "categorical"
      },
      {
        "key": "num_date",
        "title": "Sampling date",
        "type": "continuous"
      },
      {
        "key": "gt",
        "title": "Genotype",
        "type": "categorical"
      },
      {
        "key": "tanzania",
        "title": "Source: Tanzania",
        "type": "boolean"
      },
      {
        "key": "division",
        "scale": [
          [
            "Kwale",
            "#4D21AD"
          ],
          [
            "Mombasa",
            "#403FC6"
          ],
          [
            "Taita Taveta",
            "#3F63CF"
          ],
          [
            "Kilifi",
            "#4783C8"
          ],
          [
            "Lamu",
            "#539BB5"
          ],
          [
            "Kajiado",
            "#63AC9B"
          ],
          [
            "Nairobi",
            "#77B67F"
          ],
          [
            "Kiambu",
            "#8EBC66"
          ],
          [
            "Migori",
            "#A8BD53"
          ],
          [
            "Kisii",
            "#C1BA47"
          ],
          [
            "Homa Bay",
            "#D6B03F"
          ],
          [
            "Nakuru",
            "#E39C39"
          ],
          [
            "Kisumu",
            "#E67C33"
          ],
          [
            "Siaya",
            "#E1532B"
          ],
          [
            "Kakamega",
            "#DB2823"
          ]
        ],
        "title": "Admin Division",
        "type": "categorical"
      },
      {
        "key": "country",
        "scale": [
          [
            "Tanzania",
            "#81BA72"
          ],
          [
            "Kenya",
            "#C8B944"
          ]
        ],
        "title": "Country",
        "type": "categorical"
      },
      {
        "key": "region",
        "scale": [
          [
            "Africa",
            "#4C90C0"
          ]
        ],
        "title": "Region",
        "type": "categorical"
      },
      {
        "key": "host",
        "title": "Host",
        "type": "categorical"
      },
      {
        "key": "age",
        "title": "Age",
        "type": "continuous"
      },
      {
        "key": "sex",
        "title": "Sex",
        "type": "categorical"
      },
      {
        "key": "recency",
        "scale": [
          [
            "Older",
            "#447CCD"
          ]
        ],
        "title": "Submission Date",
        "type": "categorical"
      },
      {
        "key": "epiweek",
        "title": "epiweek",
        "type": "categorical",
        "scale": [
          [
            "201952",
            "#511EA8"
          ],
          [
            "202001",
            "#511EA8"
          ],
          [
            "202038",
            "#91BC64"
          ],
          [
            "202040",
            "#9DBE5A"
          ],
          [
            "202042",
            "#AABD53"
          ],
          [
            "202043",
            "#AABD53"
          ],
          [
            "202044",
            "#B6BD4B"
          ],
          [
            "202045",
            "#B6BD4B"
          ],
          [
            "202046",
            "#C2BA46"
          ],
          [
            "202047",
            "#C2BA46"
          ],
          [
            "202048",
            "#CDB642"
          ],
          [
            "202049",
            "#CDB642"
          ],
          [
            "202050",
            "#CDB642"
          ],
          [
            "202051",
            "#D6B03F"
          ],
          [
            "202052",
            "#D6B03F"
          ],
          [
            "202053",
            "#DDA83C"
          ],
          [
            "202101",
            "#DDA83C"
          ],
          [
            "202102",
            "#DDA83C"
          ],
          [
            "202103",
            "#E29D39"
          ],
          [
            "202104",
            "#E29D39"
          ],
          [
            "202105",
            "#E69036"
          ],
          [
            "202106",
            "#E69036"
          ],
          [
            "202107",
            "#E67F33"
          ],
          [
            "202108",
            "#E67F33"
          ],
          [
            "202109",
            "#E67F33"
          ],
          [
            "202110",
            "#E56D30"
          ],
          [
            "202111",
            "#E56D30"
          ],
          [
            "202112",
            "#E2592C"
          ],
          [
            "202118",
            "#DC2F24"
          ]
        ]
      },
      {
        "key": "current_frequency",
        "title": "current_frequency",
        "type": "boolean"
      },
      {
        "key": "logistic_growth",
        "title": "logistic_growth",
        "type": "continuous"
      },
      {
        "key": "S1_mutations",
        "title": "S1_mutations",
        "type": "continuous"
      },
      {
        "key": "emerging_lineage",
        "title": "emerging_lineage",
        "type": "categorical"
      },
      {
        "key": "recency",
        "scale": [
          [
            "Older",
            "#447CCD"
          ]
        ],
        "title": "Submission Date",
        "type": "categorical"
      },
      {
        "key": "mutational_fitness",
        "title": "mutational_fitness",
        "type": "continuous"
      }
    ],
    "description": "Hi! This is the default description. Edit me in `my_profiles/<build_name>/description.md`, and add this line to your `my_profiles/builds.yaml` file:  \n```\nfiles:  \n\tdescription: my_profiles/<build_name>/description.md\n```\n",
    "display_defaults": {
      "branch_label": "none",
      "color_by": "tanzania",
      "distance_measure": "num_date",
      "geo_resolution": "country",
      "map_triplicate": false
    },
    "filters": [
      "recency",
      "tanzania",
      "division",
      "country",
      "region",
      "host",
      "author"
    ],
    "genome_annotations": {
      "E": {
        "end": 26472,
        "seqid": "MN908947",
        "start": 26245,
        "strand": "+",
        "type": "CDS"
      },
      "M": {
        "end": 27191,
        "seqid": "MN908947",
        "start": 26523,
        "strand": "+",
        "type": "CDS"
      },
      "N": {
        "end": 29533,
        "seqid": "MN908947",
        "start": 28274,
        "strand": "+",
        "type": "CDS"
      },
      "ORF1a": {
        "end": 13468,
        "seqid": "MN908947",
        "start": 266,
        "strand": "+",
        "type": "CDS"
      },
      "ORF1b": {
        "end": 21555,
        "seqid": "MN908947",
        "start": 13468,
        "strand": "+",
        "type": "CDS"
      },
      "ORF3a": {
        "end": 26220,
        "seqid": "MN908947",
        "start": 25393,
        "strand": "+",
        "type": "CDS"
      },
      "ORF6": {
        "end": 27387,
        "seqid": "MN908947",
        "start": 27202,
        "strand": "+",
        "type": "CDS"
      },
      "ORF7a": {
        "end": 27759,
        "seqid": "MN908947",
        "start": 27394,
        "strand": "+",
        "type": "CDS"
      },
      "ORF7b": {
        "end": 27887,
        "seqid": "MN908947",
        "start": 27756,
        "strand": "+",
        "type": "CDS"
      },
      "ORF8": {
        "end": 28259,
        "seqid": "MN908947",
        "start": 27894,
        "strand": "+",
        "type": "CDS"
      },
      "ORF9b": {
        "end": 28577,
        "seqid": "MN908947",
        "start": 28284,
        "strand": "+",
        "type": "CDS"
      },
      "S": {
        "end": 25384,
        "seqid": "MN908947",
        "start": 21563,
        "strand": "+",
        "type": "CDS"
      },
      "nuc": {
        "end": 29903,
        "seqid": "MN908947",
        "start": 1,
        "strand": "+",
        "type": "source"
      }
    },
    "geo_resolutions": [
      {
        "demes": {
          "Asia": {
            "latitude": 30.451098,
            "longitude": 86.654576
          },
          "Europe": {
            "latitude": 49.646237,
            "longitude": 10.799454
          },
          "Homa Bay": {
            "latitude": -0.5628536,
            "longitude": 34.3187808351349
          },
          "Kajiado": {
            "latitude": -2.12171705,
            "longitude": 36.78625503675998
          },
          "Kakamega": {
            "latitude": 0.4957104,
            "longitude": 34.801548861634615
          },
          "Kiambu": {
            "latitude": -1.03207695,
            "longitude": 36.815686702129064
          },
          "Kilifi": {
            "latitude": -3.15073925,
            "longitude": 39.67507159193717
          },
          "Kisii": {
            "latitude": -0.7385550000000001,
            "longitude": 34.757159597379605
          },
          "Kisumu": {
            "latitude": -0.1029109,
            "longitude": 34.7541761
          },
          "Kwale": {
            "latitude": -4.1836067,
            "longitude": 39.10509552821773
          },
          "Lamu": {
            "latitude": -2.2675396,
            "longitude": 40.9010641
          },
          "Migori": {
            "latitude": -1.0211616000000001,
            "longitude": 34.30964322421073
          },
          "Mombasa": {
            "latitude": -4.05052,
            "longitude": 39.667169
          },
          "Nairobi": {
            "latitude": -1.3031689499999999,
            "longitude": 36.826061224105075
          },
          "Nakuru": {
            "latitude": -0.2802724,
            "longitude": 36.0712048
          },
          "North America": {
            "latitude": 28.2367447,
            "longitude": -97.738017
          },
          "Oceania": {
            "latitude": -25.0562891,
            "longitude": 152.008576
          },
          "Siaya": {
            "latitude": -0.06040135,
            "longitude": 34.200135009996295
          },
          "Taita Taveta": {
            "latitude": -3.4178355,
            "longitude": 38.36706756969934
          }
        },
        "key": "division"
      },
      {
        "demes": {
          "Asia": {
            "latitude": 30.451098,
            "longitude": 86.654576
          },
          "Europe": {
            "latitude": 49.646237,
            "longitude": 10.799454
          },
          "Kenya": {
            "latitude": 0.0236,
            "longitude": 37.9062
          },
          "North America": {
            "latitude": 28.2367447,
            "longitude": -97.738017
          },
          "Oceania": {
            "latitude": -25.0562891,
            "longitude": 152.008576
          },
          "Tanzania": {
            "latitude": -6.5247123,
            "longitude": 35.7878438
          }
        },
        "key": "country"
      },
      {
        "demes": {
          "Africa": {
            "latitude": 4.070194,
            "longitude": 21.824559
          },
          "Asia": {
            "latitude": 30.451098,
            "longitude": 86.654576
          },
          "Europe": {
            "latitude": 49.646237,
            "longitude": 10.799454
          },
          "North America": {
            "latitude": 28.2367447,
            "longitude": -97.738017
          },
          "Oceania": {
            "latitude": -25.0562891,
            "longitude": 152.008576
          }
        },
        "key": "region"
      }
    ],
    "maintainers": [
      {
        "name": "Marco van Zwetselaar",
        "url": "https://io.zwets.it/"
      }
    ],
    "panels": [
      "tree",
      "map",
      "entropy"
    ],
    "title": "Genomic epidemiology of novel coronavirus - Local-focused subsampling",
    "updated": "2022-01-19"
  },
  "tree": {
    "branch_attrs": {
      "labels": {
        "clade": "19A",
        "emerging_lineage": "19A"
      },
      "mutations": {}
    },
    "children": [
      {
        "branch_attrs": {
          "mutations": {}
        },
        "name": "Wuhan/Hu-1/2019",
        "node_attrs": {
          "S1_mutations": {
            "value": 0.0
          },
          "clade_membership": {
            "value": "19A"
          },
          "country": {
            "confidence": {
              "Asia": 1.0
            },
            "entropy": -1.000088900581841e-12,
            "value": "Asia"
          },
          "current_frequency": {
            "value": 0.0
          },
          "div": 0,
          "division": {
            "value": "Asia"
          },
          "emerging_lineage": {
            "value": "19A"
          },
          "epiweek": {
            "value": "202001"
          },
          "gisaid_epi_isl": {
            "value": "EPI_ISL_402125"
          },
          "host": {
            "value": "Human"
          },
          "mutational_fitness": {
            "value": 0.0
          },
          "num_date": {
            "confidence": [
              2019.9986301369863,
              2019.9986301369863
            ],
            "value": 2019.9986301369863
          },
          "recency": {
            "value": "Older"
          },
          "region": {
            "value": "Asia"
          },
          "tanzania": {
            "value": "no"
          }
        }
      },
      {
        "branch_attrs": {
          "mutations": {}
        },
        "children": [
          {
            "branch_attrs": {
              "labels": {
                "aa": "ORF1a: L2235I, N3833K"
              },
              "mutations": {
                "ORF1a": [
                  "L2235I",
                  "N3833K"
                ],
                "nuc": [
                  "C6968A",
                  "T11764A"
                ]
              }
            },
            "name": "Wuhan/WH01/2019",
            "node_attrs": {
              "S1_mutations": {
                "value": 0.0
              },
              "clade_membership": {
                "value": "19A"
              },
              "country": {
                "confidence": {
                  "Asia": 1.0
                },
                "entropy": -1.000088900581841e-12,
                "value": "Asia"
              },
              "current_frequency": {
                "value": 0.0
              },
              "div": 2,
              "division": {
                "value": "Asia"
              },
              "emerging_lineage": {
                "value": "19A"
              },
              "epiweek": {
                "value": "201952"
              },
              "gisaid_epi_isl": {
                "value": "EPI_ISL_406798"
              },
              "host": {
                "value": "Human"
              },
              "mutational_fitness": {
                "value": -0.006
              },
              "num_date": {
                "confidence": [
                  2019.9849315068493,
                  2019.9849315068493
                ],
                "value": 2019.9849315068493
              },
              "recency": {
                "value": "Older"
              },
              "region": {
                "value": "Asia"
              },
              "sex": {
                "value": "Male"
              },
              "tanzania": {
                "value": "no"
              }
            }
          },
          {
            "branch_attrs": {
              "labels": {
                "aa": "ORF1a: Q1009R; ORF1b: P314L, M1156I, S1958G; S: D614G, P681H",
                "clade": "20A",
                "emerging_lineage": "20A"
              },
              "mutations": {
                "ORF1a": [
                  "Q1009R"
                ],
                "ORF1b": [
                  "P314L",
                  "M1156I",
                  "S1958G"
                ],
                "S": [
                  "D614G",
                  "P681H"
                ],
                "nuc": [
                  "G61T",
                  "C241T",
                  "C3037T",
                  "A3291G",
                  "C11050T",
                  "C14408T",
                  "G16935T",
                  "A19339G",
                  "A23403G",
                  "C23604A",
                  "C26549T",
                  "T29471C"
                ]
              }
            },
            "children": [
              {
                "branch_attrs": {
                  "mutations": {
                    "nuc": [
                      "C29750T"
                    ]
                  }
                },
                "name": "Kenya/C68057/2020",
                "node_attrs": {
                  "S1_mutations": {
                    "value": 2.0
                  },
                  "clade_membership": {
                    "value": "20A"
                  },
                  "country": {
                    "confidence": {
                      "Kenya": 0.9999999999999999
                    },
                    "entropy": -9.99866855976916e-13,
                    "value": "Kenya"
                  },
                  "current_frequency": {
                    "value": 0.0
                  },
                  "div": 12,
                  "division": {
                    "value": "Mombasa"
                  },
                  "emerging_lineage": {
                    "value": "20A"
                  },
                  "epiweek": {
                    "value": "202044"
                  },
                  "gisaid_epi_isl": {
                    "value": "EPI_ISL_6709357"
                  },
                  "host": {
                    "value": "Human"
                  },
                  "mutational_fitness": {
                    "value": 0.1603635525
                  },
                  "num_date": {
                    "confidence": [
                      2020.8210382513662,
                      2020.8210382513662
                    ],
                    "value": 2020.8210382513662
                  },
                  "recency": {
                    "value": "Older"
                  },
                  "region": {
                    "value": "Africa"
                  },
                  "sex": {
                    "value": "Male"
                  },
                  "tanzania": {
                    "value": "no"
                  }
                }
              },
              {
                "branch_attrs": {
                  "labels": {
                    "aa": "N: T205I"
                  },
                  "mutations": {
                    "N": [
                      "T205I"
                    ],
                    "nuc": [
                      "C28887T"
                    ]
                  }
                },
                "children": [
                  {
                    "branch_attrs": {
                      "labels": {
                        "aa": "ORF1a: D495N; ORF1b: R1687C; ORF3a: I169F"
                      },
                      "mutations": {
                        "ORF1a": [
                          "D495N"
                        ],
                        "ORF1b": [
                          "R1687C"
                        ],
                        "ORF3a": [
                          "I169F"
                        ],
                        "nuc": [
                          "G1748A",
                          "C18526T",
                          "A25897T"
                        ]
                      }
                    },
                    "name": "Kenya/SS2820/2020",
                    "node_attrs": {
                      "S1_mutations": {
                        "value": 2.0
                      },
                      "clade_membership": {
                        "value": "20A"
                      },
                      "country": {
                        "confidence": {
                          "Kenya": 1.0
                        },
                        "entropy": -1.000088900581841e-12,
                        "value": "Kenya"
                      },
                      "current_frequency": {
                        "value": 0.0
                      },
                      "div": 15,
                      "emerging_lineage": {
                        "value": "20A"
                      },
                      "epiweek": {
                        "value": "202042"
                      },
                      "gisaid_epi_isl": {
                        "value": "EPI_ISL_5797318"
                      },
                      "host": {
                        "value": "Human"
                      },
                      "mutational_fitness": {
                        "value": 0.2560747835
                      },
                      "num_date": {
                        "confidence": [
                          2020.7773224043715,
                          2020.7773224043715
                        ],
                        "value": 2020.7773224043715
                      },
                      "recency": {
                        "value": "Older"
                      },
                      "region": {
                        "value": "Africa"
                      },
                      "tanzania": {
                        "value": "no"
                      }
                    }
                  },
                  {
                    "branch_attrs": {
                      "labels": {
                        "aa": "ORF1a: T350I, H2659Y; ORF1b: V224I, P1095S; S: D253G, I402V, H681P"
                      },
                      "mutations": {
                        "ORF1a": [
                          "T350I",
                          "H2659Y"
                        ],
                        "ORF1b": [
                          "V224I",
                          "P1095S"
                        ],
                        "S": [
                          "D253G",
                          "I402V",
                          "H681P"
                        ],
                        "nuc": [
                          "T61G",
                          "C1314T",
                          "C8240T",
                          "G14137A",
                          "C15279T",
                          "C16750T",
                          "C22264T",
                          "A22320G",
                          "T22756C",
                          "A22766G",
                          "A23604C"
                        ]
                      }
                    },
                    "name": "Kenya/C80960/2021",
                    "node_attrs": {
                      "S1_mutations": {
                        "value": 3.0
                      },
                      "clade_membership": {
                        "value": "20A"
                      },
                      "country": {
                        "confidence": {
                          "Kenya": 1.0
                        },
                        "entropy": -1.000088900581841e-12,
                        "value": "Kenya"
                      },
                      "current_frequency": {
                        "value": 0.0
                      },
                      "div": 22,
                      "division": {
                        "value": "Taita Taveta"
                      },
                      "emerging_lineage": {
                        "value": "20A"
                      },
                      "epiweek": {
                        "value": "202103"
                      },
                      "gisaid_epi_isl": {
                        "value": "EPI_ISL_969010"
                      },
                      "host": {
                        "value": "Human"
                      },
                      "mutational_fitness": {
                        "value": 0.2239797575
                      },
                      "num_date": {
                        "confidence": [
                          2021.0534246575342,
                          2021.0534246575342
                        ],
                        "value": 2021.0534246575342
                      },
                      "recency": {
                        "value": "Older"
                      },
                      "region": {
                        "value": "Africa"
                      },
                      "sex": {
                        "value": "Male"
                      },
                      "tanzania": {
                        "value": "no"
                      }
                    }
                  },
                  {
                    "branch_attrs": {
                      "labels": {
                        "aa": "ORF1a: S1539I, V4250L; S: L5F"
                      },
                      "mutations": {
                        "ORF1a": [
                          "S1539I",
                          "V4250L"
                        ],
                        "S": [
                          "L5F"
                        ],
                        "nuc": [
                          "G4881T",
                          "G13013T",
                          "C18744T",
                          "C21575T"
                        ]
                      }
                    },
                    "children": [
                      {
                        "branch_attrs": {
                          "mutations": {}
                        },
                        "name": "Kenya/ILRI_COVC20770/2020",
                        "node_attrs": {
                          "S1_mutations": {
                            "value": 2.0
                          },
                          "clade_membership": {
                            "value": "20A"
                          },
                          "country": {
                            "confidence": {
                              "Kenya": 1.0
                            },
                            "entropy": -1.000088900581841e-12,
                            "value": "Kenya"
                          },
                          "current_frequency": {
                            "value": 0.0
                          },
                          "div": 16,
                          "division": {
                            "value": "Kiambu"
                          },
                          "emerging_lineage": {
                            "value": "20A"
                          },
                          "epiweek": {
                            "value": "202046"
                          },
                          "gisaid_epi_isl": {
                            "value": "EPI_ISL_4252472"
                          },
                          "host": {
                            "value": "Human"
                          },
                          "mutational_fitness": {
                            "value": 0.25336155250000003
                          },
                          "num_date": {
                            "confidence": [
                              2020.8565573770493,
                              2020.8565573770493
                            ],
                            "value": 2020.8565573770493
                          },
                          "recency": {
                            "value": "Older"
                          },
                          "region": {
                            "value": "Africa"
                          },
                          "sex": {
                            "value": "Female"
                          },
                          "tanzania": {
                            "value": "no"
                          }
                        }
                      },
                      {
                        "branch_attrs": {
                          "mutations": {
                            "nuc": [
                              "T61G"
                            ]
                          }
                        },
                        "name": "Kenya/ILRI_COVC18190/2020",
                        "node_attrs": {
                          "S1_mutations": {
                            "value": 2.0
                          },
                          "clade_membership": {
                            "value": "20A"
                          },
                          "country": {
                            "confidence": {
                              "Kenya": 1.0
                            },
                            "entropy": -1.000088900581841e-12,
                            "value": "Kenya"
                          },
                          "current_frequency": {
                            "value": 0.0
                          },
                          "div": 16,
                          "division": {
                            "value": "Kiambu"
                          },
                          "emerging_lineage": {
                            "value": "20A"
                          },
                          "epiweek": {
                            "value": "202045"
                          },
                          "gisaid_epi_isl": {
                            "value": "EPI_ISL_6095442"
                          },
                          "host": {
                            "value": "Human"
                          },
                          "mutational_fitness": {
                            "value": 0.25336155250000003
                          },
                          "num_date": {
                            "confidence": [
                              2020.8428961748634,
                              2020.8428961748634
                            ],
                            "value": 2020.8428961748634
                          },
                          "recency": {
                            "value": "Older"
                          },
                          "region": {
                            "value": "Africa"
                          },
                          "sex": {
                            "value": "Female"
                          },
                          "tanzania": {
                            "value": "no"
                          }
                        }
                      }
                    ],
                    "name": "NODE_0000053",
                    "node_attrs": {
                      "S1_mutations": {
                        "value": 2.0
                      },
                      "clade_membership": {
                        "value": "20A"
                      },
                      "country": {
                        "confidence": {
                          "Kenya": 0.9995663088769956
                        },
                        "entropy": 0.004411279665174043,
                        "value": "Kenya"
                      },
                      "current_frequency": {
                        "value": 0.0
                      },
                      "div": 16,
                      "emerging_lineage": {
                        "value": "20A"
                      },
                      "mutational_fitness": {
                        "value": 0.25336155250000003
                      },
                      "num_date": {
                        "confidence": [
                          2020.8197189206164,
                          2020.8428961748634
                        ],
                        "value": 2020.839701802088
                      }
                    }
                  },
                  {
                    "branch_attrs": {
                      "labels": {
                        "aa": "ORF8: I121L"
                      },
                      "mutations": {
                        "ORF8": [
                          "I121L"
                        ],
                        "nuc": [
                          "C28253T",
                          "A28254C"
                        ]
                      }
                    },
                    "children": [
                      {
                        "branch_attrs": {
                          "labels": {
                            "aa": "ORF1a: R24C"
                          },
                          "mutations": {
                            "ORF1a": [
                              "R24C"
                            ],
                            "nuc": [
                              "C335T",
                              "C8266T",
                              "A10225G",
                              "C26894T"
                            ]
                          }
                        },
                        "name": "Kenya/SS2890/2020",
                        "node_attrs": {
                          "S1_mutations": {
                            "value": 2.0
                          },
                          "clade_membership": {
                            "value": "20A"
                          },
                          "country": {
                            "confidence": {
                              "Kenya": 1.0
                            },
                            "entropy": -1.000088900581841e-12,
                            "value": "Kenya"
                          },
                          "current_frequency": {
                            "value": 0.0
                          },
                          "div": 18,
                          "division": {
                            "value": "Nairobi"
                          },
                          "emerging_lineage": {
                            "value": "20A"
                          },
                          "epiweek": {
                            "value": "202053"
                          },
                          "gisaid_epi_isl": {
                            "value": "EPI_ISL_6511001"
                          },
                          "host": {
                            "value": "Human"
                          },
                          "mutational_fitness": {
                            "value": 0.2636423955
                          },
                          "num_date": {
                            "confidence": [
                              2020.9931693989072,
                              2020.9931693989072
                            ],
                            "value": 2020.9931693989072
                          },
                          "recency": {
                            "value": "Older"
                          },
                          "region": {
                            "value": "Africa"
                          },
                          "sex": {
                            "value": "Male"
                          },
                          "tanzania": {
                            "value": "no"
                          }
                        }
                      },
                      {
                        "branch_attrs": {
                          "labels": {
                            "aa": "ORF1b: V1092F; S: G257S"
                          },
                          "mutations": {
                            "ORF1b": [
                              "V1092F"
                            ],
                            "S": [
                              "G257S"
                            ],
                            "nuc": [
                              "G16741T",
                              "G22331A"
                            ]
                          }
                        },
                        "children": [
                          {
                            "branch_attrs": {
                              "labels": {
                                "aa": "ORF1a: I396T"
                              },
                              "mutations": {
                                "ORF1a": [
                                  "I396T"
                                ],
                                "nuc": [
                                  "T1452C",
                                  "C9967T",
                                  "A27950G"
                                ]
                              }
                            },
                            "name": "Kenya/K100750/2020",
                            "node_attrs": {
                              "S1_mutations": {
                                "value": 3.0
                              },
                              "clade_membership": {
                                "value": "20A"
                              },
                              "country": {
                                "confidence": {
                                  "Kenya": 1.0
                                },
                                "entropy": -1.000088900581841e-12,
                                "value": "Kenya"
                              },
                              "current_frequency": {
                                "value": 0.0
                              },
                              "div": 19,
                              "division": {
                                "value": "Kisii"
                              },
                              "emerging_lineage": {
                                "value": "20A"
                              },
                              "epiweek": {
                                "value": "202047"
                              },
                              "gisaid_epi_isl": {
                                "value": "EPI_ISL_2602830"
                              },
                              "host": {
                                "value": "Human"
                              },
                              "mutational_fitness": {
                                "value": 0.2595410456
                              },
                              "num_date": {
                                "confidence": [
                                  2020.8784153005465,
                                  2020.8784153005465
                                ],
                                "value": 2020.8784153005465
                              },
                              "recency": {
                                "value": "Older"
                              },
                              "region": {
                                "value": "Africa"
                              },
                              "sex": {
                                "value": "Female"
                              },
                              "tanzania": {
                                "value": "no"
                              }
                            }
                          },
                          {
                            "branch_attrs": {
                              "labels": {
                                "aa": "N: I205T"
                              },
                              "mutations": {
                                "N": [
                                  "I205T"
                                ],
                                "nuc": [
                                  "C12025T",
                                  "T28887C"
                                ]
                              }
                            },
                            "name": "Kenya/C71079/2020",
                            "node_attrs": {
                              "S1_mutations": {
                                "value": 3.0
                              },
                              "clade_membership": {
                                "value": "20A"
                              },
                              "country": {
                                "confidence": {
                                  "Kenya": 1.0
                                },
                                "entropy": -1.000088900581841e-12,
                                "value": "Kenya"
                              },
                              "current_frequency": {
                                "value": 0.0
                              },
                              "div": 18,
                              "division": {
                                "value": "Taita Taveta"
                              },
                              "emerging_lineage": {
                                "value": "20A"
                              },
                              "epiweek": {
                                "value": "202045"
                              },
                              "gisaid_epi_isl": {
                                "value": "EPI_ISL_6944191"
                              },
                              "host": {
                                "value": "Human"
                              },
                              "mutational_fitness": {
                                "value": 0.1605430456
                              },
                              "num_date": {
                                "confidence": [
                                  2020.8428961748634,
                                  2020.8428961748634
                                ],
                                "value": 2020.8428961748634
                              },
                              "recency": {
                                "value": "Older"
                              },
                              "region": {
                                "value": "Africa"
                              },
                              "sex": {
                                "value": "Female"
                              },
                              "tanzania": {
                                "value": "no"
                              }
                            }
                          },
                          {
                            "branch_attrs": {
                              "mutations": {}
                            },
                            "children": [
                              {
                                "branch_attrs": {
                                  "mutations": {}
                                },
                                "name": "Kenya/C71057/2020",
                                "node_attrs": {
                                  "S1_mutations": {
                                    "value": 3.0
                                  },
                                  "clade_membership": {
                                    "value": "20A"
                                  },
                                  "country": {
                                    "confidence": {
                                      "Kenya": 0.9999999999999999
                                    },
                                    "entropy": -9.99866855976916e-13,
                                    "value": "Kenya"
                                  },
                                  "current_frequency": {
                                    "value": 0.0
                                  },
                                  "div": 16,
                                  "division": {
                                    "value": "Taita Taveta"
                                  },
                                  "emerging_lineage": {
                                    "value": "20A"
                                  },
                                  "epiweek": {
                                    "value": "202045"
                                  },
                                  "gisaid_epi_isl": {
                                    "value": "EPI_ISL_6944081"
                                  },
                                  "host": {
                                    "value": "Human"
                                  },
                                  "mutational_fitness": {
                                    "value": 0.2625410456
                                  },
                                  "num_date": {
                                    "confidence": [
                                      2020.8428961748634,
                                      2020.8428961748634
                                    ],
                                    "value": 2020.8428961748634
                                  },
                                  "recency": {
                                    "value": "Older"
                                  },
                                  "region": {
                                    "value": "Africa"
                                  },
                                  "sex": {
                                    "value": "Female"
                                  },
                                  "tanzania": {
                                    "value": "no"
                                  }
                                }
                              },
                              {
                                "branch_attrs": {
                                  "labels": {
                                    "aa": "ORF1a: S2797F; ORF1b: P1001S, H1979Y"
                                  },
                                  "mutations": {
                                    "ORF1a": [
                                      "S2797F"
                                    ],
                                    "ORF1b": [
                                      "P1001S",
                                      "H1979Y"
                                    ],
                                    "nuc": [
                                      "C8290T",
                                      "C8655T",
                                      "C16468T",
                                      "C19402T"
                                    ]
                                  }
                                },
                                "children": [
                                  {
                                    "branch_attrs": {
                                      "labels": {
                                        "aa": "ORF1a: K2200N"
                                      },
                                      "mutations": {
                                        "ORF1a": [
                                          "K2200N"
                                        ],
                                        "nuc": [
                                          "G6865T"
                                        ]
                                      }
                                    },
                                    "name": "USA/MN-MDH-4004/2021",
                                    "node_attrs": {
                                      "S1_mutations": {
                                        "value": 3.0
                                      },
                                      "clade_membership": {
                                        "value": "20A"
                                      },
                                      "country": {
                                        "confidence": {
                                          "North America": 1.0
                                        },
                                        "entropy": -1.000088900581841e-12,
                                        "value": "North America"
                                      },
                                      "current_frequency": {
                                        "value": 0.0
                                      },
                                      "div": 21,
                                      "division": {
                                        "value": "North America"
                                      },
                                      "emerging_lineage": {
                                        "value": "20A"
                                      },
                                      "epiweek": {
                                        "value": "202109"
                                      },
                                      "gisaid_epi_isl": {
                                        "value": "EPI_ISL_1365433"
                                      },
                                      "host": {
                                        "value": "Human"
                                      },
                                      "mutational_fitness": {
                                        "value": 0.2708948376
                                      },
                                      "num_date": {
                                        "confidence": [
                                          2021.16301369863,
                                          2021.16301369863
                                        ],
                                        "value": 2021.16301369863
                                      },
                                      "recency": {
                                        "value": "Older"
                                      },
                                      "region": {
                                        "value": "North America"
                                      },
                                      "tanzania": {
                                        "value": "no"
                                      }
                                    }
                                  },
                                  {
                                    "branch_attrs": {
                                      "mutations": {}
                                    },
                                    "name": "Kenya/ILRI_KEMRI_02_91932/2021",
                                    "node_attrs": {
                                      "S1_mutations": {
                                        "value": 3.0
                                      },
                                      "clade_membership": {
                                        "value": "20A"
                                      },
                                      "country": {
                                        "confidence": {
                                          "Kenya": 1.0
                                        },
                                        "entropy": -1.000088900581841e-12,
                                        "value": "Kenya"
                                      },
                                      "current_frequency": {
                                        "value": 1.0
                                      },
                                      "div": 20,
                                      "division": {
                                        "value": "Garissa"
                                      },
                                      "emerging_lineage": {
                                        "value": "20A"
                                      },
                                      "epiweek": {
                                        "value": "202118"
                                      },
                                      "gisaid_epi_isl": {
                                        "value": "EPI_ISL_4251961"
                                      },
                                      "host": {
                                        "value": "Human"
                                      },
                                      "mutational_fitness": {
                                        "value": 0.2683536376
                                      },
                                      "num_date": {
                                        "confidence": [
                                          2021.3328767123287,
                                          2021.3328767123287
                                        ],
                                        "value": 2021.3328767123287
                                      },
                                      "recency": {
                                        "value": "Older"
                                      },
                                      "region": {
                                        "value": "Africa"
                                      },
                                      "sex": {
                                        "value": "Female"
                                      },
                                      "tanzania": {
                                        "value": "no"
                                      }
                                    }
                                  }
                                ],
                                "name": "NODE_0000011",
                                "node_attrs": {
                                  "S1_mutations": {
                                    "value": 3.0
                                  },
                                  "clade_membership": {
                                    "value": "20A"
                                  },
                                  "country": {
                                    "confidence": {
                                      "Kenya": 0.9270267879127007,
                                      "North America": 0.07065246473663322
                                    },
                                    "entropy": 0.2745375486482401,
                                    "value": "Kenya"
                                  },
                                  "current_frequency": {
                                    "value": 1.0
                                  },
                                  "div": 20,
                                  "emerging_lineage": {
                                    "value": "20A"
                                  },
                                  "mutational_fitness": {
                                    "value": 0.2683536376
                                  },
                                  "num_date": {
                                    "confidence": [
                                      2021.0360691957885,
                                      2021.16301369863
                                    ],
                                    "value": 2021.132629450432
                                  }
                                }
                              }
                            ],
                            "name": "NODE_0000012",
                            "node_attrs": {
                              "S1_mutations": {
                                "value": 3.0
                              },
                              "clade_membership": {
                                "value": "20A"
                              },
                              "country": {
                                "confidence": {
                                  "Kenya": 0.9946053115015395,
                                  "North America": 0.004835229942346425
                                },
                                "entropy": 0.03603535420977811,
                                "value": "Kenya"
                              },
                              "current_frequency": {
                                "value": 1.0
                              },
                              "div": 16,
                              "emerging_lineage": {
                                "value": "20A"
                              },
                              "mutational_fitness": {
                                "value": 0.2625410456
                              },
                              "num_date": {
                                "confidence": [
                                  2020.8222335443565,
                                  2020.8428961748634
                                ],
                                "value": 2020.84009993415
                              }
                            }
                          }
                        ],
                        "name": "NODE_0000010",
                        "node_attrs": {
                          "S1_mutations": {
                            "value": 3.0
                          },
                          "clade_membership": {
                            "value": "20A"
                          },
                          "country": {
                            "confidence": {
                              "Kenya": 0.9999405075196892
                            },
                            "entropy": 0.0007004855029254095,
                            "value": "Kenya"
                          },
                          "current_frequency": {
                            "value": 1.0
                          },
                          "div": 16,
                          "emerging_lineage": {
                            "value": "20A"
                          },
                          "mutational_fitness": {
                            "value": 0.2625410456
                          },
                          "num_date": {
                            "confidence": [
                              2020.7966354338653,
                              2020.841331887351
                            ],
                            "value": 2020.8201565291533
                          }
                        }
                      }
                    ],
                    "name": "NODE_0000009",
                    "node_attrs": {
                      "S1_mutations": {
                        "value": 2.0
                      },
                      "clade_membership": {
                        "value": "20A"
                      },
                      "country": {
                        "confidence": {
                          "Kenya": 0.9995623978403946
                        },
                        "entropy": 0.004446288445950993,
                        "value": "Kenya"
                      },
                      "current_frequency": {
                        "value": 1.0
                      },
                      "div": 14,
                      "emerging_lineage": {
                        "value": "20A"
                      },
                      "mutational_fitness": {
                        "value": 0.2619222155
                      },
                      "num_date": {
                        "confidence": [
                          2020.7346390889481,
                          2020.8239379447334
                        ],
                        "value": 2020.7708728252624
                      }
                    }
                  },
                  {
                    "branch_attrs": {
                      "labels": {
                        "aa": "ORF1a: K3832N"
                      },
                      "mutations": {
                        "ORF1a": [
                          "K3832N"
                        ],
                        "nuc": [
                          "G11761T"
                        ]
                      }
                    },
                    "children": [
                      {
                        "branch_attrs": {
                          "labels": {
                            "aa": "ORF1a: A2891T, T3284I; ORF1b: G1958S"
                          },
                          "mutations": {
                            "ORF1a": [
                              "A2891T",
                              "T3284I"
                            ],
                            "ORF1b": [
                              "G1958S"
                            ],
                            "nuc": [
                              "C337T",
                              "G8936A",
                              "C10116T",
                              "G19339A",
                              "T24721C",
                              "A27345G",
                              "G28001A"
                            ]
                          }
                        },
                        "name": "Kenya/C71980/2020",
                        "node_attrs": {
                          "S1_mutations": {
                            "value": 2.0
                          },
                          "clade_membership": {
                            "value": "20A"
                          },
                          "country": {
                            "confidence": {
                              "Kenya": 1.0
                            },
                            "entropy": -1.000088900581841e-12,
                            "value": "Kenya"
                          },
                          "current_frequency": {
                            "value": 0.0
                          },
                          "div": 20,
                          "division": {
                            "value": "Mombasa"
                          },
                          "emerging_lineage": {
                            "value": "20A"
                          },
                          "epiweek": {
                            "value": "202047"
                          },
                          "gisaid_epi_isl": {
                            "value": "EPI_ISL_968925"
                          },
                          "host": {
                            "value": "Human"
                          },
                          "mutational_fitness": {
                            "value": 0.2951633448
                          },
                          "num_date": {
                            "confidence": [
                              2020.8784153005465,
                              2020.8784153005465
                            ],
                            "value": 2020.8784153005465
                          },
                          "recency": {
                            "value": "Older"
                          },
                          "region": {
                            "value": "Africa"
                          },
                          "sex": {
                            "value": "Female"
                          },
                          "tanzania": {
                            "value": "no"
                          }
                        }
                      },
                      {
                        "branch_attrs": {
                          "mutations": {}
                        },
                        "name": "Kenya/C57901/2020",
                        "node_attrs": {
                          "S1_mutations": {
                            "value": 2.0
                          },
                          "clade_membership": {
                            "value": "20A"
                          },
                          "country": {
                            "confidence": {
                              "Kenya": 1.0
                            },
                            "entropy": -1.000088900581841e-12,
                            "value": "Kenya"
                          },
                          "current_frequency": {
                            "value": 0.0
                          },
                          "div": 13,
                          "emerging_lineage": {
                            "value": "20A"
                          },
                          "epiweek": {
                            "value": "202038"
                          },
                          "gisaid_epi_isl": {
                            "value": "EPI_ISL_3049453"
                          },
                          "host": {
                            "value": "Human"
                          },
                          "mutational_fitness": {
                            "value": 0.25936155250000004
                          },
                          "num_date": {
                            "confidence": [
                              2020.7062841530055,
                              2020.7062841530055
                            ],
                            "value": 2020.7062841530055
                          },
                          "recency": {
                            "value": "Older"
                          },
                          "region": {
                            "value": "Africa"
                          },
                          "sex": {
                            "value": "Male"
                          },
                          "tanzania": {
                            "value": "no"
                          }
                        }
                      },
                      {
                        "branch_attrs": {
                          "labels": {
                            "aa": "ORF1a: V1056L, A2199V; ORF8: V62L, L95F; N: Q384K"
                          },
                          "mutations": {
                            "N": [
                              "Q384K"
                            ],
                            "ORF1a": [
                              "V1056L",
                              "A2199V"
                            ],
                            "ORF8": [
                              "V62L",
                              "L95F"
                            ],
                            "nuc": [
                              "G3431T",
                              "C4586T",
                              "C6861T",
                              "G28077T",
                              "G28178T",
                              "T28912C",
                              "C29423A"
                            ]
                          }
                        },
                        "name": "Kenya/C73063/2020",
                        "node_attrs": {
                          "S1_mutations": {
                            "value": 2.0
                          },
                          "clade_membership": {
                            "value": "20A"
                          },
                          "country": {
                            "confidence": {
                              "Kenya": 1.0
                            },
                            "entropy": -1.000088900581841e-12,
                            "value": "Kenya"
                          },
                          "current_frequency": {
                            "value": 0.0
                          },
                          "div": 20,
                          "division": {
                            "value": "Mombasa"
                          },
                          "emerging_lineage": {
                            "value": "20A"
                          },
                          "epiweek": {
                            "value": "202048"
                          },
                          "gisaid_epi_isl": {
                            "value": "EPI_ISL_968930"
                          },
                          "host": {
                            "value": "Human"
                          },
                          "mutational_fitness": {
                            "value": 0.25477826150000005
                          },
                          "num_date": {
                            "confidence": [
                              2020.8920765027322,
                              2020.8920765027322
                            ],
                            "value": 2020.8920765027322
                          },
                          "recency": {
                            "value": "Older"
                          },
                          "region": {
                            "value": "Africa"
                          },
                          "tanzania": {
                            "value": "no"
                          }
                        }
                      },
                      {
                        "branch_attrs": {
                          "labels": {
                            "aa": "ORF1a: K1350*, H1455Q, V4242G; ORF1b: A440D"
                          },
                          "mutations": {
                            "ORF1a": [
                              "K1350*",
                              "H1455Q",
                              "V4242G"
                            ],
                            "ORF1b": [
                              "A440D"
                            ],
                            "nuc": [
                              "C121T",
                              "A4313T",
                              "T4630A",
                              "T12990G",
                              "T13096C",
                              "T14784A",
                              "C14786A"
                            ]
                          }
                        },
                        "name": "Kenya/KGB20-NJ-052/2020",
                        "node_attrs": {
                          "S1_mutations": {
                            "value": 2.0
                          },
                          "clade_membership": {
                            "value": "20A"
                          },
                          "country": {
                            "confidence": {
                              "Kenya": 1.0
                            },
                            "entropy": -1.000088900581841e-12,
                            "value": "Kenya"
                          },
                          "current_frequency": {
                            "value": 0.0
                          },
                          "div": 20,
                          "division": {
                            "value": "Nairobi"
                          },
                          "emerging_lineage": {
                            "value": "20A"
                          },
                          "epiweek": {
                            "value": "202043"
                          },
                          "gisaid_epi_isl": {
                            "value": "EPI_ISL_2779478"
                          },
                          "host": {
                            "value": "Human"
                          },
                          "mutational_fitness": {
                            "value": 0.2473615525
                          },
                          "num_date": {
                            "confidence": [
                              2020.801912568306,
                              2020.801912568306
                            ],
                            "value": 2020.801912568306
                          },
                          "recency": {
                            "value": "Older"
                          },
                          "region": {
                            "value": "Africa"
                          },
                          "sex": {
                            "value": "Male"
                          },
                          "tanzania": {
                            "value": "no"
                          }
                        }
                      },
                      {
                        "branch_attrs": {
                          "mutations": {}
                        },
                        "children": [
                          {
                            "branch_attrs": {
                              "mutations": {}
                            },
                            "children": [
                              {
                                "branch_attrs": {
                                  "labels": {
                                    "aa": "ORF1a: L3606F; ORF3a: E194A"
                                  },
                                  "mutations": {
                                    "ORF1a": [
                                      "L3606F"
                                    ],
                                    "ORF3a": [
                                      "E194A"
                                    ],
                                    "nuc": [
                                      "G11083T",
                                      "A25973C",
                                      "C29774T"
                                    ]
                                  }
                                },
                                "name": "Kenya/C70271/2020",
                                "node_attrs": {
                                  "S1_mutations": {
                                    "value": 2.0
                                  },
                                  "clade_membership": {
                                    "value": "20A"
                                  },
                                  "country": {
                                    "confidence": {
                                      "Kenya": 0.9999999999999999
                                    },
                                    "entropy": -9.99866855976916e-13,
                                    "value": "Kenya"
                                  },
                                  "current_frequency": {
                                    "value": 0.0
                                  },
                                  "div": 16,
                                  "division": {
                                    "value": "Kwale"
                                  },
                                  "emerging_lineage": {
                                    "value": "20A"
                                  },
                                  "epiweek": {
                                    "value": "202045"
                                  },
                                  "gisaid_epi_isl": {
                                    "value": "EPI_ISL_6944088"
                                  },
                                  "host": {
                                    "value": "Human"
                                  },
                                  "mutational_fitness": {
                                    "value": 0.25336155250000003
                                  },
                                  "num_date": {
                                    "confidence": [
                                      2020.8483606557377,
                                      2020.8483606557377
                                    ],
                                    "value": 2020.8483606557377
                                  },
                                  "recency": {
                                    "value": "Older"
                                  },
                                  "region": {
                                    "value": "Africa"
                                  },
                                  "sex": {
                                    "value": "Male"
                                  },
                                  "tanzania": {
                                    "value": "no"
                                  }
                                }
                              },
                              {
                                "branch_attrs": {
                                  "mutations": {}
                                },
                                "children": [
                                  {
                                    "branch_attrs": {
                                      "mutations": {}
                                    },
                                    "name": "Kenya/KGB20-GW-057/2020",
                                    "node_attrs": {
                                      "S1_mutations": {
                                        "value": 2.0
                                      },
                                      "clade_membership": {
                                        "value": "20A"
                                      },
                                      "country": {
                                        "confidence": {
                                          "Kenya": 1.0
                                        },
                                        "entropy": -1.000088900581841e-12,
                                        "value": "Kenya"
                                      },
                                      "current_frequency": {
                                        "value": 0.0
                                      },
                                      "div": 13,
                                      "division": {
                                        "value": "Nairobi"
                                      },
                                      "emerging_lineage": {
                                        "value": "20A"
                                      },
                                      "epiweek": {
                                        "value": "202043"
                                      },
                                      "gisaid_epi_isl": {
                                        "value": "EPI_ISL_2779477"
                                      },
                                      "host": {
                                        "value": "Human"
                                      },
                                      "mutational_fitness": {
                                        "value": 0.25936155250000004
                                      },
                                      "num_date": {
                                        "confidence": [
                                          2020.801912568306,
                                          2020.801912568306
                                        ],
                                        "value": 2020.801912568306
                                      },
                                      "recency": {
                                        "value": "Older"
                                      },
                                      "region": {
                                        "value": "Africa"
                                      },
                                      "sex": {
                                        "value": "Male"
                                      },
                                      "tanzania": {
                                        "value": "no"
                                      }
                                    }
                                  },
                                  {
                                    "branch_attrs": {
                                      "mutations": {}
                                    },
                                    "name": "Kenya/KGB20-SE-059/2020",
                                    "node_attrs": {
                                      "S1_mutations": {
                                        "value": 2.0
                                      },
                                      "clade_membership": {
                                        "value": "20A"
                                      },
                                      "country": {
                                        "confidence": {
                                          "Kenya": 1.0
                                        },
                                        "entropy": -1.000088900581841e-12,
                                        "value": "Kenya"
                                      },
                                      "current_frequency": {
                                        "value": 0.0
                                      },
                                      "div": 13,
                                      "division": {
                                        "value": "Nairobi"
                                      },
                                      "emerging_lineage": {
                                        "value": "20A"
                                      },
                                      "epiweek": {
                                        "value": "202043"
                                      },
                                      "gisaid_epi_isl": {
                                        "value": "EPI_ISL_2779480"
                                      },
                                      "host": {
                                        "value": "Human"
                                      },
                                      "mutational_fitness": {
                                        "value": 0.25936155250000004
                                      },
                                      "num_date": {
                                        "confidence": [
                                          2020.801912568306,
                                          2020.801912568306
                                        ],
                                        "value": 2020.801912568306
                                      },
                                      "recency": {
                                        "value": "Older"
                                      },
                                      "region": {
                                        "value": "Africa"
                                      },
                                      "sex": {
                                        "value": "Male"
                                      },
                                      "tanzania": {
                                        "value": "no"
                                      }
                                    }
                                  }
                                ],
                                "name": "NODE_0000020",
                                "node_attrs": {
                                  "S1_mutations": {
                                    "value": 2.0
                                  },
                                  "clade_membership": {
                                    "value": "20A"
                                  },
                                  "country": {
                                    "confidence": {
                                      "Kenya": 0.9995351099304942
                                    },
                                    "entropy": 0.0046937995028786764,
                                    "value": "Kenya"
                                  },
                                  "current_frequency": {
                                    "value": 0.0
                                  },
                                  "div": 13,
                                  "emerging_lineage": {
                                    "value": "20A"
                                  },
                                  "mutational_fitness": {
                                    "value": 0.25936155250000004
                                  },
                                  "num_date": {
                                    "confidence": [
                                      2020.7734232649043,
                                      2020.801912568306
                                    ],
                                    "value": 2020.801912568306
                                  }
                                }
                              }
                            ],
                            "name": "NODE_0000018",
                            "node_attrs": {
                              "S1_mutations": {
                                "value": 2.0
                              },
                              "clade_membership": {
                                "value": "20A"
                              },
                              "country": {
                                "confidence": {
                                  "Kenya": 0.9995039207153771
                                },
                                "entropy": 0.0049740860079215184,
                                "value": "Kenya"
                              },
                              "current_frequency": {
                                "value": 0.0
                              },
                              "div": 13,
                              "emerging_lineage": {
                                "value": "20A"
                              },
                              "mutational_fitness": {
                                "value": 0.25936155250000004
                              },
                              "num_date": {
                                "confidence": [
                                  2020.7366701686294,
                                  2020.800198442039
                                ],
                                "value": 2020.771290338701
                              }
                            }
                          },
                          {
                            "branch_attrs": {
                              "labels": {
                                "aa": "ORF1a: I3146T"
                              },
                              "mutations": {
                                "ORF1a": [
                                  "I3146T"
                                ],
                                "nuc": [
                                  "T9702C",
                                  "G29759C"
                                ]
                              }
                            },
                            "children": [
                              {
                                "branch_attrs": {
                                  "labels": {
                                    "aa": "ORF1a: L3606F"
                                  },
                                  "mutations": {
                                    "ORF1a": [
                                      "L3606F"
                                    ],
                                    "nuc": [
                                      "G11083T",
                                      "T29858-",
                                      "T29859-",
                                      "A29860-",
                                      "G29861-",
                                      "G29862-",
                                      "A29863-",
                                      "G29864-"
                                    ]
                                  }
                                },
                                "name": "Kenya/PM-001/2020",
                                "node_attrs": {
                                  "S1_mutations": {
                                    "value": 2.0
                                  },
                                  "clade_membership": {
                                    "value": "20A"
                                  },
                                  "country": {
                                    "confidence": {
                                      "Kenya": 0.9999999999999999
                                    },
                                    "entropy": -9.99866855976916e-13,
                                    "value": "Kenya"
                                  },
                                  "current_frequency": {
                                    "value": 0.0
                                  },
                                  "div": 16,
                                  "division": {
                                    "value": "Kisumu"
                                  },
                                  "emerging_lineage": {
                                    "value": "20A"
                                  },
                                  "epiweek": {
                                    "value": "202047"
                                  },
                                  "gisaid_epi_isl": {
                                    "value": "EPI_ISL_2779544"
                                  },
                                  "host": {
                                    "value": "Human"
                                  },
                                  "mutational_fitness": {
                                    "value": 0.25336155250000003
                                  },
                                  "num_date": {
                                    "confidence": [
                                      2020.8811475409836,
                                      2020.8811475409836
                                    ],
                                    "value": 2020.8811475409836
                                  },
                                  "recency": {
                                    "value": "Older"
                                  },
                                  "region": {
                                    "value": "Africa"
                                  },
                                  "sex": {
                                    "value": "Female"
                                  },
                                  "tanzania": {
                                    "value": "no"
                                  }
                                }
                              },
                              {
                                "branch_attrs": {
                                  "labels": {
                                    "aa": "ORF1a: S2132G, I2854V"
                                  },
                                  "mutations": {
                                    "ORF1a": [
                                      "S2132G",
                                      "I2854V"
                                    ],
                                    "nuc": [
                                      "A6659G",
                                      "A8825G"
                                    ]
                                  }
                                },
                                "children": [
                                  {
                                    "branch_attrs": {
                                      "mutations": {}
                                    },
                                    "name": "Kenya/C67340/2020",
                                    "node_attrs": {
                                      "S1_mutations": {
                                        "value": 2.0
                                      },
                                      "clade_membership": {
                                        "value": "20A"
                                      },
                                      "country": {
                                        "confidence": {
                                          "Kenya": 1.0
                                        },
                                        "entropy": -1.000088900581841e-12,
                                        "value": "Kenya"
                                      },
                                      "current_frequency": {
                                        "value": 0.0
                                      },
                                      "div": 17,
                                      "division": {
                                        "value": "Kilifi"
                                      },
                                      "emerging_lineage": {
                                        "value": "20A"
                                      },
                                      "epiweek": {
                                        "value": "202044"
                                      },
                                      "gisaid_epi_isl": {
                                        "value": "EPI_ISL_6262706"
                                      },
                                      "host": {
                                        "value": "Human"
                                      },
                                      "mutational_fitness": {
                                        "value": 0.2537900085
                                      },
                                      "num_date": {
                                        "confidence": [
                                          2020.8237704918033,
                                          2020.8237704918033
                                        ],
                                        "value": 2020.8237704918033
                                      },
                                      "recency": {
                                        "value": "Older"
                                      },
                                      "region": {
                                        "value": "Africa"
                                      },
                                      "sex": {
                                        "value": "Female"
                                      },
                                      "tanzania": {
                                        "value": "no"
                                      }
                                    }
                                  },
                                  {
                                    "branch_attrs": {
                                      "mutations": {}
                                    },
                                    "name": "Kenya/C68678/2020",
                                    "node_attrs": {
                                      "S1_mutations": {
                                        "value": 2.0
                                      },
                                      "clade_membership": {
                                        "value": "20A"
                                      },
                                      "country": {
                                        "confidence": {
                                          "Kenya": 1.0
                                        },
                                        "entropy": -1.000088900581841e-12,
                                        "value": "Kenya"
                                      },
                                      "current_frequency": {
                                        "value": 0.0
                                      },
                                      "div": 17,
                                      "division": {
                                        "value": "Kilifi"
                                      },
                                      "emerging_lineage": {
                                        "value": "20A"
                                      },
                                      "epiweek": {
                                        "value": "202045"
                                      },
                                      "gisaid_epi_isl": {
                                        "value": "EPI_ISL_6944073"
                                      },
                                      "host": {
                                        "value": "Human"
                                      },
                                      "mutational_fitness": {
                                        "value": 0.2537900085
                                      },
                                      "num_date": {
                                        "confidence": [
                                          2020.8374316939892,
                                          2020.8374316939892
                                        ],
                                        "value": 2020.8374316939892
                                      },
                                      "recency": {
                                        "value": "Older"
                                      },
                                      "region": {
                                        "value": "Africa"
                                      },
                                      "sex": {
                                        "value": "Male"
                                      },
                                      "tanzania": {
                                        "value": "no"
                                      }
                                    }
                                  }
                                ],
                                "name": "NODE_0000043",
                                "node_attrs": {
                                  "S1_mutations": {
                                    "value": 2.0
                                  },
                                  "clade_membership": {
                                    "value": "20A"
                                  },
                                  "country": {
                                    "confidence": {
                                      "Kenya": 0.9995351099304942
                                    },
                                    "entropy": 0.0046937995028786764,
                                    "value": "Kenya"
                                  },
                                  "current_frequency": {
                                    "value": 0.0
                                  },
                                  "div": 17,
                                  "emerging_lineage": {
                                    "value": "20A"
                                  },
                                  "mutational_fitness": {
                                    "value": 0.2537900085
                                  },
                                  "num_date": {
                                    "confidence": [
                                      2020.8088025367128,
                                      2020.8237704918033
                                    ],
                                    "value": 2020.8237704918033
                                  }
                                }
                              }
                            ],
                            "name": "NODE_0000042",
                            "node_attrs": {
                              "S1_mutations": {
                                "value": 2.0
                              },
                              "clade_membership": {
                                "value": "20A"
                              },
                              "country": {
                                "confidence": {
                                  "Kenya": 0.9995039207153771
                                },
                                "entropy": 0.0049740860079215184,
                                "value": "Kenya"
                              },
                              "current_frequency": {
                                "value": 0.0
                              },
                              "div": 15,
                              "emerging_lineage": {
                                "value": "20A"
                              },
                              "mutational_fitness": {
                                "value": 0.25636155250000003
                              },
                              "num_date": {
                                "confidence": [
                                  2020.7631098117129,
                                  2020.8130497962497
                                ],
                                "value": 2020.8014131436582
                              }
                            }
                          }
                        ],
                        "name": "NODE_0000013",
                        "node_attrs": {
                          "S1_mutations": {
                            "value": 2.0
                          },
                          "clade_membership": {
                            "value": "20A"
                          },
                          "country": {
                            "confidence": {
                              "Kenya": 0.999501925035221
                            },
                            "entropy": 0.0049918418992004054,
                            "value": "Kenya"
                          },
                          "current_frequency": {
                            "value": 0.0
                          },
                          "div": 13,
                          "emerging_lineage": {
                            "value": "20A"
                          },
                          "mutational_fitness": {
                            "value": 0.25936155250000004
                          },
                          "num_date": {
                            "confidence": [
                              2020.6875739460281,
                              2020.7885019826363
                            ],
                            "value": 2020.7221242091878
                          }
                        }
                      }
                    ],
                    "name": "NODE_0000035",
                    "node_attrs": {
                      "S1_mutations": {
                        "value": 2.0
                      },
                      "clade_membership": {
                        "value": "20A"
                      },
                      "country": {
                        "confidence": {
                          "Kenya": 0.9999998599485114
                        },
                        "entropy": 2.5067377716664705e-06,
                        "value": "Kenya"
                      },
                      "current_frequency": {
                        "value": 0.0
                      },
                      "div": 13,
                      "emerging_lineage": {
                        "value": "20A"
                      },
                      "mutational_fitness": {
                        "value": 0.25936155250000004
                      },
                      "num_date": {
                        "confidence": [
                          2020.7002880601033,
                          2020.7062841530055
                        ],
                        "value": 2020.7062841530055
                      }
                    }
                  },
                  {
                    "branch_attrs": {
                      "mutations": {}
                    },
                    "children": [
                      {
                        "branch_attrs": {
                          "labels": {
                            "aa": "ORF1b: R2613N"
                          },
                          "mutations": {
                            "ORF1b": [
                              "R2613N"
                            ],
                            "nuc": [
                              "A10225G",
                              "C21304A",
                              "G21305A",
                              "T29858-",
                              "T29859-",
                              "A29860-",
                              "G29861-",
                              "G29862-",
                              "G29864C",
                              "T29867-",
                              "G29868-",
                              "A29869-",
                              "C29870-"
                            ]
                          }
                        },
                        "children": [
                          {
                            "branch_attrs": {
                              "labels": {
                                "aa": "ORF1b: Q2635H"
                              },
                              "mutations": {
                                "ORF1b": [
                                  "Q2635H"
                                ],
                                "nuc": [
                                  "G21372T",
                                  "C28606T",
                                  "C29733T"
                                ]
                              }
                            },
                            "children": [
                              {
                                "branch_attrs": {
                                  "mutations": {}
                                },
                                "name": "Kenya/K101649/2020",
                                "node_attrs": {
                                  "S1_mutations": {
                                    "value": 2.0
                                  },
                                  "clade_membership": {
                                    "value": "20A"
                                  },
                                  "country": {
                                    "confidence": {
                                      "Kenya": 1.0
                                    },
                                    "entropy": -1.000088900581841e-12,
                                    "value": "Kenya"
                                  },
                                  "current_frequency": {
                                    "value": 0.0
                                  },
                                  "div": 18,
                                  "division": {
                                    "value": "Nakuru"
                                  },
                                  "emerging_lineage": {
                                    "value": "20A"
                                  },
                                  "epiweek": {
                                    "value": "202047"
                                  },
                                  "gisaid_epi_isl": {
                                    "value": "EPI_ISL_2602837"
                                  },
                                  "host": {
                                    "value": "Human"
                                  },
                                  "mutational_fitness": {
                                    "value": 0.2822937125
                                  },
                                  "num_date": {
                                    "confidence": [
                                      2020.8811475409836,
                                      2020.8811475409836
                                    ],
                                    "value": 2020.8811475409836
                                  },
                                  "recency": {
                                    "value": "Older"
                                  },
                                  "region": {
                                    "value": "Africa"
                                  },
                                  "sex": {
                                    "value": "Male"
                                  },
                                  "tanzania": {
                                    "value": "no"
                                  }
                                }
                              },
                              {
                                "branch_attrs": {
                                  "labels": {
                                    "aa": "ORF1b: S1942R"
                                  },
                                  "mutations": {
                                    "ORF1b": [
                                      "S1942R"
                                    ],
                                    "nuc": [
                                      "A19291C"
                                    ]
                                  }
                                },
                                "name": "Kenya/RUS-COV-1554/2020",
                                "node_attrs": {
                                  "S1_mutations": {
                                    "value": 2.0
                                  },
                                  "clade_membership": {
                                    "value": "20A"
                                  },
                                  "country": {
                                    "confidence": {
                                      "Kenya": 1.0
                                    },
                                    "entropy": -1.000088900581841e-12,
                                    "value": "Kenya"
                                  },
                                  "current_frequency": {
                                    "value": 0.0
                                  },
                                  "div": 19,
                                  "division": {
                                    "value": "Kisumu"
                                  },
                                  "emerging_lineage": {
                                    "value": "20A"
                                  },
                                  "epiweek": {
                                    "value": "202048"
                                  },
                                  "gisaid_epi_isl": {
                                    "value": "EPI_ISL_2779367"
                                  },
                                  "host": {
                                    "value": "Human"
                                  },
                                  "mutational_fitness": {
                                    "value": 0.2792937125
                                  },
                                  "num_date": {
                                    "confidence": [
                                      2020.8948087431695,
                                      2020.8948087431695
                                    ],
                                    "value": 2020.8948087431695
                                  },
                                  "recency": {
                                    "value": "Older"
                                  },
                                  "region": {
                                    "value": "Africa"
                                  },
                                  "sex": {
                                    "value": "Female"
                                  },
                                  "tanzania": {
                                    "value": "no"
                                  }
                                }
                              }
                            ],
                            "name": "NODE_0000024",
                            "node_attrs": {
                              "S1_mutations": {
                                "value": 2.0
                              },
                              "clade_membership": {
                                "value": "20A"
                              },
                              "country": {
                                "confidence": {
                                  "Kenya": 0.9995326098008347
                                },
                                "entropy": 0.004716161085341515,
                                "value": "Kenya"
                              },
                              "current_frequency": {
                                "value": 0.0
                              },
                              "div": 18,
                              "emerging_lineage": {
                                "value": "20A"
                              },
                              "mutational_fitness": {
                                "value": 0.2822937125
                              },
                              "num_date": {
                                "confidence": [
                                  2020.8515219034107,
                                  2020.8811475409836
                                ],
                                "value": 2020.8776428338913
                              }
                            }
                          },
                          {
                            "branch_attrs": {
                              "labels": {
                                "aa": "S: A688V"
                              },
                              "mutations": {
                                "S": [
                                  "A688V"
                                ],
                                "nuc": [
                                  "C23625T"
                                ]
                              }
                            },
                            "children": [
                              {
                                "branch_attrs": {
                                  "mutations": {}
                                },
                                "name": "Kenya/K105354/2020",
                                "node_attrs": {
                                  "S1_mutations": {
                                    "value": 2.0
                                  },
                                  "clade_membership": {
                                    "value": "20A"
                                  },
                                  "country": {
                                    "confidence": {
                                      "Kenya": 0.9999999999999999
                                    },
                                    "entropy": -9.99866855976916e-13,
                                    "value": "Kenya"
                                  },
                                  "current_frequency": {
                                    "value": 0.0
                                  },
                                  "div": 16,
                                  "division": {
                                    "value": "Siaya"
                                  },
                                  "emerging_lineage": {
                                    "value": "20A"
                                  },
                                  "epiweek": {
                                    "value": "202048"
                                  },
                                  "gisaid_epi_isl": {
                                    "value": "EPI_ISL_2602877"
                                  },
                                  "host": {
                                    "value": "Human"
                                  },
                                  "mutational_fitness": {
                                    "value": 0.2650394685
                                  },
                                  "num_date": {
                                    "confidence": [
                                      2020.8975409836066,
                                      2020.8975409836066
                                    ],
                                    "value": 2020.8975409836066
                                  },
                                  "recency": {
                                    "value": "Older"
                                  },
                                  "region": {
                                    "value": "Africa"
                                  },
                                  "sex": {
                                    "value": "Male"
                                  },
                                  "tanzania": {
                                    "value": "no"
                                  }
                                }
                              },
                              {
                                "branch_attrs": {
                                  "mutations": {}
                                },
                                "children": [
                                  {
                                    "branch_attrs": {
                                      "mutations": {}
                                    },
                                    "name": "Kenya/K106066/2020",
                                    "node_attrs": {
                                      "S1_mutations": {
                                        "value": 2.0
                                      },
                                      "clade_membership": {
                                        "value": "20A"
                                      },
                                      "country": {
                                        "confidence": {
                                          "Kenya": 1.0
                                        },
                                        "entropy": -1.000088900581841e-12,
                                        "value": "Kenya"
                                      },
                                      "current_frequency": {
                                        "value": 0.0
                                      },
                                      "div": 16,
                                      "division": {
                                        "value": "Siaya"
                                      },
                                      "emerging_lineage": {
                                        "value": "20A"
                                      },
                                      "epiweek": {
                                        "value": "202048"
                                      },
                                      "gisaid_epi_isl": {
                                        "value": "EPI_ISL_2602895"
                                      },
                                      "host": {
                                        "value": "Human"
                                      },
                                      "mutational_fitness": {
                                        "value": 0.2650394685
                                      },
                                      "num_date": {
                                        "confidence": [
                                          2020.9030054644809,
                                          2020.9030054644809
                                        ],
                                        "value": 2020.9030054644809
                                      },
                                      "recency": {
                                        "value": "Older"
                                      },
                                      "region": {
                                        "value": "Africa"
                                      },
                                      "sex": {
                                        "value": "Female"
                                      },
                                      "tanzania": {
                                        "value": "no"
                                      }
                                    }
                                  },
                                  {
                                    "branch_attrs": {
                                      "mutations": {}
                                    },
                                    "name": "Kenya/K106062/2020",
                                    "node_attrs": {
                                      "S1_mutations": {
                                        "value": 2.0
                                      },
                                      "clade_membership": {
                                        "value": "20A"
                                      },
                                      "country": {
                                        "confidence": {
                                          "Kenya": 1.0
                                        },
                                        "entropy": -1.000088900581841e-12,
                                        "value": "Kenya"
                                      },
                                      "current_frequency": {
                                        "value": 0.0
                                      },
                                      "div": 16,
                                      "division": {
                                        "value": "Siaya"
                                      },
                                      "emerging_lineage": {
                                        "value": "20A"
                                      },
                                      "epiweek": {
                                        "value": "202048"
                                      },
                                      "gisaid_epi_isl": {
                                        "value": "EPI_ISL_2602894"
                                      },
                                      "host": {
                                        "value": "Human"
                                      },
                                      "mutational_fitness": {
                                        "value": 0.2650394685
                                      },
                                      "num_date": {
                                        "confidence": [
                                          2020.9030054644809,
                                          2020.9030054644809
                                        ],
                                        "value": 2020.9030054644809
                                      },
                                      "recency": {
                                        "value": "Older"
                                      },
                                      "region": {
                                        "value": "Africa"
                                      },
                                      "sex": {
                                        "value": "Female"
                                      },
                                      "tanzania": {
                                        "value": "no"
                                      }
                                    }
                                  }
                                ],
                                "name": "NODE_0000008",
                                "node_attrs": {
                                  "S1_mutations": {
                                    "value": 2.0
                                  },
                                  "clade_membership": {
                                    "value": "20A"
                                  },
                                  "country": {
                                    "confidence": {
                                      "Kenya": 0.999534945609052
                                    },
                                    "entropy": 0.004695263773311358,
                                    "value": "Kenya"
                                  },
                                  "current_frequency": {
                                    "value": 0.0
                                  },
                                  "div": 16,
                                  "emerging_lineage": {
                                    "value": "20A"
                                  },
                                  "mutational_fitness": {
                                    "value": 0.2650394685
                                  },
                                  "num_date": {
                                    "confidence": [
                                      2020.8712576970927,
                                      2020.9030054644809
                                    ],
                                    "value": 2020.8962632344965
                                  }
                                }
                              }
                            ],
                            "name": "NODE_0000025",
                            "node_attrs": {
                              "S1_mutations": {
                                "value": 2.0
                              },
                              "clade_membership": {
                                "value": "20A"
                              },
                              "country": {
                                "confidence": {
                                  "Kenya": 0.9995013964200684
                                },
                                "entropy": 0.004996490021884502,
                                "value": "Kenya"
                              },
                              "current_frequency": {
                                "value": 0.0
                              },
                              "div": 16,
                              "emerging_lineage": {
                                "value": "20A"
                              },
                              "mutational_fitness": {
                                "value": 0.2650394685
                              },
                              "num_date": {
                                "confidence": [
                                  2020.844121346622,
                                  2020.8975409836066
                                ],
                                "value": 2020.8773142936532
                              }
                            }
                          }
                        ],
                        "name": "NODE_0000023",
                        "node_attrs": {
                          "S1_mutations": {
                            "value": 2.0
                          },
                          "clade_membership": {
                            "value": "20A"
                          },
                          "country": {
                            "confidence": {
                              "Kenya": 0.9994650712786994
                            },
                            "entropy": 0.0053193935321000025,
                            "value": "Kenya"
                          },
                          "current_frequency": {
                            "value": 0.0
                          },
                          "div": 15,
                          "emerging_lineage": {
                            "value": "20A"
                          },
                          "mutational_fitness": {
                            "value": 0.2644394125
                          },
                          "num_date": {
                            "confidence": [
                              2020.7736358636755,
                              2020.8555808592175
                            ],
                            "value": 2020.820172045381
                          }
                        }
                      },
                      {
                        "branch_attrs": {
                          "mutations": {}
                        },
                        "children": [
                          {
                            "branch_attrs": {
                              "mutations": {}
                            },
                            "children": [
                              {
                                "branch_attrs": {
                                  "labels": {
                                    "aa": "ORF1b: M1197I"
                                  },
                                  "mutations": {
                                    "ORF1b": [
                                      "M1197I"
                                    ],
                                    "nuc": [
                                      "G17058T"
                                    ]
                                  }
                                },
                                "children": [
                                  {
                                    "branch_attrs": {
                                      "mutations": {
                                        "nuc": [
                                          "A1810G"
                                        ]
                                      }
                                    },
                                    "children": [
                                      {
                                        "branch_attrs": {
                                          "labels": {
                                            "aa": "ORF1a: I95V; M: C64S"
                                          },
                                          "mutations": {
                                            "M": [
                                              "C64S"
                                            ],
                                            "ORF1a": [
                                              "I95V"
                                            ],
                                            "nuc": [
                                              "A548G",
                                              "T23485C",
                                              "G26713C",
                                              "C26885T"
                                            ]
                                          }
                                        },
                                        "name": "Kenya/K100699/2020",
                                        "node_attrs": {
                                          "S1_mutations": {
                                            "value": 2.0
                                          },
                                          "clade_membership": {
                                            "value": "20A"
                                          },
                                          "country": {
                                            "confidence": {
                                              "Kenya": 0.9999999999999999
                                            },
                                            "entropy": -9.99866855976916e-13,
                                            "value": "Kenya"
                                          },
                                          "current_frequency": {
                                            "value": 0.0
                                          },
                                          "div": 18,
                                          "division": {
                                            "value": "Kisii"
                                          },
                                          "emerging_lineage": {
                                            "value": "20A"
                                          },
                                          "epiweek": {
                                            "value": "202047"
                                          },
                                          "gisaid_epi_isl": {
                                            "value": "EPI_ISL_2602828"
                                          },
                                          "host": {
                                            "value": "Human"
                                          },
                                          "mutational_fitness": {
                                            "value": 0.2560416845
                                          },
                                          "num_date": {
                                            "confidence": [
                                              2020.8784153005465,
                                              2020.8784153005465
                                            ],
                                            "value": 2020.8784153005465
                                          },
                                          "recency": {
                                            "value": "Older"
                                          },
                                          "region": {
                                            "value": "Africa"
                                          },
                                          "sex": {
                                            "value": "Female"
                                          },
                                          "tanzania": {
                                            "value": "no"
                                          }
                                        }
                                      },
                                      {
                                        "branch_attrs": {
                                          "labels": {
                                            "aa": "S: A831V, D1118Y"
                                          },
                                          "mutations": {
                                            "S": [
                                              "A831V",
                                              "D1118Y"
                                            ],
                                            "nuc": [
                                              "C24054T",
                                              "G24914T"
                                            ]
                                          }
                                        },
                                        "name": "Kenya/SS2840/2020",
                                        "node_attrs": {
                                          "S1_mutations": {
                                            "value": 2.0
                                          },
                                          "clade_membership": {
                                            "value": "20A"
                                          },
                                          "country": {
                                            "confidence": {
                                              "Kenya": 0.9999999999999999
                                            },
                                            "entropy": -9.99866855976916e-13,
                                            "value": "Kenya"
                                          },
                                          "current_frequency": {
                                            "value": 0.0
                                          },
                                          "div": 16,
                                          "emerging_lineage": {
                                            "value": "20A"
                                          },
                                          "epiweek": {
                                            "value": "202046"
                                          },
                                          "gisaid_epi_isl": {
                                            "value": "EPI_ISL_5797330"
                                          },
                                          "host": {
                                            "value": "Human"
                                          },
                                          "mutational_fitness": {
                                            "value": 0.25904202870000004
                                          },
                                          "num_date": {
                                            "confidence": [
                                              2020.8674863387978,
                                              2020.8674863387978
                                            ],
                                            "value": 2020.8674863387978
                                          },
                                          "recency": {
                                            "value": "Older"
                                          },
                                          "region": {
                                            "value": "Africa"
                                          },
                                          "tanzania": {
                                            "value": "no"
                                          }
                                        }
                                      }
                                    ],
                                    "name": "NODE_0000019",
                                    "node_attrs": {
                                      "S1_mutations": {
                                        "value": 2.0
                                      },
                                      "clade_membership": {
                                        "value": "20A"
                                      },
                                      "country": {
                                        "confidence": {
                                          "Kenya": 0.9995325950598231
                                        },
                                        "entropy": 0.004716291794844352,
                                        "value": "Kenya"
                                      },
                                      "current_frequency": {
                                        "value": 0.0
                                      },
                                      "div": 14,
                                      "emerging_lineage": {
                                        "value": "20A"
                                      },
                                      "mutational_fitness": {
                                        "value": 0.2620416845
                                      },
                                      "num_date": {
                                        "confidence": [
                                          2020.7872285671021,
                                          2020.8544731555694
                                        ],
                                        "value": 2020.8197425560445
                                      }
                                    }
                                  },
                                  {
                                    "branch_attrs": {
                                      "mutations": {}
                                    },
                                    "children": [
                                      {
                                        "branch_attrs": {
                                          "mutations": {}
                                        },
                                        "name": "Kenya/K97244/2020",
                                        "node_attrs": {
                                          "S1_mutations": {
                                            "value": 2.0
                                          },
                                          "clade_membership": {
                                            "value": "20A"
                                          },
                                          "country": {
                                            "confidence": {
                                              "Kenya": 1.0
                                            },
                                            "entropy": -1.000088900581841e-12,
                                            "value": "Kenya"
                                          },
                                          "current_frequency": {
                                            "value": 0.0
                                          },
                                          "div": 13,
                                          "division": {
                                            "value": "Nyamira"
                                          },
                                          "emerging_lineage": {
                                            "value": "20A"
                                          },
                                          "epiweek": {
                                            "value": "202046"
                                          },
                                          "gisaid_epi_isl": {
                                            "value": "EPI_ISL_2602805"
                                          },
                                          "host": {
                                            "value": "Human"
                                          },
                                          "mutational_fitness": {
                                            "value": 0.2620416845
                                          },
                                          "num_date": {
                                            "confidence": [
                                              2020.8620218579235,
                                              2020.8620218579235
                                            ],
                                            "value": 2020.8620218579235
                                          },
                                          "recency": {
                                            "value": "Older"
                                          },
                                          "region": {
                                            "value": "Africa"
                                          },
                                          "sex": {
                                            "value": "Male"
                                          },
                                          "tanzania": {
                                            "value": "no"
                                          }
                                        }
                                      },
                                      {
                                        "branch_attrs": {
                                          "labels": {
                                            "aa": "M: H148Y"
                                          },
                                          "mutations": {
                                            "M": [
                                              "H148Y"
                                            ],
                                            "nuc": [
                                              "C26964T"
                                            ]
                                          }
                                        },
                                        "children": [
                                          {
                                            "branch_attrs": {
                                              "labels": {
                                                "aa": "ORF1a: P1921S"
                                              },
                                              "mutations": {
                                                "ORF1a": [
                                                  "P1921S"
                                                ],
                                                "nuc": [
                                                  "C6026T"
                                                ]
                                              }
                                            },
                                            "name": "Kenya/K93347/2020",
                                            "node_attrs": {
                                              "S1_mutations": {
                                                "value": 2.0
                                              },
                                              "clade_membership": {
                                                "value": "20A"
                                              },
                                              "country": {
                                                "confidence": {
                                                  "Kenya": 1.0
                                                },
                                                "entropy": -1.000088900581841e-12,
                                                "value": "Kenya"
                                              },
                                              "current_frequency": {
                                                "value": 0.0
                                              },
                                              "div": 15,
                                              "division": {
                                                "value": "Nyamira"
                                              },
                                              "emerging_lineage": {
                                                "value": "20A"
                                              },
                                              "epiweek": {
                                                "value": "202046"
                                              },
                                              "gisaid_epi_isl": {
                                                "value": "EPI_ISL_2602785"
                                              },
                                              "host": {
                                                "value": "Human"
                                              },
                                              "mutational_fitness": {
                                                "value": 0.25974520450000005
                                              },
                                              "num_date": {
                                                "confidence": [
                                                  2020.853825136612,
                                                  2020.853825136612
                                                ],
                                                "value": 2020.853825136612
                                              },
                                              "recency": {
                                                "value": "Older"
                                              },
                                              "region": {
                                                "value": "Africa"
                                              },
                                              "sex": {
                                                "value": "Female"
                                              },
                                              "tanzania": {
                                                "value": "no"
                                              }
                                            }
                                          },
                                          {
                                            "branch_attrs": {
                                              "labels": {
                                                "aa": "ORF1a: P626L; ORF3a: Y211H; N: E31G; ORF9b: N28D"
                                              },
                                              "mutations": {
                                                "N": [
                                                  "E31G"
                                                ],
                                                "ORF1a": [
                                                  "P626L"
                                                ],
                                                "ORF3a": [
                                                  "Y211H"
                                                ],
                                                "ORF9b": [
                                                  "N28D"
                                                ],
                                                "nuc": [
                                                  "C2142T",
                                                  "T26023C",
                                                  "A28365G"
                                                ]
                                              }
                                            },
                                            "name": "Kenya/SS2920/2021",
                                            "node_attrs": {
                                              "S1_mutations": {
                                                "value": 2.0
                                              },
                                              "clade_membership": {
                                                "value": "20A"
                                              },
                                              "country": {
                                                "confidence": {
                                                  "Kenya": 1.0
                                                },
                                                "entropy": -1.000088900581841e-12,
                                                "value": "Kenya"
                                              },
                                              "current_frequency": {
                                                "value": 0.0
                                              },
                                              "div": 17,
                                              "division": {
                                                "value": "Nairobi"
                                              },
                                              "emerging_lineage": {
                                                "value": "20A"
                                              },
                                              "epiweek": {
                                                "value": "202102"
                                              },
                                              "gisaid_epi_isl": {
                                                "value": "EPI_ISL_6510965"
                                              },
                                              "host": {
                                                "value": "Human"
                                              },
                                              "mutational_fitness": {
                                                "value": 0.24704168449999997
                                              },
                                              "num_date": {
                                                "confidence": [
                                                  2021.0397260273974,
                                                  2021.0397260273974
                                                ],
                                                "value": 2021.0397260273974
                                              },
                                              "recency": {
                                                "value": "Older"
                                              },
                                              "region": {
                                                "value": "Africa"
                                              },
                                              "sex": {
                                                "value": "Female"
                                              },
                                              "tanzania": {
                                                "value": "no"
                                              }
                                            }
                                          }
                                        ],
                                        "name": "NODE_0000017",
                                        "node_attrs": {
                                          "S1_mutations": {
                                            "value": 2.0
                                          },
                                          "clade_membership": {
                                            "value": "20A"
                                          },
                                          "country": {
                                            "confidence": {
                                              "Kenya": 0.9995349445684119
                                            },
                                            "entropy": 0.004695272990054617,
                                            "value": "Kenya"
                                          },
                                          "current_frequency": {
                                            "value": 0.0
                                          },
                                          "div": 14,
                                          "emerging_lineage": {
                                            "value": "20A"
                                          },
                                          "mutational_fitness": {
                                            "value": 0.2590416845
                                          },
                                          "num_date": {
                                            "confidence": [
                                              2020.8256790584508,
                                              2020.853825136612
                                            ],
                                            "value": 2020.8398916256763
                                          }
                                        }
                                      }
                                    ],
                                    "name": "NODE_0000026",
                                    "node_attrs": {
                                      "S1_mutations": {
                                        "value": 2.0
                                      },
                                      "clade_membership": {
                                        "value": "20A"
                                      },
                                      "country": {
                                        "confidence": {
                                          "Kenya": 0.9995013807083466
                                        },
                                        "entropy": 0.004996628239337068,
                                        "value": "Kenya"
                                      },
                                      "current_frequency": {
                                        "value": 0.0
                                      },
                                      "div": 13,
                                      "emerging_lineage": {
                                        "value": "20A"
                                      },
                                      "mutational_fitness": {
                                        "value": 0.2620416845
                                      },
                                      "num_date": {
                                        "confidence": [
                                          2020.793713240653,
                                          2020.8450378510693
                                        ],
                                        "value": 2020.8170991396166
                                      }
                                    }
                                  }
                                ],
                                "name": "NODE_0000016",
                                "node_attrs": {
                                  "S1_mutations": {
                                    "value": 2.0
                                  },
                                  "clade_membership": {
                                    "value": "20A"
                                  },
                                  "country": {
                                    "confidence": {
                                      "Kenya": 0.9994648475845037
                                    },
                                    "entropy": 0.0053213495229278915,
                                    "value": "Kenya"
                                  },
                                  "current_frequency": {
                                    "value": 0.0
                                  },
                                  "div": 13,
                                  "emerging_lineage": {
                                    "value": "20A"
                                  },
                                  "mutational_fitness": {
                                    "value": 0.2620416845
                                  },
                                  "num_date": {
                                    "confidence": [
                                      2020.7577527893923,
                                      2020.8407063839845
                                    ],
                                    "value": 2020.8034016189104
                                  }
                                }
                              },
                              {
                                "branch_attrs": {
                                  "labels": {
                                    "aa": "ORF1a: S428G"
                                  },
                                  "mutations": {
                                    "ORF1a": [
                                      "S428G"
                                    ],
                                    "nuc": [
                                      "A1547G"
                                    ]
                                  }
                                },
                                "children": [
                                  {
                                    "branch_attrs": {
                                      "labels": {
                                        "aa": "ORF1a: P2046S; S: W258R"
                                      },
                                      "mutations": {
                                        "ORF1a": [
                                          "P2046S"
                                        ],
                                        "S": [
                                          "W258R"
                                        ],
                                        "nuc": [
                                          "C6401T",
                                          "T22334C"
                                        ]
                                      }
                                    },
                                    "children": [
                                      {
                                        "branch_attrs": {
                                          "mutations": {}
                                        },
                                        "name": "Kenya/ILRI_COVC19135/2020",
                                        "node_attrs": {
                                          "S1_mutations": {
                                            "value": 3.0
                                          },
                                          "clade_membership": {
                                            "value": "20A"
                                          },
                                          "country": {
                                            "confidence": {
                                              "Kenya": 1.0
                                            },
                                            "entropy": -1.000088900581841e-12,
                                            "value": "Kenya"
                                          },
                                          "current_frequency": {
                                            "value": 0.0
                                          },
                                          "div": 15,
                                          "division": {
                                            "value": "Mombasa"
                                          },
                                          "emerging_lineage": {
                                            "value": "20A"
                                          },
                                          "epiweek": {
                                            "value": "202044"
                                          },
                                          "gisaid_epi_isl": {
                                            "value": "EPI_ISL_4252426"
                                          },
                                          "host": {
                                            "value": "Human"
                                          },
                                          "mutational_fitness": {
                                            "value": 0.2789234932
                                          },
                                          "num_date": {
                                            "confidence": [
                                              2020.8210382513662,
                                              2020.8210382513662
                                            ],
                                            "value": 2020.8210382513662
                                          },
                                          "recency": {
                                            "value": "Older"
                                          },
                                          "region": {
                                            "value": "Africa"
                                          },
                                          "sex": {
                                            "value": "Male"
                                          },
                                          "tanzania": {
                                            "value": "no"
                                          }
                                        }
                                      },
                                      {
                                        "branch_attrs": {
                                          "mutations": {}
                                        },
                                        "name": "Kenya/ILRI_COVC19126/2020",
                                        "node_attrs": {
                                          "S1_mutations": {
                                            "value": 3.0
                                          },
                                          "clade_membership": {
                                            "value": "20A"
                                          },
                                          "country": {
                                            "confidence": {
                                              "Kenya": 1.0
                                            },
                                            "entropy": -1.000088900581841e-12,
                                            "value": "Kenya"
                                          },
                                          "current_frequency": {
                                            "value": 0.0
                                          },
                                          "div": 15,
                                          "division": {
                                            "value": "Mombasa"
                                          },
                                          "emerging_lineage": {
                                            "value": "20A"
                                          },
                                          "epiweek": {
                                            "value": "202044"
                                          },
                                          "gisaid_epi_isl": {
                                            "value": "EPI_ISL_4252304"
                                          },
                                          "host": {
                                            "value": "Human"
                                          },
                                          "mutational_fitness": {
                                            "value": 0.2789234932
                                          },
                                          "num_date": {
                                            "confidence": [
                                              2020.818306010929,
                                              2020.818306010929
                                            ],
                                            "value": 2020.818306010929
                                          },
                                          "recency": {
                                            "value": "Older"
                                          },
                                          "region": {
                                            "value": "Africa"
                                          },
                                          "sex": {
                                            "value": "Male"
                                          },
                                          "tanzania": {
                                            "value": "no"
                                          }
                                        }
                                      }
                                    ],
                                    "name": "NODE_0000028",
                                    "node_attrs": {
                                      "S1_mutations": {
                                        "value": 3.0
                                      },
                                      "clade_membership": {
                                        "value": "20A"
                                      },
                                      "country": {
                                        "confidence": {
                                          "Kenya": 0.9995638822625932
                                        },
                                        "entropy": 0.004433154652525976,
                                        "value": "Kenya"
                                      },
                                      "current_frequency": {
                                        "value": 0.0
                                      },
                                      "div": 15,
                                      "emerging_lineage": {
                                        "value": "20A"
                                      },
                                      "mutational_fitness": {
                                        "value": 0.2789234932
                                      },
                                      "num_date": {
                                        "confidence": [
                                          2020.8025981184455,
                                          2020.818306010929
                                        ],
                                        "value": 2020.818306010929
                                      }
                                    }
                                  },
                                  {
                                    "branch_attrs": {
                                      "labels": {
                                        "aa": "ORF1b: K1054R; ORF8: S67F"
                                      },
                                      "mutations": {
                                        "ORF1b": [
                                          "K1054R"
                                        ],
                                        "ORF8": [
                                          "S67F"
                                        ],
                                        "nuc": [
                                          "A16628G",
                                          "C28093T"
                                        ]
                                      }
                                    },
                                    "children": [
                                      {
                                        "branch_attrs": {
                                          "labels": {
                                            "aa": "ORF1a: L3606F; ORF1b: L118F; ORF8: I121L"
                                          },
                                          "mutations": {
                                            "ORF1a": [
                                              "L3606F"
                                            ],
                                            "ORF1b": [
                                              "L118F"
                                            ],
                                            "ORF8": [
                                              "I121L"
                                            ],
                                            "nuc": [
                                              "G11083T",
                                              "C13819T",
                                              "C28253T",
                                              "A28254C"
                                            ]
                                          }
                                        },
                                        "name": "Kenya/C75999/2020",
                                        "node_attrs": {
                                          "S1_mutations": {
                                            "value": 2.0
                                          },
                                          "clade_membership": {
                                            "value": "20A"
                                          },
                                          "country": {
                                            "confidence": {
                                              "Kenya": 1.0
                                            },
                                            "entropy": -1.000088900581841e-12,
                                            "value": "Kenya"
                                          },
                                          "current_frequency": {
                                            "value": 0.0
                                          },
                                          "div": 19,
                                          "division": {
                                            "value": "Kilifi"
                                          },
                                          "emerging_lineage": {
                                            "value": "20A"
                                          },
                                          "epiweek": {
                                            "value": "202049"
                                          },
                                          "gisaid_epi_isl": {
                                            "value": "EPI_ISL_855540"
                                          },
                                          "host": {
                                            "value": "Human"
                                          },
                                          "mutational_fitness": {
                                            "value": 0.2604121395
                                          },
                                          "num_date": {
                                            "confidence": [
                                              2020.9275956284152,
                                              2020.9275956284152
                                            ],
                                            "value": 2020.9275956284152
                                          },
                                          "recency": {
                                            "value": "Older"
                                          },
                                          "region": {
                                            "value": "Africa"
                                          },
                                          "sex": {
                                            "value": "Male"
                                          },
                                          "tanzania": {
                                            "value": "no"
                                          }
                                        }
                                      },
                                      {
                                        "branch_attrs": {
                                          "labels": {
                                            "aa": "ORF1a: T1521I, M3862I; S: Q414R"
                                          },
                                          "mutations": {
                                            "ORF1a": [
                                              "T1521I",
                                              "M3862I"
                                            ],
                                            "S": [
                                              "Q414R"
                                            ],
                                            "nuc": [
                                              "C2704T",
                                              "C4827T",
                                              "C5221T",
                                              "G11851T",
                                              "A22803G"
                                            ]
                                          }
                                        },
                                        "name": "Kenya/SS2908/2021",
                                        "node_attrs": {
                                          "S1_mutations": {
                                            "value": 3.0
                                          },
                                          "clade_membership": {
                                            "value": "20A"
                                          },
                                          "country": {
                                            "confidence": {
                                              "Kenya": 1.0
                                            },
                                            "entropy": -1.000088900581841e-12,
                                            "value": "Kenya"
                                          },
                                          "current_frequency": {
                                            "value": 0.0
                                          },
                                          "div": 20,
                                          "division": {
                                            "value": "Nairobi"
                                          },
                                          "emerging_lineage": {
                                            "value": "20A"
                                          },
                                          "epiweek": {
                                            "value": "202101"
                                          },
                                          "gisaid_epi_isl": {
                                            "value": "EPI_ISL_6511113"
                                          },
                                          "host": {
                                            "value": "Human"
                                          },
                                          "mutational_fitness": {
                                            "value": 0.2648481526
                                          },
                                          "num_date": {
                                            "confidence": [
                                              2021.0232876712328,
                                              2021.0232876712328
                                            ],
                                            "value": 2021.0232876712328
                                          },
                                          "recency": {
                                            "value": "Older"
                                          },
                                          "region": {
                                            "value": "Africa"
                                          },
                                          "sex": {
                                            "value": "Female"
                                          },
                                          "tanzania": {
                                            "value": "no"
                                          }
                                        }
                                      }
                                    ],
                                    "name": "NODE_0000031",
                                    "node_attrs": {
                                      "S1_mutations": {
                                        "value": 2.0
                                      },
                                      "clade_membership": {
                                        "value": "20A"
                                      },
                                      "country": {
                                        "confidence": {
                                          "Kenya": 0.9995638822625932
                                        },
                                        "entropy": 0.004433154652525976,
                                        "value": "Kenya"
                                      },
                                      "current_frequency": {
                                        "value": 0.0
                                      },
                                      "div": 15,
                                      "emerging_lineage": {
                                        "value": "20A"
                                      },
                                      "mutational_fitness": {
                                        "value": 0.2668514765
                                      },
                                      "num_date": {
                                        "confidence": [
                                          2020.8072774573952,
                                          2020.8771912621212
                                        ],
                                        "value": 2020.8380598855606
                                      }
                                    }
                                  },
                                  {
                                    "branch_attrs": {
                                      "mutations": {}
                                    },
                                    "children": [
                                      {
                                        "branch_attrs": {
                                          "mutations": {}
                                        },
                                        "name": "Kenya/C65690/2020",
                                        "node_attrs": {
                                          "S1_mutations": {
                                            "value": 2.0
                                          },
                                          "clade_membership": {
                                            "value": "20A"
                                          },
                                          "country": {
                                            "confidence": {
                                              "Kenya": 1.0
                                            },
                                            "entropy": -1.000088900581841e-12,
                                            "value": "Kenya"
                                          },
                                          "current_frequency": {
                                            "value": 0.0
                                          },
                                          "div": 13,
                                          "division": {
                                            "value": "Kwale"
                                          },
                                          "emerging_lineage": {
                                            "value": "20A"
                                          },
                                          "epiweek": {
                                            "value": "202043"
                                          },
                                          "gisaid_epi_isl": {
                                            "value": "EPI_ISL_6262649"
                                          },
                                          "host": {
                                            "value": "Human"
                                          },
                                          "mutational_fitness": {
                                            "value": 0.2619675265
                                          },
                                          "num_date": {
                                            "confidence": [
                                              2020.8046448087432,
                                              2020.8046448087432
                                            ],
                                            "value": 2020.8046448087432
                                          },
                                          "recency": {
                                            "value": "Older"
                                          },
                                          "region": {
                                            "value": "Africa"
                                          },
                                          "sex": {
                                            "value": "Female"
                                          },
                                          "tanzania": {
                                            "value": "no"
                                          }
                                        }
                                      },
                                      {
                                        "branch_attrs": {
                                          "labels": {
                                            "aa": "ORF1a: L1507F; ORF1b: A1609S, L1681F; N: P151L"
                                          },
                                          "mutations": {
                                            "N": [
                                              "P151L"
                                            ],
                                            "ORF1a": [
                                              "L1507F"
                                            ],
                                            "ORF1b": [
                                              "A1609S",
                                              "L1681F"
                                            ],
                                            "nuc": [
                                              "G204T",
                                              "C4784T",
                                              "C8986T",
                                              "C9430T",
                                              "C13423T",
                                              "G18292T",
                                              "C18508T",
                                              "C28725T",
                                              "A29209G"
                                            ]
                                          }
                                        },
                                        "children": [
                                          {
                                            "branch_attrs": {
                                              "mutations": {}
                                            },
                                            "name": "Kenya/C86008/2021",
                                            "node_attrs": {
                                              "S1_mutations": {
                                                "value": 2.0
                                              },
                                              "clade_membership": {
                                                "value": "20A"
                                              },
                                              "country": {
                                                "confidence": {
                                                  "Kenya": 1.0
                                                },
                                                "entropy": -1.000088900581841e-12,
                                                "value": "Kenya"
                                              },
                                              "current_frequency": {
                                                "value": 0.0
                                              },
                                              "div": 22,
                                              "division": {
                                                "value": "Kilifi"
                                              },
                                              "emerging_lineage": {
                                                "value": "20A"
                                              },
                                              "epiweek": {
                                                "value": "202109"
                                              },
                                              "gisaid_epi_isl": {
                                                "value": "EPI_ISL_1440148"
                                              },
                                              "host": {
                                                "value": "Human"
                                              },
                                              "mutational_fitness": {
                                                "value": 0.26245601240000005
                                              },
                                              "num_date": {
                                                "confidence": [
                                                  2021.1739726027397,
                                                  2021.1739726027397
                                                ],
                                                "value": 2021.1739726027397
                                              },
                                              "recency": {
                                                "value": "Older"
                                              },
                                              "region": {
                                                "value": "Africa"
                                              },
                                              "sex": {
                                                "value": "Female"
                                              },
                                              "tanzania": {
                                                "value": "no"
                                              }
                                            }
                                          },
                                          {
                                            "branch_attrs": {
                                              "mutations": {}
                                            },
                                            "name": "Kenya/C85986/2021",
                                            "node_attrs": {
                                              "S1_mutations": {
                                                "value": 2.0
                                              },
                                              "clade_membership": {
                                                "value": "20A"
                                              },
                                              "country": {
                                                "confidence": {
                                                  "Kenya": 1.0
                                                },
                                                "entropy": -1.000088900581841e-12,
                                                "value": "Kenya"
                                              },
                                              "current_frequency": {
                                                "value": 0.0
                                              },
                                              "div": 22,
                                              "division": {
                                                "value": "Kilifi"
                                              },
                                              "emerging_lineage": {
                                                "value": "20A"
                                              },
                                              "epiweek": {
                                                "value": "202109"
                                              },
                                              "gisaid_epi_isl": {
                                                "value": "EPI_ISL_1440145"
                                              },
                                              "host": {
                                                "value": "Human"
                                              },
                                              "mutational_fitness": {
                                                "value": 0.26245601240000005
                                              },
                                              "num_date": {
                                                "confidence": [
                                                  2021.1739726027397,
                                                  2021.1739726027397
                                                ],
                                                "value": 2021.1739726027397
                                              },
                                              "recency": {
                                                "value": "Older"
                                              },
                                              "region": {
                                                "value": "Africa"
                                              },
                                              "sex": {
                                                "value": "Male"
                                              },
                                              "tanzania": {
                                                "value": "no"
                                              }
                                            }
                                          }
                                        ],
                                        "name": "NODE_0000032",
                                        "node_attrs": {
                                          "S1_mutations": {
                                            "value": 2.0
                                          },
                                          "clade_membership": {
                                            "value": "20A"
                                          },
                                          "country": {
                                            "confidence": {
                                              "Kenya": 0.9995370748284284
                                            },
                                            "entropy": 0.004676171935457905,
                                            "value": "Kenya"
                                          },
                                          "current_frequency": {
                                            "value": 0.0
                                          },
                                          "div": 22,
                                          "emerging_lineage": {
                                            "value": "20A"
                                          },
                                          "mutational_fitness": {
                                            "value": 0.26245601240000005
                                          },
                                          "num_date": {
                                            "confidence": [
                                              2021.1238257097202,
                                              2021.1739726027397
                                            ],
                                            "value": 2021.1706014877475
                                          }
                                        }
                                      }
                                    ],
                                    "name": "NODE_0000033",
                                    "node_attrs": {
                                      "S1_mutations": {
                                        "value": 2.0
                                      },
                                      "clade_membership": {
                                        "value": "20A"
                                      },
                                      "country": {
                                        "confidence": {
                                          "Kenya": 0.9995346591361783
                                        },
                                        "entropy": 0.004697784485134068,
                                        "value": "Kenya"
                                      },
                                      "current_frequency": {
                                        "value": 0.0
                                      },
                                      "div": 13,
                                      "emerging_lineage": {
                                        "value": "20A"
                                      },
                                      "mutational_fitness": {
                                        "value": 0.2619675265
                                      },
                                      "num_date": {
                                        "confidence": [
                                          2020.7760639753076,
                                          2020.8046448087432
                                        ],
                                        "value": 2020.8046448087432
                                      }
                                    }
                                  }
                                ],
                                "name": "NODE_0000027",
                                "node_attrs": {
                                  "S1_mutations": {
                                    "value": 2.0
                                  },
                                  "clade_membership": {
                                    "value": "20A"
                                  },
                                  "country": {
                                    "confidence": {
                                      "Kenya": 0.999962319072807
                                    },
                                    "entropy": 0.0004703968399296521,
                                    "value": "Kenya"
                                  },
                                  "current_frequency": {
                                    "value": 0.0
                                  },
                                  "div": 13,
                                  "emerging_lineage": {
                                    "value": "20A"
                                  },
                                  "mutational_fitness": {
                                    "value": 0.2619675265
                                  },
                                  "num_date": {
                                    "confidence": [
                                      2020.7473349392026,
                                      2020.8008737309553
                                    ],
                                    "value": 2020.7763617253338
                                  }
                                }
                              }
                            ],
                            "name": "NODE_0000022",
                            "node_attrs": {
                              "S1_mutations": {
                                "value": 2.0
                              },
                              "clade_membership": {
                                "value": "20A"
                              },
                              "country": {
                                "confidence": {
                                  "Kenya": 0.9994544879477267
                                },
                                "entropy": 0.005402579999856873,
                                "value": "Kenya"
                              },
                              "current_frequency": {
                                "value": 0.0
                              },
                              "div": 12,
                              "emerging_lineage": {
                                "value": "20A"
                              },
                              "mutational_fitness": {
                                "value": 0.26236155250000004
                              },
                              "num_date": {
                                "confidence": [
                                  2020.7167596982365,
                                  2020.7848036283585
                                ],
                                "value": 2020.7355739510838
                              }
                            }
                          },
                          {
                            "branch_attrs": {
                              "mutations": {}
                            },
                            "children": [
                              {
                                "branch_attrs": {
                                  "mutations": {}
                                },
                                "children": [
                                  {
                                    "branch_attrs": {
                                      "mutations": {}
                                    },
                                    "name": "Kenya/SS2813/2020",
                                    "node_attrs": {
                                      "S1_mutations": {
                                        "value": 2.0
                                      },
                                      "clade_membership": {
                                        "value": "20A"
                                      },
                                      "country": {
                                        "confidence": {
                                          "Kenya": 1.0
                                        },
                                        "entropy": -1.000088900581841e-12,
                                        "value": "Kenya"
                                      },
                                      "current_frequency": {
                                        "value": 0.0
                                      },
                                      "div": 12,
                                      "emerging_lineage": {
                                        "value": "20A"
                                      },
                                      "epiweek": {
                                        "value": "202040"
                                      },
                                      "gisaid_epi_isl": {
                                        "value": "EPI_ISL_5797311"
                                      },
                                      "host": {
                                        "value": "Human"
                                      },
                                      "mutational_fitness": {
                                        "value": 0.26236155250000004
                                      },
                                      "num_date": {
                                        "confidence": [
                                          2020.75,
                                          2020.75
                                        ],
                                        "value": 2020.75
                                      },
                                      "recency": {
                                        "value": "Older"
                                      },
                                      "region": {
                                        "value": "Africa"
                                      },
                                      "tanzania": {
                                        "value": "no"
                                      }
                                    }
                                  },
                                  {
                                    "branch_attrs": {
                                      "labels": {
                                        "aa": "ORF1a: S318L; ORF6: H3Y; ORF8: V62L; N: D402Y"
                                      },
                                      "mutations": {
                                        "N": [
                                          "D402Y"
                                        ],
                                        "ORF1a": [
                                          "S318L"
                                        ],
                                        "ORF6": [
                                          "H3Y"
                                        ],
                                        "ORF8": [
                                          "V62L"
                                        ],
                                        "nuc": [
                                          "T61G",
                                          "T451C",
                                          "C1218T",
                                          "C19029T",
                                          "C22987T",
                                          "C27208T",
                                          "G28077T",
                                          "G29477T"
                                        ]
                                      }
                                    },
                                    "children": [
                                      {
                                        "branch_attrs": {
                                          "mutations": {}
                                        },
                                        "name": "Denmark/DCGC-28355/2021",
                                        "node_attrs": {
                                          "S1_mutations": {
                                            "value": 2.0
                                          },
                                          "clade_membership": {
                                            "value": "20A"
                                          },
                                          "country": {
                                            "confidence": {
                                              "Europe": 0.9999999999999999
                                            },
                                            "entropy": -9.99866855976916e-13,
                                            "value": "Europe"
                                          },
                                          "current_frequency": {
                                            "value": 0.0
                                          },
                                          "div": 19,
                                          "division": {
                                            "value": "Europe"
                                          },
                                          "emerging_lineage": {
                                            "value": "20A"
                                          },
                                          "epiweek": {
                                            "value": "202102"
                                          },
                                          "gisaid_epi_isl": {
                                            "value": "EPI_ISL_845396"
                                          },
                                          "host": {
                                            "value": "Human"
                                          },
                                          "mutational_fitness": {
                                            "value": 0.2579309235000001
                                          },
                                          "num_date": {
                                            "confidence": [
                                              2021.0287671232877,
                                              2021.0287671232877
                                            ],
                                            "value": 2021.0287671232877
                                          },
                                          "recency": {
                                            "value": "Older"
                                          },
                                          "region": {
                                            "value": "Europe"
                                          },
                                          "tanzania": {
                                            "value": "no"
                                          }
                                        }
                                      },
                                      {
                                        "branch_attrs": {
                                          "mutations": {}
                                        },
                                        "name": "Denmark/DCGC-28637/2021",
                                        "node_attrs": {
                                          "S1_mutations": {
                                            "value": 2.0
                                          },
                                          "clade_membership": {
                                            "value": "20A"
                                          },
                                          "country": {
                                            "confidence": {
                                              "Europe": 0.9999999999999999
                                            },
                                            "entropy": -9.99866855976916e-13,
                                            "value": "Europe"
                                          },
                                          "current_frequency": {
                                            "value": 0.0
                                          },
                                          "div": 19,
                                          "division": {
                                            "value": "Europe"
                                          },
                                          "emerging_lineage": {
                                            "value": "20A"
                                          },
                                          "epiweek": {
                                            "value": "202101"
                                          },
                                          "gisaid_epi_isl": {
                                            "value": "EPI_ISL_845434"
                                          },
                                          "host": {
                                            "value": "Human"
                                          },
                                          "mutational_fitness": {
                                            "value": 0.2579309235000001
                                          },
                                          "num_date": {
                                            "confidence": [
                                              2021.009589041096,
                                              2021.009589041096
                                            ],
                                            "value": 2021.009589041096
                                          },
                                          "recency": {
                                            "value": "Older"
                                          },
                                          "region": {
                                            "value": "Europe"
                                          },
                                          "tanzania": {
                                            "value": "no"
                                          }
                                        }
                                      }
                                    ],
                                    "name": "NODE_0000046",
                                    "node_attrs": {
                                      "S1_mutations": {
                                        "value": 2.0
                                      },
                                      "clade_membership": {
                                        "value": "20A"
                                      },
                                      "country": {
                                        "confidence": {
                                          "Europe": 0.9732069293703419,
                                          "Kenya": 0.026249952481736644
                                        },
                                        "entropy": 0.12681031840994092,
                                        "value": "Europe"
                                      },
                                      "current_frequency": {
                                        "value": 0.0
                                      },
                                      "div": 19,
                                      "emerging_lineage": {
                                        "value": "20A"
                                      },
                                      "mutational_fitness": {
                                        "value": 0.2579309235000001
                                      },
                                      "num_date": {
                                        "confidence": [
                                          2020.9687421628112,
                                          2021.009589041096
                                        ],
                                        "value": 2021.009589041096
                                      }
                                    }
                                  }
                                ],
                                "name": "NODE_0000037",
                                "node_attrs": {
                                  "S1_mutations": {
                                    "value": 2.0
                                  },
                                  "clade_membership": {
                                    "value": "20A"
                                  },
                                  "country": {
                                    "confidence": {
                                      "Europe": 0.07059189095957315,
                                      "Kenya": 0.9270188918884568,
                                      "North America": 0.0010643339775891797
                                    },
                                    "entropy": 0.27487142263922504,
                                    "value": "Kenya"
                                  },
                                  "current_frequency": {
                                    "value": 0.0
                                  },
                                  "div": 12,
                                  "emerging_lineage": {
                                    "value": "20A"
                                  },
                                  "mutational_fitness": {
                                    "value": 0.26236155250000004
                                  },
                                  "num_date": {
                                    "confidence": [
                                      2020.734835132483,
                                      2020.75
                                    ],
                                    "value": 2020.75
                                  }
                                }
                              },
                              {
                                "branch_attrs": {
                                  "mutations": {}
                                },
                                "children": [
                                  {
                                    "branch_attrs": {
                                      "labels": {
                                        "aa": "ORF1a: A2785V; ORF3a: D210Y"
                                      },
                                      "mutations": {
                                        "ORF1a": [
                                          "A2785V"
                                        ],
                                        "ORF3a": [
                                          "D210Y"
                                        ],
                                        "nuc": [
                                          "C664T",
                                          "C8619T",
                                          "G26020T"
                                        ]
                                      }
                                    },
                                    "children": [
                                      {
                                        "branch_attrs": {
                                          "labels": {
                                            "aa": "ORF3a: L85F"
                                          },
                                          "mutations": {
                                            "ORF3a": [
                                              "L85F"
                                            ],
                                            "nuc": [
                                              "G25647T"
                                            ]
                                          }
                                        },
                                        "name": "USA/TX-HMH-MCoV-36848/2020",
                                        "node_attrs": {
                                          "S1_mutations": {
                                            "value": 2.0
                                          },
                                          "clade_membership": {
                                            "value": "20A"
                                          },
                                          "country": {
                                            "confidence": {
                                              "North America": 0.9999999999999999
                                            },
                                            "entropy": -9.99866855976916e-13,
                                            "value": "North America"
                                          },
                                          "current_frequency": {
                                            "value": 0.0
                                          },
                                          "div": 16,
                                          "division": {
                                            "value": "North America"
                                          },
                                          "emerging_lineage": {
                                            "value": "20A"
                                          },
                                          "epiweek": {
                                            "value": "202050"
                                          },
                                          "gisaid_epi_isl": {
                                            "value": "EPI_ISL_2207908"
                                          },
                                          "host": {
                                            "value": "Human"
                                          },
                                          "mutational_fitness": {
                                            "value": 0.2626118135
                                          },
                                          "num_date": {
                                            "confidence": [
                                              2020.938524590164,
                                              2020.938524590164
                                            ],
                                            "value": 2020.938524590164
                                          },
                                          "recency": {
                                            "value": "Older"
                                          },
                                          "region": {
                                            "value": "North America"
                                          },
                                          "tanzania": {
                                            "value": "no"
                                          }
                                        }
                                      },
                                      {
                                        "branch_attrs": {
                                          "labels": {
                                            "aa": "S: P1263L; ORF8: I121F"
                                          },
                                          "mutations": {
                                            "ORF8": [
                                              "I121F"
                                            ],
                                            "S": [
                                              "P1263L"
                                            ],
                                            "nuc": [
                                              "C25350T",
                                              "A28254T"
                                            ]
                                          }
                                        },
                                        "children": [
                                          {
                                            "branch_attrs": {
                                              "mutations": {}
                                            },
                                            "name": "Kenya/C73519/2020",
                                            "node_attrs": {
                                              "S1_mutations": {
                                                "value": 2.0
                                              },
                                              "clade_membership": {
                                                "value": "20A"
                                              },
                                              "country": {
                                                "confidence": {
                                                  "Kenya": 0.9999999999999999
                                                },
                                                "entropy": -9.99866855976916e-13,
                                                "value": "Kenya"
                                              },
                                              "current_frequency": {
                                                "value": 0.0
                                              },
                                              "div": 17,
                                              "division": {
                                                "value": "Kilifi"
                                              },
                                              "emerging_lineage": {
                                                "value": "20A"
                                              },
                                              "epiweek": {
                                                "value": "202048"
                                              },
                                              "gisaid_epi_isl": {
                                                "value": "EPI_ISL_1039224"
                                              },
                                              "host": {
                                                "value": "Human"
                                              },
                                              "mutational_fitness": {
                                                "value": 0.2508601035
                                              },
                                              "num_date": {
                                                "confidence": [
                                                  2020.8975409836066,
                                                  2020.8975409836066
                                                ],
                                                "value": 2020.8975409836066
                                              },
                                              "recency": {
                                                "value": "Older"
                                              },
                                              "region": {
                                                "value": "Africa"
                                              },
                                              "sex": {
                                                "value": "Female"
                                              },
                                              "tanzania": {
                                                "value": "no"
                                              }
                                            }
                                          },
                                          {
                                            "branch_attrs": {
                                              "mutations": {}
                                            },
                                            "name": "Kenya/C73685/2020",
                                            "node_attrs": {
                                              "S1_mutations": {
                                                "value": 2.0
                                              },
                                              "clade_membership": {
                                                "value": "20A"
                                              },
                                              "country": {
                                                "confidence": {
                                                  "Kenya": 0.9999999999999999
                                                },
                                                "entropy": -9.99866855976916e-13,
                                                "value": "Kenya"
                                              },
                                              "current_frequency": {
                                                "value": 0.0
                                              },
                                              "div": 17,
                                              "division": {
                                                "value": "Kilifi"
                                              },
                                              "emerging_lineage": {
                                                "value": "20A"
                                              },
                                              "epiweek": {
                                                "value": "202048"
                                              },
                                              "gisaid_epi_isl": {
                                                "value": "EPI_ISL_1039225"
                                              },
                                              "host": {
                                                "value": "Human"
                                              },
                                              "mutational_fitness": {
                                                "value": 0.2508601035
                                              },
                                              "num_date": {
                                                "confidence": [
                                                  2020.8975409836066,
                                                  2020.8975409836066
                                                ],
                                                "value": 2020.8975409836066
                                              },
                                              "recency": {
                                                "value": "Older"
                                              },
                                              "region": {
                                                "value": "Africa"
                                              },
                                              "sex": {
                                                "value": "Male"
                                              },
                                              "tanzania": {
                                                "value": "no"
                                              }
                                            }
                                          }
                                        ],
                                        "name": "NODE_0000006",
                                        "node_attrs": {
                                          "S1_mutations": {
                                            "value": 2.0
                                          },
                                          "clade_membership": {
                                            "value": "20A"
                                          },
                                          "country": {
                                            "confidence": {
                                              "Kenya": 0.9941989045317583,
                                              "North America": 0.005211455498968923
                                            },
                                            "entropy": 0.03828228877170261,
                                            "value": "Kenya"
                                          },
                                          "current_frequency": {
                                            "value": 0.0
                                          },
                                          "div": 17,
                                          "emerging_lineage": {
                                            "value": "20A"
                                          },
                                          "mutational_fitness": {
                                            "value": 0.2508601035
                                          },
                                          "num_date": {
                                            "confidence": [
                                              2020.872701498368,
                                              2020.8975409836066
                                            ],
                                            "value": 2020.8975409836066
                                          }
                                        }
                                      }
                                    ],
                                    "name": "NODE_0000005",
                                    "node_attrs": {
                                      "S1_mutations": {
                                        "value": 2.0
                                      },
                                      "clade_membership": {
                                        "value": "20A"
                                      },
                                      "country": {
                                        "confidence": {
                                          "Europe": 0.0011734910299029597,
                                          "Kenya": 0.9206201488589665,
                                          "North America": 0.0767285896702933
                                        },
                                        "entropy": 0.29220312810255,
                                        "value": "Kenya"
                                      },
                                      "current_frequency": {
                                        "value": 0.0
                                      },
                                      "div": 15,
                                      "emerging_lineage": {
                                        "value": "20A"
                                      },
                                      "mutational_fitness": {
                                        "value": 0.2596896535
                                      },
                                      "num_date": {
                                        "confidence": [
                                          2020.8100046187415,
                                          2020.8857805638122
                                        ],
                                        "value": 2020.839288000017
                                      }
                                    }
                                  },
                                  {
                                    "branch_attrs": {
                                      "mutations": {}
                                    },
                                    "children": [
                                      {
                                        "branch_attrs": {
                                          "mutations": {}
                                        },
                                        "children": [
                                          {
                                            "branch_attrs": {
                                              "labels": {
                                                "aa": "S: L242P, P1112L; N: V72L"
                                              },
                                              "mutations": {
                                                "N": [
                                                  "V72L"
                                                ],
                                                "S": [
                                                  "L242P",
                                                  "P1112L"
                                                ],
                                                "nuc": [
                                                  "G21255T",
                                                  "T22287C",
                                                  "C24897T",
                                                  "G28487C"
                                                ]
                                              }
                                            },
                                            "name": "Kenya/SS2841/2020",
                                            "node_attrs": {
                                              "S1_mutations": {
                                                "value": 3.0
                                              },
                                              "clade_membership": {
                                                "value": "20A"
                                              },
                                              "country": {
                                                "confidence": {
                                                  "Kenya": 0.9999999999999999
                                                },
                                                "entropy": -9.99866855976916e-13,
                                                "value": "Kenya"
                                              },
                                              "current_frequency": {
                                                "value": 0.0
                                              },
                                              "div": 16,
                                              "emerging_lineage": {
                                                "value": "20A"
                                              },
                                              "epiweek": {
                                                "value": "202049"
                                              },
                                              "gisaid_epi_isl": {
                                                "value": "EPI_ISL_5797331"
                                              },
                                              "host": {
                                                "value": "Human"
                                              },
                                              "mutational_fitness": {
                                                "value": 0.25336155250000003
                                              },
                                              "num_date": {
                                                "confidence": [
                                                  2020.9139344262296,
                                                  2020.9139344262296
                                                ],
                                                "value": 2020.9139344262296
                                              },
                                              "recency": {
                                                "value": "Older"
                                              },
                                              "region": {
                                                "value": "Africa"
                                              },
                                              "tanzania": {
                                                "value": "no"
                                              }
                                            }
                                          },
                                          {
                                            "branch_attrs": {
                                              "mutations": {
                                                "nuc": [
                                                  "A18405G",
                                                  "C26645T"
                                                ]
                                              }
                                            },
                                            "children": [
                                              {
                                                "branch_attrs": {
                                                  "mutations": {}
                                                },
                                                "name": "Kenya/SS2850/2020",
                                                "node_attrs": {
                                                  "S1_mutations": {
                                                    "value": 2.0
                                                  },
                                                  "clade_membership": {
                                                    "value": "20A"
                                                  },
                                                  "country": {
                                                    "confidence": {
                                                      "Kenya": 0.9999999999999999
                                                    },
                                                    "entropy": -9.99866855976916e-13,
                                                    "value": "Kenya"
                                                  },
                                                  "current_frequency": {
                                                    "value": 0.0
                                                  },
                                                  "div": 14,
                                                  "emerging_lineage": {
                                                    "value": "20A"
                                                  },
                                                  "epiweek": {
                                                    "value": "202046"
                                                  },
                                                  "gisaid_epi_isl": {
                                                    "value": "EPI_ISL_5797337"
                                                  },
                                                  "host": {
                                                    "value": "Human"
                                                  },
                                                  "mutational_fitness": {
                                                    "value": 0.26236155250000004
                                                  },
                                                  "num_date": {
                                                    "confidence": [
                                                      2020.8674863387978,
                                                      2020.8674863387978
                                                    ],
                                                    "value": 2020.8674863387978
                                                  },
                                                  "recency": {
                                                    "value": "Older"
                                                  },
                                                  "region": {
                                                    "value": "Africa"
                                                  },
                                                  "tanzania": {
                                                    "value": "no"
                                                  }
                                                }
                                              },
                                              {
                                                "branch_attrs": {
                                                  "mutations": {}
                                                },
                                                "name": "Kenya/SS2852/2020",
                                                "node_attrs": {
                                                  "S1_mutations": {
                                                    "value": 2.0
                                                  },
                                                  "clade_membership": {
                                                    "value": "20A"
                                                  },
                                                  "country": {
                                                    "confidence": {
                                                      "Kenya": 0.9999999999999999
                                                    },
                                                    "entropy": -9.99866855976916e-13,
                                                    "value": "Kenya"
                                                  },
                                                  "current_frequency": {
                                                    "value": 0.0
                                                  },
                                                  "div": 14,
                                                  "emerging_lineage": {
                                                    "value": "20A"
                                                  },
                                                  "epiweek": {
                                                    "value": "202046"
                                                  },
                                                  "gisaid_epi_isl": {
                                                    "value": "EPI_ISL_5797339"
                                                  },
                                                  "host": {
                                                    "value": "Human"
                                                  },
                                                  "mutational_fitness": {
                                                    "value": 0.26236155250000004
                                                  },
                                                  "num_date": {
                                                    "confidence": [
                                                      2020.8647540983607,
                                                      2020.8647540983607
                                                    ],
                                                    "value": 2020.8647540983607
                                                  },
                                                  "recency": {
                                                    "value": "Older"
                                                  },
                                                  "region": {
                                                    "value": "Africa"
                                                  },
                                                  "tanzania": {
                                                    "value": "no"
                                                  }
                                                }
                                              },
                                              {
                                                "branch_attrs": {
                                                  "labels": {
                                                    "aa": "ORF1a: T1429I; S: T1117I, D1184Y; ORF3a: F105L"
                                                  },
                                                  "mutations": {
                                                    "ORF1a": [
                                                      "T1429I"
                                                    ],
                                                    "ORF3a": [
                                                      "F105L"
                                                    ],
                                                    "S": [
                                                      "T1117I",
                                                      "D1184Y"
                                                    ],
                                                    "nuc": [
                                                      "C4551T",
                                                      "C24912T",
                                                      "G25112T",
                                                      "T25705C",
                                                      "C27143T",
                                                      "G29473T"
                                                    ]
                                                  }
                                                },
                                                "children": [
                                                  {
                                                    "branch_attrs": {
                                                      "mutations": {}
                                                    },
                                                    "name": "Kenya/ILRI_KEMRI_01_89767/2021",
                                                    "node_attrs": {
                                                      "S1_mutations": {
                                                        "value": 2.0
                                                      },
                                                      "clade_membership": {
                                                        "value": "20A"
                                                      },
                                                      "country": {
                                                        "confidence": {
                                                          "Kenya": 1.0
                                                        },
                                                        "entropy": -1.000088900581841e-12,
                                                        "value": "Kenya"
                                                      },
                                                      "current_frequency": {
                                                        "value": 0.0
                                                      },
                                                      "div": 20,
                                                      "division": {
                                                        "value": "Kajiado"
                                                      },
                                                      "emerging_lineage": {
                                                        "value": "20A"
                                                      },
                                                      "epiweek": {
                                                        "value": "202102"
                                                      },
                                                      "gisaid_epi_isl": {
                                                        "value": "EPI_ISL_4252387"
                                                      },
                                                      "host": {
                                                        "value": "Human"
                                                      },
                                                      "mutational_fitness": {
                                                        "value": 0.2604661385
                                                      },
                                                      "num_date": {
                                                        "confidence": [
                                                          2021.0342465753424,
                                                          2021.0342465753424
                                                        ],
                                                        "value": 2021.0342465753424
                                                      },
                                                      "recency": {
                                                        "value": "Older"
                                                      },
                                                      "region": {
                                                        "value": "Africa"
                                                      },
                                                      "sex": {
                                                        "value": "Male"
                                                      },
                                                      "tanzania": {
                                                        "value": "no"
                                                      }
                                                    }
                                                  },
                                                  {
                                                    "branch_attrs": {
                                                      "mutations": {}
                                                    },
                                                    "name": "Kenya/ILRI_KEMRI_01_89768/2021",
                                                    "node_attrs": {
                                                      "S1_mutations": {
                                                        "value": 2.0
                                                      },
                                                      "clade_membership": {
                                                        "value": "20A"
                                                      },
                                                      "country": {
                                                        "confidence": {
                                                          "Kenya": 1.0
                                                        },
                                                        "entropy": -1.000088900581841e-12,
                                                        "value": "Kenya"
                                                      },
                                                      "current_frequency": {
                                                        "value": 0.0
                                                      },
                                                      "div": 20,
                                                      "division": {
                                                        "value": "Kajiado"
                                                      },
                                                      "emerging_lineage": {
                                                        "value": "20A"
                                                      },
                                                      "epiweek": {
                                                        "value": "202102"
                                                      },
                                                      "gisaid_epi_isl": {
                                                        "value": "EPI_ISL_4252448"
                                                      },
                                                      "host": {
                                                        "value": "Human"
                                                      },
                                                      "mutational_fitness": {
                                                        "value": 0.2604661385
                                                      },
                                                      "num_date": {
                                                        "confidence": [
                                                          2021.0342465753424,
                                                          2021.0342465753424
                                                        ],
                                                        "value": 2021.0342465753424
                                                      },
                                                      "recency": {
                                                        "value": "Older"
                                                      },
                                                      "region": {
                                                        "value": "Africa"
                                                      },
                                                      "sex": {
                                                        "value": "unkown"
                                                      },
                                                      "tanzania": {
                                                        "value": "no"
                                                      }
                                                    }
                                                  }
                                                ],
                                                "name": "NODE_0000055",
                                                "node_attrs": {
                                                  "S1_mutations": {
                                                    "value": 2.0
                                                  },
                                                  "clade_membership": {
                                                    "value": "20A"
                                                  },
                                                  "country": {
                                                    "confidence": {
                                                      "Kenya": 0.9995642103848892
                                                    },
                                                    "entropy": 0.00443021058146872,
                                                    "value": "Kenya"
                                                  },
                                                  "current_frequency": {
                                                    "value": 0.0
                                                  },
                                                  "div": 20,
                                                  "emerging_lineage": {
                                                    "value": "20A"
                                                  },
                                                  "mutational_fitness": {
                                                    "value": 0.2604661385
                                                  },
                                                  "num_date": {
                                                    "confidence": [
                                                      2020.9976701020678,
                                                      2021.0342465753424
                                                    ],
                                                    "value": 2021.0342465753424
                                                  }
                                                }
                                              }
                                            ],
                                            "name": "NODE_0000054",
                                            "node_attrs": {
                                              "S1_mutations": {
                                                "value": 2.0
                                              },
                                              "clade_membership": {
                                                "value": "20A"
                                              },
                                              "country": {
                                                "confidence": {
                                                  "Kenya": 0.9999673495478064
                                                },
                                                "entropy": 0.0004126558901964451,
                                                "value": "Kenya"
                                              },
                                              "current_frequency": {
                                                "value": 0.0
                                              },
                                              "div": 14,
                                              "emerging_lineage": {
                                                "value": "20A"
                                              },
                                              "mutational_fitness": {
                                                "value": 0.26236155250000004
                                              },
                                              "num_date": {
                                                "confidence": [
                                                  2020.841672566214,
                                                  2020.8647540983607
                                                ],
                                                "value": 2020.8641152238056
                                              }
                                            }
                                          }
                                        ],
                                        "name": "NODE_0000045",
                                        "node_attrs": {
                                          "S1_mutations": {
                                            "value": 2.0
                                          },
                                          "clade_membership": {
                                            "value": "20A"
                                          },
                                          "country": {
                                            "confidence": {
                                              "Kenya": 0.9994917615826744
                                            },
                                            "entropy": 0.005072801928025354,
                                            "value": "Kenya"
                                          },
                                          "current_frequency": {
                                            "value": 0.0
                                          },
                                          "div": 12,
                                          "emerging_lineage": {
                                            "value": "20A"
                                          },
                                          "mutational_fitness": {
                                            "value": 0.26236155250000004
                                          },
                                          "num_date": {
                                            "confidence": [
                                              2020.7761894455164,
                                              2020.841144180065
                                            ],
                                            "value": 2020.8106834238847
                                          }
                                        }
                                      },
                                      {
                                        "branch_attrs": {
                                          "mutations": {}
                                        },
                                        "children": [
                                          {
                                            "branch_attrs": {
                                              "mutations": {}
                                            },
                                            "children": [
                                              {
                                                "branch_attrs": {
                                                  "labels": {
                                                    "aa": "ORF1a: D928G; ORF1b: P2531S; S: Q677H; N: K388R"
                                                  },
                                                  "mutations": {
                                                    "N": [
                                                      "K388R"
                                                    ],
                                                    "ORF1a": [
                                                      "D928G"
                                                    ],
                                                    "ORF1b": [
                                                      "P2531S"
                                                    ],
                                                    "S": [
                                                      "Q677H"
                                                    ],
                                                    "nuc": [
                                                      "A3048G",
                                                      "C21058T",
                                                      "G23593T",
                                                      "A29436G"
                                                    ]
                                                  }
                                                },
                                                "name": "Kenya/SS2940/2021",
                                                "node_attrs": {
                                                  "S1_mutations": {
                                                    "value": 3.0
                                                  },
                                                  "clade_membership": {
                                                    "value": "20A"
                                                  },
                                                  "country": {
                                                    "confidence": {
                                                      "Kenya": 1.0
                                                    },
                                                    "entropy": -1.000088900581841e-12,
                                                    "value": "Kenya"
                                                  },
                                                  "current_frequency": {
                                                    "value": 0.0
                                                  },
                                                  "div": 16,
                                                  "division": {
                                                    "value": "Nairobi"
                                                  },
                                                  "emerging_lineage": {
                                                    "value": "20A"
                                                  },
                                                  "epiweek": {
                                                    "value": "202101"
                                                  },
                                                  "gisaid_epi_isl": {
                                                    "value": "EPI_ISL_6511086"
                                                  },
                                                  "host": {
                                                    "value": "Human"
                                                  },
                                                  "mutational_fitness": {
                                                    "value": 0.2974538066
                                                  },
                                                  "num_date": {
                                                    "confidence": [
                                                      2021.009589041096,
                                                      2021.009589041096
                                                    ],
                                                    "value": 2021.009589041096
                                                  },
                                                  "recency": {
                                                    "value": "Older"
                                                  },
                                                  "region": {
                                                    "value": "Africa"
                                                  },
                                                  "sex": {
                                                    "value": "Male"
                                                  },
                                                  "tanzania": {
                                                    "value": "no"
                                                  }
                                                }
                                              },
                                              {
                                                "branch_attrs": {
                                                  "labels": {
                                                    "aa": "ORF1a: I3758V, G3827V"
                                                  },
                                                  "mutations": {
                                                    "ORF1a": [
                                                      "I3758V",
                                                      "G3827V"
                                                    ],
                                                    "nuc": [
                                                      "C10789T",
                                                      "A11537G",
                                                      "G11745T",
                                                      "T16908C"
                                                    ]
                                                  }
                                                },
                                                "children": [
                                                  {
                                                    "branch_attrs": {
                                                      "mutations": {}
                                                    },
                                                    "name": "Kenya/C79951/2021",
                                                    "node_attrs": {
                                                      "S1_mutations": {
                                                        "value": 2.0
                                                      },
                                                      "clade_membership": {
                                                        "value": "20A"
                                                      },
                                                      "country": {
                                                        "confidence": {
                                                          "Kenya": 1.0
                                                        },
                                                        "entropy": -1.000088900581841e-12,
                                                        "value": "Kenya"
                                                      },
                                                      "current_frequency": {
                                                        "value": 0.0
                                                      },
                                                      "div": 16,
                                                      "division": {
                                                        "value": "Kilifi"
                                                      },
                                                      "emerging_lineage": {
                                                        "value": "20A"
                                                      },
                                                      "epiweek": {
                                                        "value": "202102"
                                                      },
                                                      "gisaid_epi_isl": {
                                                        "value": "EPI_ISL_968999"
                                                      },
                                                      "host": {
                                                        "value": "Human"
                                                      },
                                                      "mutational_fitness": {
                                                        "value": 0.25636155250000003
                                                      },
                                                      "num_date": {
                                                        "confidence": [
                                                          2021.0397260273974,
                                                          2021.0397260273974
                                                        ],
                                                        "value": 2021.0397260273974
                                                      },
                                                      "recency": {
                                                        "value": "Older"
                                                      },
                                                      "region": {
                                                        "value": "Africa"
                                                      },
                                                      "tanzania": {
                                                        "value": "no"
                                                      }
                                                    }
                                                  },
                                                  {
                                                    "branch_attrs": {
                                                      "mutations": {}
                                                    },
                                                    "name": "Kenya/C79949/2021",
                                                    "node_attrs": {
                                                      "S1_mutations": {
                                                        "value": 2.0
                                                      },
                                                      "clade_membership": {
                                                        "value": "20A"
                                                      },
                                                      "country": {
                                                        "confidence": {
                                                          "Kenya": 1.0
                                                        },
                                                        "entropy": -1.000088900581841e-12,
                                                        "value": "Kenya"
                                                      },
                                                      "current_frequency": {
                                                        "value": 0.0
                                                      },
                                                      "div": 16,
                                                      "division": {
                                                        "value": "Kilifi"
                                                      },
                                                      "emerging_lineage": {
                                                        "value": "20A"
                                                      },
                                                      "epiweek": {
                                                        "value": "202102"
                                                      },
                                                      "gisaid_epi_isl": {
                                                        "value": "EPI_ISL_968998"
                                                      },
                                                      "host": {
                                                        "value": "Human"
                                                      },
                                                      "mutational_fitness": {
                                                        "value": 0.25636155250000003
                                                      },
                                                      "num_date": {
                                                        "confidence": [
                                                          2021.0397260273974,
                                                          2021.0397260273974
                                                        ],
                                                        "value": 2021.0397260273974
                                                      },
                                                      "recency": {
                                                        "value": "Older"
                                                      },
                                                      "region": {
                                                        "value": "Africa"
                                                      },
                                                      "tanzania": {
                                                        "value": "no"
                                                      }
                                                    }
                                                  }
                                                ],
                                                "name": "NODE_0000034",
                                                "node_attrs": {
                                                  "S1_mutations": {
                                                    "value": 2.0
                                                  },
                                                  "clade_membership": {
                                                    "value": "20A"
                                                  },
                                                  "country": {
                                                    "confidence": {
                                                      "Kenya": 0.9995347126412067
                                                    },
                                                    "entropy": 0.004697320518246044,
                                                    "value": "Kenya"
                                                  },
                                                  "current_frequency": {
                                                    "value": 0.0
                                                  },
                                                  "div": 16,
                                                  "emerging_lineage": {
                                                    "value": "20A"
                                                  },
                                                  "mutational_fitness": {
                                                    "value": 0.25636155250000003
                                                  },
                                                  "num_date": {
                                                    "confidence": [
                                                      2020.9926227338651,
                                                      2021.0397260273974
                                                    ],
                                                    "value": 2021.032983797413
                                                  }
                                                }
                                              }
                                            ],
                                            "name": "NODE_0000050",
                                            "node_attrs": {
                                              "S1_mutations": {
                                                "value": 2.0
                                              },
                                              "clade_membership": {
                                                "value": "20A"
                                              },
                                              "country": {
                                                "confidence": {
                                                  "Kenya": 0.9994979172737533
                                                },
                                                "entropy": 0.005026927273576562,
                                                "value": "Kenya"
                                              },
                                              "current_frequency": {
                                                "value": 0.0
                                              },
                                              "div": 12,
                                              "emerging_lineage": {
                                                "value": "20A"
                                              },
                                              "mutational_fitness": {
                                                "value": 0.26236155250000004
                                              },
                                              "num_date": {
                                                "confidence": [
                                                  2020.802926514358,
                                                  2020.886293006174
                                                ],
                                                "value": 2020.8400828631222
                                              }
                                            }
                                          },
                                          {
                                            "branch_attrs": {
                                              "mutations": {}
                                            },
                                            "children": [
                                              {
                                                "branch_attrs": {
                                                  "mutations": {}
                                                },
                                                "children": [
                                                  {
                                                    "branch_attrs": {
                                                      "mutations": {
                                                        "nuc": [
                                                          "C1912T"
                                                        ]
                                                      }
                                                    },
                                                    "name": "Kenya/K105440/2020",
                                                    "node_attrs": {
                                                      "S1_mutations": {
                                                        "value": 2.0
                                                      },
                                                      "clade_membership": {
                                                        "value": "20A"
                                                      },
                                                      "country": {
                                                        "confidence": {
                                                          "Kenya": 0.9999999999999999
                                                        },
                                                        "entropy": -9.99866855976916e-13,
                                                        "value": "Kenya"
                                                      },
                                                      "current_frequency": {
                                                        "value": 0.0
                                                      },
                                                      "div": 13,
                                                      "division": {
                                                        "value": "Homa Bay"
                                                      },
                                                      "emerging_lineage": {
                                                        "value": "20A"
                                                      },
                                                      "epiweek": {
                                                        "value": "202048"
                                                      },
                                                      "gisaid_epi_isl": {
                                                        "value": "EPI_ISL_2602891"
                                                      },
                                                      "host": {
                                                        "value": "Human"
                                                      },
                                                      "mutational_fitness": {
                                                        "value": 0.26236155250000004
                                                      },
                                                      "num_date": {
                                                        "confidence": [
                                                          2020.8975409836066,
                                                          2020.8975409836066
                                                        ],
                                                        "value": 2020.8975409836066
                                                      },
                                                      "recency": {
                                                        "value": "Older"
                                                      },
                                                      "region": {
                                                        "value": "Africa"
                                                      },
                                                      "sex": {
                                                        "value": "Male"
                                                      },
                                                      "tanzania": {
                                                        "value": "no"
                                                      }
                                                    }
                                                  },
                                                  {
                                                    "branch_attrs": {
                                                      "mutations": {}
                                                    },
                                                    "name": "Kenya/ILRI_COVC19152/2020",
                                                    "node_attrs": {
                                                      "S1_mutations": {
                                                        "value": 2.0
                                                      },
                                                      "clade_membership": {
                                                        "value": "20A"
                                                      },
                                                      "country": {
                                                        "confidence": {
                                                          "Kenya": 0.9999999999999999
                                                        },
                                                        "entropy": -9.99866855976916e-13,
                                                        "value": "Kenya"
                                                      },
                                                      "current_frequency": {
                                                        "value": 0.0
                                                      },
                                                      "div": 12,
                                                      "division": {
                                                        "value": "Mombasa"
                                                      },
                                                      "emerging_lineage": {
                                                        "value": "20A"
                                                      },
                                                      "epiweek": {
                                                        "value": "202044"
                                                      },
                                                      "gisaid_epi_isl": {
                                                        "value": "EPI_ISL_4252480"
                                                      },
                                                      "host": {
                                                        "value": "Human"
                                                      },
                                                      "mutational_fitness": {
                                                        "value": 0.26236155250000004
                                                      },
                                                      "num_date": {
                                                        "confidence": [
                                                          2020.8237704918033,
                                                          2020.8237704918033
                                                        ],
                                                        "value": 2020.8237704918033
                                                      },
                                                      "recency": {
                                                        "value": "Older"
                                                      },
                                                      "region": {
                                                        "value": "Africa"
                                                      },
                                                      "sex": {
                                                        "value": "Male"
                                                      },
                                                      "tanzania": {
                                                        "value": "no"
                                                      }
                                                    }
                                                  }
                                                ],
                                                "name": "NODE_0000056",
                                                "node_attrs": {
                                                  "S1_mutations": {
                                                    "value": 2.0
                                                  },
                                                  "clade_membership": {
                                                    "value": "20A"
                                                  },
                                                  "country": {
                                                    "confidence": {
                                                      "Kenya": 0.999532243008809
                                                    },
                                                    "entropy": 0.0047194326782451085,
                                                    "value": "Kenya"
                                                  },
                                                  "current_frequency": {
                                                    "value": 0.0
                                                  },
                                                  "div": 12,
                                                  "emerging_lineage": {
                                                    "value": "20A"
                                                  },
                                                  "mutational_fitness": {
                                                    "value": 0.26236155250000004
                                                  },
                                                  "num_date": {
                                                    "confidence": [
                                                      2020.8124713658408,
                                                      2020.8237704918033
                                                    ],
                                                    "value": 2020.8237704918033
                                                  }
                                                }
                                              },
                                              {
                                                "branch_attrs": {
                                                  "mutations": {}
                                                },
                                                "children": [
                                                  {
                                                    "branch_attrs": {
                                                      "mutations": {}
                                                    },
                                                    "children": [
                                                      {
                                                        "branch_attrs": {
                                                          "labels": {
                                                            "aa": "S: T33I"
                                                          },
                                                          "mutations": {
                                                            "S": [
                                                              "T33I"
                                                            ],
                                                            "nuc": [
                                                              "C21660T"
                                                            ]
                                                          }
                                                        },
                                                        "name": "Kenya/RUS-COV-1895/2020",
                                                        "node_attrs": {
                                                          "S1_mutations": {
                                                            "value": 3.0
                                                          },
                                                          "clade_membership": {
                                                            "value": "20A"
                                                          },
                                                          "country": {
                                                            "confidence": {
                                                              "Kenya": 1.0
                                                            },
                                                            "entropy": -1.000088900581841e-12,
                                                            "value": "Kenya"
                                                          },
                                                          "current_frequency": {
                                                            "value": 0.0
                                                          },
                                                          "div": 13,
                                                          "division": {
                                                            "value": "Kisumu"
                                                          },
                                                          "emerging_lineage": {
                                                            "value": "20A"
                                                          },
                                                          "epiweek": {
                                                            "value": "202049"
                                                          },
                                                          "gisaid_epi_isl": {
                                                            "value": "EPI_ISL_2779370"
                                                          },
                                                          "host": {
                                                            "value": "Human"
                                                          },
                                                          "mutational_fitness": {
                                                            "value": 0.25936155250000004
                                                          },
                                                          "num_date": {
                                                            "confidence": [
                                                              2020.9166666666667,
                                                              2020.9166666666667
                                                            ],
                                                            "value": 2020.9166666666667
                                                          },
                                                          "recency": {
                                                            "value": "Older"
                                                          },
                                                          "region": {
                                                            "value": "Africa"
                                                          },
                                                          "sex": {
                                                            "value": "Female"
                                                          },
                                                          "tanzania": {
                                                            "value": "no"
                                                          }
                                                        }
                                                      },
                                                      {
                                                        "branch_attrs": {
                                                          "mutations": {}
                                                        },
                                                        "name": "Kenya/K93197/2020",
                                                        "node_attrs": {
                                                          "S1_mutations": {
                                                            "value": 2.0
                                                          },
                                                          "clade_membership": {
                                                            "value": "20A"
                                                          },
                                                          "country": {
                                                            "confidence": {
                                                              "Kenya": 1.0
                                                            },
                                                            "entropy": -1.000088900581841e-12,
                                                            "value": "Kenya"
                                                          },
                                                          "current_frequency": {
                                                            "value": 0.0
                                                          },
                                                          "div": 12,
                                                          "division": {
                                                            "value": "Kisumu"
                                                          },
                                                          "emerging_lineage": {
                                                            "value": "20A"
                                                          },
                                                          "epiweek": {
                                                            "value": "202046"
                                                          },
                                                          "gisaid_epi_isl": {
                                                            "value": "EPI_ISL_2602778"
                                                          },
                                                          "host": {
                                                            "value": "Human"
                                                          },
                                                          "mutational_fitness": {
                                                            "value": 0.26236155250000004
                                                          },
                                                          "num_date": {
                                                            "confidence": [
                                                              2020.8565573770493,
                                                              2020.8565573770493
                                                            ],
                                                            "value": 2020.8565573770493
                                                          },
                                                          "recency": {
                                                            "value": "Older"
                                                          },
                                                          "region": {
                                                            "value": "Africa"
                                                          },
                                                          "sex": {
                                                            "value": "Male"
                                                          },
                                                          "tanzania": {
                                                            "value": "no"
                                                          }
                                                        }
                                                      }
                                                    ],
                                                    "name": "NODE_0000058",
                                                    "node_attrs": {
                                                      "S1_mutations": {
                                                        "value": 2.0
                                                      },
                                                      "clade_membership": {
                                                        "value": "20A"
                                                      },
                                                      "country": {
                                                        "confidence": {
                                                          "Kenya": 0.9995326262851596
                                                        },
                                                        "entropy": 0.004716038656246047,
                                                        "value": "Kenya"
                                                      },
                                                      "current_frequency": {
                                                        "value": 0.0
                                                      },
                                                      "div": 12,
                                                      "emerging_lineage": {
                                                        "value": "20A"
                                                      },
                                                      "mutational_fitness": {
                                                        "value": 0.26236155250000004
                                                      },
                                                      "num_date": {
                                                        "confidence": [
                                                          2020.8365476319457,
                                                          2020.8565573770493
                                                        ],
                                                        "value": 2020.8565573770493
                                                      }
                                                    }
                                                  },
                                                  {
                                                    "branch_attrs": {
                                                      "mutations": {}
                                                    },
                                                    "children": [
                                                      {
                                                        "branch_attrs": {
                                                          "labels": {
                                                            "aa": "ORF1a: T1496I; S: T547I; ORF3a: A23S"
                                                          },
                                                          "mutations": {
                                                            "ORF1a": [
                                                              "T1496I"
                                                            ],
                                                            "ORF3a": [
                                                              "A23S"
                                                            ],
                                                            "S": [
                                                              "T547I"
                                                            ],
                                                            "nuc": [
                                                              "C4752T",
                                                              "C18486T",
                                                              "C23202T",
                                                              "G25459T"
                                                            ]
                                                          }
                                                        },
                                                        "name": "Kenya/SS2988/2021",
                                                        "node_attrs": {
                                                          "S1_mutations": {
                                                            "value": 3.0
                                                          },
                                                          "clade_membership": {
                                                            "value": "20A"
                                                          },
                                                          "country": {
                                                            "confidence": {
                                                              "Kenya": 1.0
                                                            },
                                                            "entropy": -1.000088900581841e-12,
                                                            "value": "Kenya"
                                                          },
                                                          "current_frequency": {
                                                            "value": 0.0
                                                          },
                                                          "div": 16,
                                                          "division": {
                                                            "value": "Nairobi"
                                                          },
                                                          "emerging_lineage": {
                                                            "value": "20A"
                                                          },
                                                          "epiweek": {
                                                            "value": "202108"
                                                          },
                                                          "gisaid_epi_isl": {
                                                            "value": "EPI_ISL_6511065"
                                                          },
                                                          "host": {
                                                            "value": "Human"
                                                          },
                                                          "mutational_fitness": {
                                                            "value": 0.2571620385
                                                          },
                                                          "num_date": {
                                                            "confidence": [
                                                              2021.1575342465753,
                                                              2021.1575342465753
                                                            ],
                                                            "value": 2021.1575342465753
                                                          },
                                                          "recency": {
                                                            "value": "Older"
                                                          },
                                                          "region": {
                                                            "value": "Africa"
                                                          },
                                                          "sex": {
                                                            "value": "Male"
                                                          },
                                                          "tanzania": {
                                                            "value": "no"
                                                          }
                                                        }
                                                      },
                                                      {
                                                        "branch_attrs": {
                                                          "labels": {
                                                            "aa": "ORF1a: T2280I"
                                                          },
                                                          "mutations": {
                                                            "ORF1a": [
                                                              "T2280I"
                                                            ],
                                                            "nuc": [
                                                              "A118G",
                                                              "C4897T",
                                                              "C7104T"
                                                            ]
                                                          }
                                                        },
                                                        "children": [
                                                          {
                                                            "branch_attrs": {
                                                              "mutations": {}
                                                            },
                                                            "name": "Kenya/ILRI_COVC22803/2021",
                                                            "node_attrs": {
                                                              "S1_mutations": {
                                                                "value": 2.0
                                                              },
                                                              "clade_membership": {
                                                                "value": "20A"
                                                              },
                                                              "country": {
                                                                "confidence": {
                                                                  "Kenya": 1.0
                                                                },
                                                                "entropy": -1.000088900581841e-12,
                                                                "value": "Kenya"
                                                              },
                                                              "current_frequency": {
                                                                "value": 0.0
                                                              },
                                                              "div": 15,
                                                              "division": {
                                                                "value": "Kiambu"
                                                              },
                                                              "emerging_lineage": {
                                                                "value": "20A"
                                                              },
                                                              "epiweek": {
                                                                "value": "202101"
                                                              },
                                                              "gisaid_epi_isl": {
                                                                "value": "EPI_ISL_4252350"
                                                              },
                                                              "host": {
                                                                "value": "Human"
                                                              },
                                                              "mutational_fitness": {
                                                                "value": 0.25936155250000004
                                                              },
                                                              "num_date": {
                                                                "confidence": [
                                                                  2021.0205479452054,
                                                                  2021.0205479452054
                                                                ],
                                                                "value": 2021.0205479452054
                                                              },
                                                              "recency": {
                                                                "value": "Older"
                                                              },
                                                              "region": {
                                                                "value": "Africa"
                                                              },
                                                              "sex": {
                                                                "value": "Female"
                                                              },
                                                              "tanzania": {
                                                                "value": "no"
                                                              }
                                                            }
                                                          },
                                                          {
                                                            "branch_attrs": {
                                                              "labels": {
                                                                "aa": "ORF1a: P804S; ORF1b: T861I"
                                                              },
                                                              "mutations": {
                                                                "ORF1a": [
                                                                  "P804S"
                                                                ],
                                                                "ORF1b": [
                                                                  "T861I"
                                                                ],
                                                                "nuc": [
                                                                  "C2675T",
                                                                  "T15465C",
                                                                  "C16049T",
                                                                  "T18603C"
                                                                ]
                                                              }
                                                            },
                                                            "children": [
                                                              {
                                                                "branch_attrs": {
                                                                  "labels": {
                                                                    "aa": "ORF1b: R1600L"
                                                                  },
                                                                  "mutations": {
                                                                    "ORF1b": [
                                                                      "R1600L"
                                                                    ],
                                                                    "nuc": [
                                                                      "G18266T",
                                                                      "T27318C"
                                                                    ]
                                                                  }
                                                                },
                                                                "name": "Kenya/ILRI_KEMRI_02_93544/2021",
                                                                "node_attrs": {
                                                                  "S1_mutations": {
                                                                    "value": 2.0
                                                                  },
                                                                  "clade_membership": {
                                                                    "value": "20A"
                                                                  },
                                                                  "country": {
                                                                    "confidence": {
                                                                      "Kenya": 1.0
                                                                    },
                                                                    "entropy": -1.000088900581841e-12,
                                                                    "value": "Kenya"
                                                                  },
                                                                  "current_frequency": {
                                                                    "value": 0.0
                                                                  },
                                                                  "div": 21,
                                                                  "division": {
                                                                    "value": "Kiambu"
                                                                  },
                                                                  "emerging_lineage": {
                                                                    "value": "20A"
                                                                  },
                                                                  "epiweek": {
                                                                    "value": "202108"
                                                                  },
                                                                  "gisaid_epi_isl": {
                                                                    "value": "EPI_ISL_4252267"
                                                                  },
                                                                  "host": {
                                                                    "value": "Human"
                                                                  },
                                                                  "mutational_fitness": {
                                                                    "value": 0.2571655875
                                                                  },
                                                                  "num_date": {
                                                                    "confidence": [
                                                                      2021.1465753424657,
                                                                      2021.1465753424657
                                                                    ],
                                                                    "value": 2021.1465753424657
                                                                  },
                                                                  "recency": {
                                                                    "value": "Older"
                                                                  },
                                                                  "region": {
                                                                    "value": "Africa"
                                                                  },
                                                                  "sex": {
                                                                    "value": "Female"
                                                                  },
                                                                  "tanzania": {
                                                                    "value": "no"
                                                                  }
                                                                }
                                                              },
                                                              {
                                                                "branch_attrs": {
                                                                  "labels": {
                                                                    "aa": "ORF1a: R3323C"
                                                                  },
                                                                  "mutations": {
                                                                    "ORF1a": [
                                                                      "R3323C"
                                                                    ],
                                                                    "nuc": [
                                                                      "C10232T"
                                                                    ]
                                                                  }
                                                                },
                                                                "name": "Kenya/ILRI_KEMRI_02_93550/2021",
                                                                "node_attrs": {
                                                                  "S1_mutations": {
                                                                    "value": 2.0
                                                                  },
                                                                  "clade_membership": {
                                                                    "value": "20A"
                                                                  },
                                                                  "country": {
                                                                    "confidence": {
                                                                      "Kenya": 1.0
                                                                    },
                                                                    "entropy": -1.000088900581841e-12,
                                                                    "value": "Kenya"
                                                                  },
                                                                  "current_frequency": {
                                                                    "value": 0.0
                                                                  },
                                                                  "div": 20,
                                                                  "division": {
                                                                    "value": "Kiambu"
                                                                  },
                                                                  "emerging_lineage": {
                                                                    "value": "20A"
                                                                  },
                                                                  "epiweek": {
                                                                    "value": "202108"
                                                                  },
                                                                  "gisaid_epi_isl": {
                                                                    "value": "EPI_ISL_4252379"
                                                                  },
                                                                  "host": {
                                                                    "value": "Human"
                                                                  },
                                                                  "mutational_fitness": {
                                                                    "value": 0.2571655875
                                                                  },
                                                                  "num_date": {
                                                                    "confidence": [
                                                                      2021.1465753424657,
                                                                      2021.1465753424657
                                                                    ],
                                                                    "value": 2021.1465753424657
                                                                  },
                                                                  "recency": {
                                                                    "value": "Older"
                                                                  },
                                                                  "region": {
                                                                    "value": "Africa"
                                                                  },
                                                                  "sex": {
                                                                    "value": "Female"
                                                                  },
                                                                  "tanzania": {
                                                                    "value": "no"
                                                                  }
                                                                }
                                                              }
                                                            ],
                                                            "name": "NODE_0000048",
                                                            "node_attrs": {
                                                              "S1_mutations": {
                                                                "value": 2.0
                                                              },
                                                              "clade_membership": {
                                                                "value": "20A"
                                                              },
                                                              "country": {
                                                                "confidence": {
                                                                  "Kenya": 0.9995350979364612
                                                                },
                                                                "entropy": 0.0046939061364340675,
                                                                "value": "Kenya"
                                                              },
                                                              "current_frequency": {
                                                                "value": 0.0
                                                              },
                                                              "div": 19,
                                                              "emerging_lineage": {
                                                                "value": "20A"
                                                              },
                                                              "mutational_fitness": {
                                                                "value": 0.2601655875
                                                              },
                                                              "num_date": {
                                                                "confidence": [
                                                                  2020.9660468856425,
                                                                  2021.1301333780334
                                                                ],
                                                                "value": 2021.1047214456257
                                                              }
                                                            }
                                                          }
                                                        ],
                                                        "name": "NODE_0000047",
                                                        "node_attrs": {
                                                          "S1_mutations": {
                                                            "value": 2.0
                                                          },
                                                          "clade_membership": {
                                                            "value": "20A"
                                                          },
                                                          "country": {
                                                            "confidence": {
                                                              "Kenya": 0.9995037377204291
                                                            },
                                                            "entropy": 0.004975705180124794,
                                                            "value": "Kenya"
                                                          },
                                                          "current_frequency": {
                                                            "value": 0.0
                                                          },
                                                          "div": 15,
                                                          "emerging_lineage": {
                                                            "value": "20A"
                                                          },
                                                          "mutational_fitness": {
                                                            "value": 0.25936155250000004
                                                          },
                                                          "num_date": {
                                                            "confidence": [
                                                              2020.8651228425822,
                                                              2021.0205479452054
                                                            ],
                                                            "value": 2021.0115400159723
                                                          }
                                                        }
                                                      }
                                                    ],
                                                    "name": "NODE_0000059",
                                                    "node_attrs": {
                                                      "S1_mutations": {
                                                        "value": 2.0
                                                      },
                                                      "clade_membership": {
                                                        "value": "20A"
                                                      },
                                                      "country": {
                                                        "confidence": {
                                                          "Kenya": 0.9994992803363467
                                                        },
                                                        "entropy": 0.005015327008665649,
                                                        "value": "Kenya"
                                                      },
                                                      "current_frequency": {
                                                        "value": 0.0
                                                      },
                                                      "div": 12,
                                                      "emerging_lineage": {
                                                        "value": "20A"
                                                      },
                                                      "mutational_fitness": {
                                                        "value": 0.26236155250000004
                                                      },
                                                      "num_date": {
                                                        "confidence": [
                                                          2020.8196509458257,
                                                          2020.9121459902967
                                                        ],
                                                        "value": 2020.8468859816205
                                                      }
                                                    }
                                                  }
                                                ],
                                                "name": "NODE_0000057",
                                                "node_attrs": {
                                                  "S1_mutations": {
                                                    "value": 2.0
                                                  },
                                                  "clade_membership": {
                                                    "value": "20A"
                                                  },
                                                  "country": {
                                                    "confidence": {
                                                      "Kenya": 0.9994652138414304
                                                    },
                                                    "entropy": 0.005318634893635142,
                                                    "value": "Kenya"
                                                  },
                                                  "current_frequency": {
                                                    "value": 0.0
                                                  },
                                                  "div": 12,
                                                  "emerging_lineage": {
                                                    "value": "20A"
                                                  },
                                                  "mutational_fitness": {
                                                    "value": 0.26236155250000004
                                                  },
                                                  "num_date": {
                                                    "confidence": [
                                                      2020.8154922131882,
                                                      2020.8543435149688
                                                    ],
                                                    "value": 2020.838925506698
                                                  }
                                                }
                                              }
                                            ],
                                            "name": "NODE_0000052",
                                            "node_attrs": {
                                              "S1_mutations": {
                                                "value": 2.0
                                              },
                                              "clade_membership": {
                                                "value": "20A"
                                              },
                                              "country": {
                                                "confidence": {
                                                  "Kenya": 0.9994594249237874
                                                },
                                                "entropy": 0.005369118751862637,
                                                "value": "Kenya"
                                              },
                                              "current_frequency": {
                                                "value": 0.0
                                              },
                                              "div": 12,
                                              "emerging_lineage": {
                                                "value": "20A"
                                              },
                                              "mutational_fitness": {
                                                "value": 0.26236155250000004
                                              },
                                              "num_date": {
                                                "confidence": [
                                                  2020.8024609731594,
                                                  2020.8216590334973
                                                ],
                                                "value": 2020.8168251793716
                                              }
                                            }
                                          }
                                        ],
                                        "name": "NODE_0000049",
                                        "node_attrs": {
                                          "S1_mutations": {
                                            "value": 2.0
                                          },
                                          "clade_membership": {
                                            "value": "20A"
                                          },
                                          "country": {
                                            "confidence": {
                                              "Kenya": 0.999416329669341
                                            },
                                            "entropy": 0.0057386153278171145,
                                            "value": "Kenya"
                                          },
                                          "current_frequency": {
                                            "value": 0.0
                                          },
                                          "div": 12,
                                          "emerging_lineage": {
                                            "value": "20A"
                                          },
                                          "mutational_fitness": {
                                            "value": 0.26236155250000004
                                          },
                                          "num_date": {
                                            "confidence": [
                                              2020.7852672403983,
                                              2020.8157060364563
                                            ],
                                            "value": 2020.810942702821
                                          }
                                        }
                                      }
                                    ],
                                    "name": "NODE_0000044",
                                    "node_attrs": {
                                      "S1_mutations": {
                                        "value": 2.0
                                      },
                                      "clade_membership": {
                                        "value": "20A"
                                      },
                                      "country": {
                                        "confidence": {
                                          "Kenya": 0.9988947172601017
                                        },
                                        "entropy": 0.00986644047308229,
                                        "value": "Kenya"
                                      },
                                      "current_frequency": {
                                        "value": 0.0
                                      },
                                      "div": 12,
                                      "emerging_lineage": {
                                        "value": "20A"
                                      },
                                      "mutational_fitness": {
                                        "value": 0.26236155250000004
                                      },
                                      "num_date": {
                                        "confidence": [
                                          2020.7597938439412,
                                          2020.8137818573357
                                        ],
                                        "value": 2020.8016595218423
                                      }
                                    }
                                  }
                                ],
                                "name": "NODE_0000039",
                                "node_attrs": {
                                  "S1_mutations": {
                                    "value": 2.0
                                  },
                                  "clade_membership": {
                                    "value": "20A"
                                  },
                                  "country": {
                                    "confidence": {
                                      "Europe": 0.0010211671999986673,
                                      "Kenya": 0.9921518126674936,
                                      "North America": 0.006456805946185521
                                    },
                                    "entropy": 0.05070897245010462,
                                    "value": "Kenya"
                                  },
                                  "current_frequency": {
                                    "value": 0.0
                                  },
                                  "div": 12,
                                  "emerging_lineage": {
                                    "value": "20A"
                                  },
                                  "mutational_fitness": {
                                    "value": 0.26236155250000004
                                  },
                                  "num_date": {
                                    "confidence": [
                                      2020.6996997684362,
                                      2020.8086920451626
                                    ],
                                    "value": 2020.7475631886086
                                  }
                                }
                              }
                            ],
                            "name": "NODE_0000036",
                            "node_attrs": {
                              "S1_mutations": {
                                "value": 2.0
                              },
                              "clade_membership": {
                                "value": "20A"
                              },
                              "country": {
                                "confidence": {
                                  "Europe": 0.006045909284073706,
                                  "Kenya": 0.9925845435033519,
                                  "North America": 0.0010206564233036695
                                },
                                "entropy": 0.04844336269798815,
                                "value": "Kenya"
                              },
                              "current_frequency": {
                                "value": 0.0
                              },
                              "div": 12,
                              "emerging_lineage": {
                                "value": "20A"
                              },
                              "mutational_fitness": {
                                "value": 0.26236155250000004
                              },
                              "num_date": {
                                "confidence": [
                                  2020.7227794775206,
                                  2020.7464003348389
                                ],
                                "value": 2020.736233038287
                              }
                            }
                          }
                        ],
                        "name": "NODE_0000021",
                        "node_attrs": {
                          "S1_mutations": {
                            "value": 2.0
                          },
                          "clade_membership": {
                            "value": "20A"
                          },
                          "country": {
                            "confidence": {
                              "Kenya": 0.9989255770761382
                            },
                            "entropy": 0.009628802331641472,
                            "value": "Kenya"
                          },
                          "current_frequency": {
                            "value": 0.0
                          },
                          "div": 12,
                          "emerging_lineage": {
                            "value": "20A"
                          },
                          "mutational_fitness": {
                            "value": 0.26236155250000004
                          },
                          "num_date": {
                            "confidence": [
                              2020.7095056891421,
                              2020.7412196060934
                            ],
                            "value": 2020.7274525573987
                          }
                        }
                      }
                    ],
                    "name": "NODE_0000029",
                    "node_attrs": {
                      "S1_mutations": {
                        "value": 2.0
                      },
                      "clade_membership": {
                        "value": "20A"
                      },
                      "country": {
                        "confidence": {
                          "Kenya": 0.9994574892416938
                        },
                        "entropy": 0.005376316054088898,
                        "value": "Kenya"
                      },
                      "current_frequency": {
                        "value": 0.0
                      },
                      "div": 12,
                      "emerging_lineage": {
                        "value": "20A"
                      },
                      "mutational_fitness": {
                        "value": 0.26236155250000004
                      },
                      "num_date": {
                        "confidence": [
                          2020.7013312476206,
                          2020.7387522357267
                        ],
                        "value": 2020.7084148612057
                      }
                    }
                  },
                  {
                    "branch_attrs": {
                      "labels": {
                        "aa": "ORF3a: A99S"
                      },
                      "mutations": {
                        "ORF3a": [
                          "A99S"
                        ],
                        "nuc": [
                          "G25687T"
                        ]
                      }
                    },
                    "children": [
                      {
                        "branch_attrs": {
                          "labels": {
                            "aa": "ORF1a: C357S, A1283V, T2202S, V2453G, N2454S, Y4379C, G4380V; ORF1b: Q2335H; ORF7a: I107K; ORF7b: Y10C; N: D401N"
                          },
                          "mutations": {
                            "N": [
                              "D401N"
                            ],
                            "ORF1a": [
                              "C357S",
                              "A1283V",
                              "T2202S",
                              "V2453G",
                              "N2454S",
                              "Y4379C",
                              "G4380V"
                            ],
                            "ORF1b": [
                              "Q2335H"
                            ],
                            "ORF7a": [
                              "I107K"
                            ],
                            "ORF7b": [
                              "Y10C"
                            ],
                            "nuc": [
                              "T1334A",
                              "C4113T",
                              "A6869T",
                              "T7623G",
                              "A7626G",
                              "A13401G",
                              "G13404T",
                              "A20472C",
                              "T27484C",
                              "T27713A",
                              "A27784G",
                              "C29471T",
                              "G29474A",
                              "C29541T"
                            ]
                          }
                        },
                        "name": "Kenya/KDH-168/2020",
                        "node_attrs": {
                          "S1_mutations": {
                            "value": 2.0
                          },
                          "clade_membership": {
                            "value": "20A"
                          },
                          "country": {
                            "confidence": {
                              "Kenya": 1.0
                            },
                            "entropy": -1.000088900581841e-12,
                            "value": "Kenya"
                          },
                          "current_frequency": {
                            "value": 0.0
                          },
                          "div": 27,
                          "division": {
                            "value": "Kisumu"
                          },
                          "emerging_lineage": {
                            "value": "20A"
                          },
                          "epiweek": {
                            "value": "202047"
                          },
                          "gisaid_epi_isl": {
                            "value": "EPI_ISL_2779462"
                          },
                          "host": {
                            "value": "Human"
                          },
                          "mutational_fitness": {
                            "value": 0.2331815935
                          },
                          "num_date": {
                            "confidence": [
                              2020.886612021858,
                              2020.886612021858
                            ],
                            "value": 2020.886612021858
                          },
                          "recency": {
                            "value": "Older"
                          },
                          "region": {
                            "value": "Africa"
                          },
                          "sex": {
                            "value": "Female"
                          },
                          "tanzania": {
                            "value": "no"
                          }
                        }
                      },
                      {
                        "branch_attrs": {
                          "labels": {
                            "aa": "ORF8: S69P"
                          },
                          "mutations": {
                            "ORF8": [
                              "S69P"
                            ],
                            "nuc": [
                              "T28098C"
                            ]
                          }
                        },
                        "children": [
                          {
                            "branch_attrs": {
                              "labels": {
                                "aa": "ORF1a: V649A, A1432T; N: R10P; ORF9b: E7Q"
                              },
                              "mutations": {
                                "N": [
                                  "R10P"
                                ],
                                "ORF1a": [
                                  "V649A",
                                  "A1432T"
                                ],
                                "ORF9b": [
                                  "E7Q"
                                ],
                                "nuc": [
                                  "T2211C",
                                  "G4559A",
                                  "G28302C",
                                  "G29773T"
                                ]
                              }
                            },
                            "name": "Kenya/K99402/2020",
                            "node_attrs": {
                              "S1_mutations": {
                                "value": 2.0
                              },
                              "clade_membership": {
                                "value": "20A"
                              },
                              "country": {
                                "confidence": {
                                  "Kenya": 1.0
                                },
                                "entropy": -1.000088900581841e-12,
                                "value": "Kenya"
                              },
                              "current_frequency": {
                                "value": 0.0
                              },
                              "div": 18,
                              "division": {
                                "value": "Kakamega"
                              },
                              "emerging_lineage": {
                                "value": "20A"
                              },
                              "epiweek": {
                                "value": "202047"
                              },
                              "gisaid_epi_isl": {
                                "value": "EPI_ISL_2602822"
                              },
                              "host": {
                                "value": "Human"
                              },
                              "mutational_fitness": {
                                "value": 0.2474642735
                              },
                              "num_date": {
                                "confidence": [
                                  2020.8756830601094,
                                  2020.8756830601094
                                ],
                                "value": 2020.8756830601094
                              },
                              "recency": {
                                "value": "Older"
                              },
                              "region": {
                                "value": "Africa"
                              },
                              "sex": {
                                "value": "Female"
                              },
                              "tanzania": {
                                "value": "no"
                              }
                            }
                          },
                          {
                            "branch_attrs": {
                              "labels": {
                                "aa": "ORF1a: L3644F; ORF1b: M1499I"
                              },
                              "mutations": {
                                "ORF1a": [
                                  "L3644F"
                                ],
                                "ORF1b": [
                                  "M1499I"
                                ],
                                "nuc": [
                                  "G805A",
                                  "C11195T",
                                  "C16887T",
                                  "G17964T",
                                  "C24023T"
                                ]
                              }
                            },
                            "name": "Kenya/ILRI_COVC19789/2020",
                            "node_attrs": {
                              "S1_mutations": {
                                "value": 2.0
                              },
                              "clade_membership": {
                                "value": "20A"
                              },
                              "country": {
                                "confidence": {
                                  "Kenya": 1.0
                                },
                                "entropy": -1.000088900581841e-12,
                                "value": "Kenya"
                              },
                              "current_frequency": {
                                "value": 0.0
                              },
                              "div": 19,
                              "division": {
                                "value": "Nairobi"
                              },
                              "emerging_lineage": {
                                "value": "20A"
                              },
                              "epiweek": {
                                "value": "202045"
                              },
                              "gisaid_epi_isl": {
                                "value": "EPI_ISL_4252517"
                              },
                              "host": {
                                "value": "Human"
                              },
                              "mutational_fitness": {
                                "value": 0.2732053335
                              },
                              "num_date": {
                                "confidence": [
                                  2020.8483606557377,
                                  2020.8483606557377
                                ],
                                "value": 2020.8483606557377
                              },
                              "recency": {
                                "value": "Older"
                              },
                              "region": {
                                "value": "Africa"
                              },
                              "sex": {
                                "value": "Female"
                              },
                              "tanzania": {
                                "value": "no"
                              }
                            }
                          },
                          {
                            "branch_attrs": {
                              "labels": {
                                "aa": "ORF1b: A2431V; N: H300Y"
                              },
                              "mutations": {
                                "N": [
                                  "H300Y"
                                ],
                                "ORF1b": [
                                  "A2431V"
                                ],
                                "nuc": [
                                  "C2395A",
                                  "C20759T",
                                  "C29171T"
                                ]
                              }
                            },
                            "children": [
                              {
                                "branch_attrs": {
                                  "labels": {
                                    "aa": "ORF1b: V1170F, S1779N; S: V213L; ORF3a: K66N"
                                  },
                                  "mutations": {
                                    "ORF1b": [
                                      "V1170F",
                                      "S1779N"
                                    ],
                                    "ORF3a": [
                                      "K66N"
                                    ],
                                    "S": [
                                      "V213L"
                                    ],
                                    "nuc": [
                                      "G16975T",
                                      "G18803A",
                                      "G22199T",
                                      "A25590T"
                                    ]
                                  }
                                },
                                "name": "Kenya/K96359/2020",
                                "node_attrs": {
                                  "S1_mutations": {
                                    "value": 3.0
                                  },
                                  "clade_membership": {
                                    "value": "20A"
                                  },
                                  "country": {
                                    "confidence": {
                                      "Kenya": 1.0
                                    },
                                    "entropy": -1.000088900581841e-12,
                                    "value": "Kenya"
                                  },
                                  "current_frequency": {
                                    "value": 0.0
                                  },
                                  "div": 21,
                                  "division": {
                                    "value": "Migori"
                                  },
                                  "emerging_lineage": {
                                    "value": "20A"
                                  },
                                  "epiweek": {
                                    "value": "202046"
                                  },
                                  "gisaid_epi_isl": {
                                    "value": "EPI_ISL_2602793"
                                  },
                                  "host": {
                                    "value": "Human"
                                  },
                                  "mutational_fitness": {
                                    "value": 0.24764909610000002
                                  },
                                  "num_date": {
                                    "confidence": [
                                      2020.8620218579235,
                                      2020.8620218579235
                                    ],
                                    "value": 2020.8620218579235
                                  },
                                  "recency": {
                                    "value": "Older"
                                  },
                                  "region": {
                                    "value": "Africa"
                                  },
                                  "sex": {
                                    "value": "Male"
                                  },
                                  "tanzania": {
                                    "value": "no"
                                  }
                                }
                              },
                              {
                                "branch_attrs": {
                                  "labels": {
                                    "aa": "ORF1b: R1096I, T1743I; N: D144Y"
                                  },
                                  "mutations": {
                                    "N": [
                                      "D144Y"
                                    ],
                                    "ORF1b": [
                                      "R1096I",
                                      "T1743I"
                                    ],
                                    "nuc": [
                                      "T61G",
                                      "T7148C",
                                      "G16754T",
                                      "C18695T",
                                      "G28703T"
                                    ]
                                  }
                                },
                                "name": "Kenya/SS251/2021",
                                "node_attrs": {
                                  "S1_mutations": {
                                    "value": 2.0
                                  },
                                  "clade_membership": {
                                    "value": "20A"
                                  },
                                  "country": {
                                    "confidence": {
                                      "Kenya": 1.0
                                    },
                                    "entropy": -1.000088900581841e-12,
                                    "value": "Kenya"
                                  },
                                  "current_frequency": {
                                    "value": 0.0
                                  },
                                  "div": 21,
                                  "division": {
                                    "value": "Kisii"
                                  },
                                  "emerging_lineage": {
                                    "value": "20A"
                                  },
                                  "epiweek": {
                                    "value": "202105"
                                  },
                                  "gisaid_epi_isl": {
                                    "value": "EPI_ISL_2603002"
                                  },
                                  "host": {
                                    "value": "Human"
                                  },
                                  "mutational_fitness": {
                                    "value": 0.2504959525
                                  },
                                  "num_date": {
                                    "confidence": [
                                      2021.0863013698631,
                                      2021.0863013698631
                                    ],
                                    "value": 2021.0863013698631
                                  },
                                  "recency": {
                                    "value": "Older"
                                  },
                                  "region": {
                                    "value": "Africa"
                                  },
                                  "sex": {
                                    "value": "Female"
                                  },
                                  "tanzania": {
                                    "value": "no"
                                  }
                                }
                              }
                            ],
                            "name": "NODE_0000096",
                            "node_attrs": {
                              "S1_mutations": {
                                "value": 2.0
                              },
                              "clade_membership": {
                                "value": "20A"
                              },
                              "country": {
                                "confidence": {
                                  "Kenya": 0.9995663090438224
                                },
                                "entropy": 0.004411278111516734,
                                "value": "Kenya"
                              },
                              "current_frequency": {
                                "value": 0.0
                              },
                              "div": 17,
                              "emerging_lineage": {
                                "value": "20A"
                              },
                              "mutational_fitness": {
                                "value": 0.2567285105
                              },
                              "num_date": {
                                "confidence": [
                                  2020.7768357090888,
                                  2020.8583787320003
                                ],
                                "value": 2020.8165576656293
                              }
                            }
                          },
                          {
                            "branch_attrs": {
                              "mutations": {
                                "nuc": [
                                  "C22858T"
                                ]
                              }
                            },
                            "children": [
                              {
                                "branch_attrs": {
                                  "labels": {
                                    "aa": "ORF1b: K2579N; N: L139F, S413I"
                                  },
                                  "mutations": {
                                    "N": [
                                      "L139F",
                                      "S413I"
                                    ],
                                    "ORF1b": [
                                      "K2579N"
                                    ],
                                    "nuc": [
                                      "T61G",
                                      "C8293T",
                                      "G21204T",
                                      "G28690T",
                                      "G29511T",
                                      "G29757T"
                                    ]
                                  }
                                },
                                "name": "Kenya/C77560/2020",
                                "node_attrs": {
                                  "S1_mutations": {
                                    "value": 2.0
                                  },
                                  "clade_membership": {
                                    "value": "20A"
                                  },
                                  "country": {
                                    "confidence": {
                                      "Kenya": 1.0
                                    },
                                    "entropy": -1.000088900581841e-12,
                                    "value": "Kenya"
                                  },
                                  "current_frequency": {
                                    "value": 0.0
                                  },
                                  "div": 20,
                                  "division": {
                                    "value": "Mombasa"
                                  },
                                  "emerging_lineage": {
                                    "value": "20A"
                                  },
                                  "epiweek": {
                                    "value": "202051"
                                  },
                                  "gisaid_epi_isl": {
                                    "value": "EPI_ISL_968834"
                                  },
                                  "host": {
                                    "value": "Human"
                                  },
                                  "mutational_fitness": {
                                    "value": 0.2618422913
                                  },
                                  "num_date": {
                                    "confidence": [
                                      2020.9603825136612,
                                      2020.9603825136612
                                    ],
                                    "value": 2020.9603825136612
                                  },
                                  "recency": {
                                    "value": "Older"
                                  },
                                  "region": {
                                    "value": "Africa"
                                  },
                                  "sex": {
                                    "value": "Male"
                                  },
                                  "tanzania": {
                                    "value": "no"
                                  }
                                }
                              },
                              {
                                "branch_attrs": {
                                  "labels": {
                                    "aa": "ORF1a: I1551T; ORF3a: L275F"
                                  },
                                  "mutations": {
                                    "ORF1a": [
                                      "I1551T"
                                    ],
                                    "ORF3a": [
                                      "L275F"
                                    ],
                                    "nuc": [
                                      "T4917C",
                                      "C5512T",
                                      "C6070T",
                                      "C9565T",
                                      "C17304T",
                                      "T18132C",
                                      "G26217T",
                                      "C26606T",
                                      "A28254-"
                                    ]
                                  }
                                },
                                "name": "Kenya/K100944/2020",
                                "node_attrs": {
                                  "S1_mutations": {
                                    "value": 2.0
                                  },
                                  "clade_membership": {
                                    "value": "20A"
                                  },
                                  "country": {
                                    "confidence": {
                                      "Kenya": 1.0
                                    },
                                    "entropy": -1.000088900581841e-12,
                                    "value": "Kenya"
                                  },
                                  "current_frequency": {
                                    "value": 0.0
                                  },
                                  "div": 23,
                                  "emerging_lineage": {
                                    "value": "20A"
                                  },
                                  "epiweek": {
                                    "value": "202047"
                                  },
                                  "gisaid_epi_isl": {
                                    "value": "EPI_ISL_5797449"
                                  },
                                  "host": {
                                    "value": "Human"
                                  },
                                  "mutational_fitness": {
                                    "value": 0.2568862375
                                  },
                                  "num_date": {
                                    "confidence": [
                                      2020.8784153005465,
                                      2020.8784153005465
                                    ],
                                    "value": 2020.8784153005465
                                  },
                                  "recency": {
                                    "value": "Older"
                                  },
                                  "region": {
                                    "value": "Africa"
                                  },
                                  "tanzania": {
                                    "value": "no"
                                  }
                                }
                              }
                            ],
                            "name": "NODE_0000099",
                            "node_attrs": {
                              "S1_mutations": {
                                "value": 2.0
                              },
                              "clade_membership": {
                                "value": "20A"
                              },
                              "country": {
                                "confidence": {
                                  "Kenya": 0.9995663090438224
                                },
                                "entropy": 0.004411278111516734,
                                "value": "Kenya"
                              },
                              "current_frequency": {
                                "value": 0.0
                              },
                              "div": 15,
                              "emerging_lineage": {
                                "value": "20A"
                              },
                              "mutational_fitness": {
                                "value": 0.2594642735
                              },
                              "num_date": {
                                "confidence": [
                                  2020.7098272231094,
                                  2020.8210352177734
                                ],
                                "value": 2020.7744263080597
                              }
                            }
                          },
                          {
                            "branch_attrs": {
                              "mutations": {
                                "nuc": [
                                  "T27484C"
                                ]
                              }
                            },
                            "children": [
                              {
                                "branch_attrs": {
                                  "labels": {
                                    "aa": "ORF1a: A565V, V1020I, H2092Y, K3678R; ORF1b: A1844T"
                                  },
                                  "mutations": {
                                    "ORF1a": [
                                      "A565V",
                                      "V1020I",
                                      "H2092Y",
                                      "K3678R"
                                    ],
                                    "ORF1b": [
                                      "A1844T"
                                    ],
                                    "nuc": [
                                      "C1959T",
                                      "G3323A",
                                      "C4234T",
                                      "C6539T",
                                      "A11298G",
                                      "G18997A"
                                    ]
                                  }
                                },
                                "name": "Kenya/SS2851/2020",
                                "node_attrs": {
                                  "S1_mutations": {
                                    "value": 2.0
                                  },
                                  "clade_membership": {
                                    "value": "20A"
                                  },
                                  "country": {
                                    "confidence": {
                                      "Kenya": 1.0
                                    },
                                    "entropy": -1.000088900581841e-12,
                                    "value": "Kenya"
                                  },
                                  "current_frequency": {
                                    "value": 0.0
                                  },
                                  "div": 21,
                                  "emerging_lineage": {
                                    "value": "20A"
                                  },
                                  "epiweek": {
                                    "value": "202046"
                                  },
                                  "gisaid_epi_isl": {
                                    "value": "EPI_ISL_5797338"
                                  },
                                  "host": {
                                    "value": "Human"
                                  },
                                  "mutational_fitness": {
                                    "value": 0.2506816455
                                  },
                                  "num_date": {
                                    "confidence": [
                                      2020.8674863387978,
                                      2020.8674863387978
                                    ],
                                    "value": 2020.8674863387978
                                  },
                                  "recency": {
                                    "value": "Older"
                                  },
                                  "region": {
                                    "value": "Africa"
                                  },
                                  "tanzania": {
                                    "value": "no"
                                  }
                                }
                              },
                              {
                                "branch_attrs": {
                                  "mutations": {}
                                },
                                "children": [
                                  {
                                    "branch_attrs": {
                                      "mutations": {}
                                    },
                                    "name": "Kenya/K96429/2020",
                                    "node_attrs": {
                                      "S1_mutations": {
                                        "value": 2.0
                                      },
                                      "clade_membership": {
                                        "value": "20A"
                                      },
                                      "country": {
                                        "confidence": {
                                          "Kenya": 1.0
                                        },
                                        "entropy": -1.000088900581841e-12,
                                        "value": "Kenya"
                                      },
                                      "current_frequency": {
                                        "value": 0.0
                                      },
                                      "div": 15,
                                      "division": {
                                        "value": "Migori"
                                      },
                                      "emerging_lineage": {
                                        "value": "20A"
                                      },
                                      "epiweek": {
                                        "value": "202046"
                                      },
                                      "gisaid_epi_isl": {
                                        "value": "EPI_ISL_2602795"
                                      },
                                      "host": {
                                        "value": "Human"
                                      },
                                      "mutational_fitness": {
                                        "value": 0.2594642735
                                      },
                                      "num_date": {
                                        "confidence": [
                                          2020.8620218579235,
                                          2020.8620218579235
                                        ],
                                        "value": 2020.8620218579235
                                      },
                                      "recency": {
                                        "value": "Older"
                                      },
                                      "region": {
                                        "value": "Africa"
                                      },
                                      "sex": {
                                        "value": "Male"
                                      },
                                      "tanzania": {
                                        "value": "no"
                                      }
                                    }
                                  },
                                  {
                                    "branch_attrs": {
                                      "labels": {
                                        "aa": "ORF1a: A3143V"
                                      },
                                      "mutations": {
                                        "ORF1a": [
                                          "A3143V"
                                        ],
                                        "nuc": [
                                          "G1186T",
                                          "C9693T"
                                        ]
                                      }
                                    },
                                    "children": [
                                      {
                                        "branch_attrs": {
                                          "mutations": {}
                                        },
                                        "name": "Kenya/C70847/2020",
                                        "node_attrs": {
                                          "S1_mutations": {
                                            "value": 2.0
                                          },
                                          "clade_membership": {
                                            "value": "20A"
                                          },
                                          "country": {
                                            "confidence": {
                                              "Kenya": 1.0
                                            },
                                            "entropy": -1.000088900581841e-12,
                                            "value": "Kenya"
                                          },
                                          "current_frequency": {
                                            "value": 0.0
                                          },
                                          "div": 17,
                                          "division": {
                                            "value": "Lamu"
                                          },
                                          "emerging_lineage": {
                                            "value": "20A"
                                          },
                                          "epiweek": {
                                            "value": "202046"
                                          },
                                          "gisaid_epi_isl": {
                                            "value": "EPI_ISL_968920"
                                          },
                                          "host": {
                                            "value": "Human"
                                          },
                                          "mutational_fitness": {
                                            "value": 0.30183047350000003
                                          },
                                          "num_date": {
                                            "confidence": [
                                              2020.8647540983607,
                                              2020.8647540983607
                                            ],
                                            "value": 2020.8647540983607
                                          },
                                          "recency": {
                                            "value": "Older"
                                          },
                                          "region": {
                                            "value": "Africa"
                                          },
                                          "sex": {
                                            "value": "Male"
                                          },
                                          "tanzania": {
                                            "value": "no"
                                          }
                                        }
                                      },
                                      {
                                        "branch_attrs": {
                                          "labels": {
                                            "aa": "N: D402Y"
                                          },
                                          "mutations": {
                                            "N": [
                                              "D402Y"
                                            ],
                                            "nuc": [
                                              "C14805T",
                                              "G29477T"
                                            ]
                                          }
                                        },
                                        "children": [
                                          {
                                            "branch_attrs": {
                                              "mutations": {}
                                            },
                                            "name": "Kenya/K106694/2020",
                                            "node_attrs": {
                                              "S1_mutations": {
                                                "value": 2.0
                                              },
                                              "clade_membership": {
                                                "value": "20A"
                                              },
                                              "country": {
                                                "confidence": {
                                                  "Kenya": 1.0
                                                },
                                                "entropy": -1.000088900581841e-12,
                                                "value": "Kenya"
                                              },
                                              "current_frequency": {
                                                "value": 0.0
                                              },
                                              "div": 19,
                                              "division": {
                                                "value": "Siaya"
                                              },
                                              "emerging_lineage": {
                                                "value": "20A"
                                              },
                                              "epiweek": {
                                                "value": "202048"
                                              },
                                              "gisaid_epi_isl": {
                                                "value": "EPI_ISL_2602897"
                                              },
                                              "host": {
                                                "value": "Human"
                                              },
                                              "mutational_fitness": {
                                                "value": 0.30170941450000005
                                              },
                                              "num_date": {
                                                "confidence": [
                                                  2020.9084699453551,
                                                  2020.9084699453551
                                                ],
                                                "value": 2020.9084699453551
                                              },
                                              "recency": {
                                                "value": "Older"
                                              },
                                              "region": {
                                                "value": "Africa"
                                              },
                                              "sex": {
                                                "value": "Male"
                                              },
                                              "tanzania": {
                                                "value": "no"
                                              }
                                            }
                                          },
                                          {
                                            "branch_attrs": {
                                              "mutations": {}
                                            },
                                            "name": "Kenya/K105369/2020",
                                            "node_attrs": {
                                              "S1_mutations": {
                                                "value": 2.0
                                              },
                                              "clade_membership": {
                                                "value": "20A"
                                              },
                                              "country": {
                                                "confidence": {
                                                  "Kenya": 1.0
                                                },
                                                "entropy": -1.000088900581841e-12,
                                                "value": "Kenya"
                                              },
                                              "current_frequency": {
                                                "value": 0.0
                                              },
                                              "div": 19,
                                              "division": {
                                                "value": "Siaya"
                                              },
                                              "emerging_lineage": {
                                                "value": "20A"
                                              },
                                              "epiweek": {
                                                "value": "202048"
                                              },
                                              "gisaid_epi_isl": {
                                                "value": "EPI_ISL_2602883"
                                              },
                                              "host": {
                                                "value": "Human"
                                              },
[truncated: 368,518 more chars]
