# Supplementary material for: Whole-genome sequencing of SARS-CoV-2 isolates from symptomatic and asymptomatic individuals in Tanzania
Source: Front Med (Lausanne). 2023 Jan 4;9:1034682. doi: 10.3389/fmed.2022.1034682 (PMC9846855; doi:10.3389/fmed.2022.1034682)
Supplement: Supplementary File 2 — A zipped folder containing json files for the time-resolved maximum likelihood phylogenies of Delta, Beta, and Eta variants that can be visualized using auspice web-based tool available at https://auspice.us/?d=tree&p=full. Sub-sampling of global reference genomes for all the variants was done from December 2019 to November 2021. The Delta variant file shows a phylogenetic tree of Delta variant combining 4 genomes from Tanzania (blue tips) and 2,591 global reference genomes (yellow). The Beta variant file shows a phylogeny of Beta variant combining 22 genomes from Tanzania (blue tips) and 1,845 global reference genomes (yellow). The Eta variant file shows a phylogeny of Eta variant combining 2 genomes from Tanzania (blue tips) and 998 global reference genomes (yellow). [file Data_Sheet_1.ZIP › kidh-trees/newick/beta.tree]

(Wuhan/Hu-1/2019:0.00003363,(Wuhan/WH01/2019:0.00001468,(Botswana/R8B45_BHP_CV2708315/2021:0.00057738,(((Angola/CERI-KRISP-K013701/2020:0.00002323,Angola/CERI-KRISP-K013714/2020:0.00005820)NODE_0000006:0.00003385,((Angola/CERI-KRISP-K013697/2020:0.00001203,Angola/CERI-KRISP-K013773/2020:0.00014973)NODE_0000005:0.00003937,(Angola/CERI-KRISP-K013733/2020:0.00000000,Angola/CERI-KRISP-K013761/2020:0.00016175)NODE_0000009:0.00002080)NODE_0000007:0.00003410)NODE_0000004:0.00011097,((Angola/CERI-KRISP-K013690/2020:0.00002189,Angola/CERI-KRISP-K013688/2020:0.00002189)NODE_0000011:0.00015027,(((Angola/CERI-KRISP-K013449/2020:0.00000000,Angola/CERI-KRISP-K013472/2020:0.00000000)NODE_0000015:0.00016387,(Angola/CERI-KRISP-K013685/2020:0.00000000,Angola/CERI-KRISP-K013686/2020:0.00000000)NODE_0000017:0.00001961)NODE_0000013:0.00014780,((((Angola/CERI-KRISP-K013442/2020:0.00000000,Angola/CERI-KRISPK013418/2021:0.00015987)NODE_0000023:0.00002461,(Angola/CERI-KRISP-K013469/2020:0.00001542,(Angola/CERI-KRISP-K013453/2020:0.00000000,(Angola/CERI-KRISP-K013433/2021:0.00005479,Angola/CERI-KRISP-K013422/2021:0.00000000)NODE_0000028:0.00020808)NODE_0000016:0.00001761)NODE_0000024:0.00000700)NODE_0000020:0.00019768,(Switzerland/SZ-ETHZ-410256/2020:0.00020501,(Angola/CERI-KRISP-K013736/2020:0.00000000,((Angola/CERI-KRISP-K014894/2021:0.00041158,Angola/CERI-KRISP-K013717/2020:0.00000000)NODE_0000022:0.00004308,(Angola/CERI-KRISP-K013770/2020:0.00012945,Angola/CERI-KRISP-K013720/2020:0.00000486)NODE_0000035:0.00003822)NODE_0000033:0.00000064)NODE_0000021:0.00002796)NODE_0000029:0.00002821)NODE_0000019:0.00008251,((((Mozambique/INS-K011793/2020:0.00001342,Mozambique/INS-K011841/2020:0.00007025)NODE_0000471:0.00009669,(Mozambique/INS-K011807/2020:0.00008194,(Mozambique/INS-K011835/2020:0.00000267,Angola/CERI-KRISP-K013526/2020:0.00007699)NODE_0000045:0.00006615)NODE_0000041:0.00009592)NODE_0000039:0.00004255,(Mozambique/INS-K011815/2020:0.00017697,((Mozambique/INS-K011828/2020:0.00005734,Mozambique/INS-K011801/2020:0.00000270)NODE_0000052:0.00011385,((Mozambique/INS-K011832/2020:0.00006654,(Mozambique/INS-K011817/2020:0.00000935,((Mozambique/INS-K011824/2020:0.00000874,Mozambique/INS-K011821/2020:0.00000000)NODE_0000058:0.00002304,((Mozambique/INS-K011830/2020:0.00000270,Mozambique/INS-K011833/2020:0.00000270)NODE_0000062:0.00001772,(Mozambique/INS-K011829/2020:0.00000219,Mozambique/INS-K011826/2020:0.00000000)NODE_0000065:0.00001604)NODE_0000061:0.00002011)NODE_0000057:0.00001036)NODE_0000055:0.00001784)NODE_0000054:0.00009746,(Botswana/BOT359715/2021:0.00034732,(Zimbabwe/ZW-29001/2020:0.00000000,((Zimbabwe/ZW-36782/2020:0.00001324,(Zimbabwe/ZW-42068/2020:0.00006653,(Mauritius/P-001262/2021:0.00006488,(Zimbabwe/ZW-40498/2020:0.00001325,Rwanda/AY81332RD/2021:0.00005480)NODE_0000075:0.00001008)NODE_0000074:0.00001697)NODE_0000072:0.00004070)NODE_0000070:0.00001402,(Zimbabwe/CERI-KRISP-K011670/2020:0.00003535,(Zimbabwe/ZW-42009/2020:0.00001618,(Cameroon/Yaounde-21V-07325/2021:0.00010612,(Portugal/PT7195/2021:0.00005552,(Portugal/PT7344/2021:0.00003525,(Portugal/PT8424/2021:0.00005713,Angola/CERI-KRISP-K021572/2021:0.00005494)NODE_0000498:0.00003950,(Portugal/PT7396/2021:0.00001331,(Angola/CERI-KRISP-K021756/2021:0.00000000,Portugal/PT7345/2021:0.00000658)NODE_0000085:0.00001550)NODE_0000084:0.00001318)NODE_0000494:0.00005095)NODE_0000493:0.00019306)NODE_0000492:0.00001526)NODE_0000077:0.00008255)NODE_0000490:0.00002470)NODE_0000069:0.00013668)NODE_0000484:0.00000832)NODE_0000483:0.00001797)NODE_0000475:0.00000719)NODE_0000473:0.00001234)NODE_0000472:0.00002159)NODE_0000467:0.00001158,((((Australia/QLD1481/2020:0.00010196,Angola/KRISP-K009739/2021:0.00017426)NODE_0000174:0.00008277,(Malawi/MLW-00181/2020:0.00002870,(Rwanda/NRLNAT4017/2021:0.00001348,(Australia/QLD1611/2021:0.00005921,Thailand/CU-SI2110605-NPS/2021:0.00002633)NODE_0000044:0.00002660)NODE_0000043:0.00005903)NODE_0000042:0.00016259)NODE_0000089:0.00002666,(((Japan/IC-0433/2020:0.00006927,(Canada/BC-BCCDC-35445/2020:0.00000474,Canada/BC-BCCDC-37087/2020:0.00000474,(Canada/BC-BCCDC-36507/2020:0.00000151,(Canada/BC-BCCDC-37076/2020:0.00000000,Canada/BC-BCCDC-238210/2021:0.00067283)NODE_0000101:0.00000588)NODE_0000099:0.00000542)NODE_0000032:0.00006890)NODE_0000031:0.00003262,(Lesotho/N3409/2020:0.00003773,((Mozambique/INS-K007918/2020:0.00000000,Mozambique/COV-2340-A1989/2021:0.00028271)NODE_0000096:0.00004351,((Australia/QLD1540/2021:0.00003945,Ghana/WACCBIP-GS73/2021:0.00000000)NODE_0000108:0.00003414,((USA/TX-CDC-ASC210121357/2021:0.00033670,Philippines/PH-PGC-68558/2021:0.00031478)NODE_0000110:0.00012252,(Philippines/PH-RITM-278/2021:0.00000539,(Philippines/PH-PGC-53283/2021:0.00020112,Philippines/PH-PGC-57259/2021:0.00023619)NODE_0000105:0.00008044,(Philippines/PH-PGC-19605/2021:0.00009444,Philippines/PH-PGC-05989/2021:0.00000239,(Philippines/PH-PGC-06982/2021:0.00000000,(Philippines/PH-PGC-77157/2021:0.00012508,Philippines/PH-PGC-68331/2021:0.00009439)NODE_0000109:0.00027164)NODE_0000114:0.00001335)NODE_0000106:0.00003150,(Australia/VIC18589/2021:0.00025679,((Malaysia/IMR_CV02500/2021:0.00015184,Malaysia/MGI_GS0087/2021:0.00020444)NODE_0000113:0.00024129,(Singapore/226/2021:0.00003767,(Singapore/1459/2021:0.00024166,((DRC/KCTCOV006/2021:0.00004941,(China/AP100/2021:0.00006195,USA/GU-CDC-2-4356420/2021:0.00005975)NODE_0000125:0.00006198)NODE_0000142:0.00003305,(Japan/IC-1276/2021:0.00018607,(Singapore/243/2021:0.00002676,((Taiwan/TSGH-41/2021:0.00000219,Taiwan/TSGH-39/2021:0.00000000)NODE_0000116:0.00013683,(USA/GU-CDC-2-4242957/2021:0.00009017,(Australia/ACT0099/2021:0.00002660,((Taiwan/1013/2021:0.00004208,(Greece/155334/2021:0.00000058,(Greece/155390/2021:0.00000000,(Latvia/2105048978/2021:0.00003507,Latvia/2105009189/2021:0.00000000)NODE_0000120:0.00009863)NODE_0000136:0.00000716)NODE_0000102:0.00001081)NODE_0000117:0.00001548,((Italy/SIC_CQRC_1986191/2021:0.00024691,(Philippines/PH-PGC-19588/2021:0.00002274,Japan/IC-1537/2021:0.00025068)NODE_0000161:0.00002034,(England/MILK-1AE8089/2021:0.00001079,(England/MILK-1ADDF5D/2021:0.00000270,England/MILK-1B5B2B7/2021:0.00001585)NODE_0000143:0.00001028)NODE_0000169:0.00031284,(Philippines/PH-PGC-77469/2021:0.00019214,(Norway/15103/2021:0.00015364,((USA/HI-H214088/2021:0.00006473,(USA/HI-H214530/2021:0.00000270,USA/HI-H214802/2021:0.00000051)NODE_0000166:0.00010806)NODE_0000165:0.00019111,(Japan/IC-1354/2021:0.00004617,(Philippines/PH-PGC-73016/2021:0.00014713,Brazil/BA-LACEN-BA527/2021:0.00014493)NODE_0000152:0.00004589)NODE_0000151:0.00002117)NODE_0000148:0.00004027)NODE_0000146:0.00003850)NODE_0000144:0.00005258)NODE_0000158:0.00001717,((Mauritius/N4618/2021:0.00000000,Norway/14487/2021:0.00021699,(Philippines/PH-PGC-44804/2021:0.00008051,Philippines/PH-PGC-17404/2021:0.00000160,Philippines/PH-PGC-17406/2021:0.00000160,(Philippines/PH-PGC-44782/2021:0.00005509,Philippines/PH-PGC-57189/2021:0.00018003)NODE_0000149:0.00002322,(Philippines/PH-PGC-57696/2021:0.00023014,(Philippines/PH-PGC-21962/2021:0.00000765,(Philippines/PH-PGC-22001/2021:0.00000000,Philippines/PH-PGC-66977/2021:0.00026521)NODE_0000162:0.00000984)NODE_0000160:0.00001646)NODE_0000159:0.00000160)NODE_0000147:0.00002031)NODE_0000145:0.00001793,(USA/GU-CDC-2-4449074/2021:0.00011418,(Australia/QLD1872/2021:0.00011402,(Bahrain/341841125/2021:0.00005621,((Scotland/QEUH-19E3A09/2021:0.00003751,Scotland/QEUH-1A07646/2021:0.00003751)NODE_0000157:0.00024038,(Ghana/WACCBIP-GS834/2021:0.00006374,(Israel/SMC-7500085/2021:0.00012299,(Singapore/364/2021:0.00000550,((Malaysia/IMR_CV02443/2021:0.00000270,(Malaysia/IMR_CV02233/2021:0.00019351,(Malaysia/IMR_WC578270/2021:0.00014481,(Malaysia/IMR_CV02771/2021:0.00001466,Malaysia/IMR_CV02942/2021:0.00004315)NODE_0000177:0.00000084)NODE_0000176:0.00006623)NODE_0000175:0.00002836)NODE_0000135:0.00024234,((Malaysia/MGI_GS0065/2021:0.00003776,Malaysia/MGI_GS0066/2021:0.00003776)NODE_0000134:0.00019284,(Japan/IC-1696/2021:0.00019305,(Japan/IC-1410/2021:0.00009244,(Japan/IC-1312/2021:0.00000539,(Japan/IC-1502/2021:0.00007705,Australia/NSW-SAVID-4811/2021:0.00005951)NODE_0000130:0.00002040)NODE_0000182:0.00003006)NODE_0000181:0.00001732)NODE_0000180:0.00003097)NODE_0000178:0.00004294)NODE_0000173:0.00000594)NODE_0000172:0.00000570)NODE_0000171:0.00000432)NODE_0000170:0.00001031)NODE_0000168:0.00000845)NODE_0000167:0.00000959)NODE_0000164:0.00000673)NODE_0000163:0.00000677)NODE_0000153:0.00000724)NODE_0000138:0.00000608)NODE_0000133:0.00000193)NODE_0000132:0.00000439)NODE_0000131:0.00000282)NODE_0000128:0.00000828)NODE_0000127:0.00000370)NODE_0000126:0.00000598)NODE_0000123:0.00000578)NODE_0000122:0.00000861)NODE_0000121:0.00000916)NODE_0000119:0.00000612)NODE_0000118:0.00000505)NODE_0000100:0.00001546)NODE_0000098:0.00006808)NODE_0000107:0.00003126)NODE_0000103:0.00001827)NODE_0000093:0.00005760)NODE_0000095:0.00000957,(((Botswana/BOT361246/2020:0.00000000,Botswana/BOT361245/2021:0.00015759)NODE_0000198:0.00002213,((Botswana/BOT364055/2020:0.00000000,Botswana/BOT367690/2021:0.00018170)NODE_0000188:0.00001080,(Botswana/1223-IN1490/2020:0.00006181,(Botswana/1217-IN1699/2020:0.00003570,((Botswana/CV1615722/2020:0.00000000,Botswana/BOT364829/2021:0.00012704,(Botswana/R21B18_BHP_AAB77917/2021:0.00037508,Botswana/BOT324175/2021:0.00003097)NODE_0000193:0.00005443)NODE_0000203:0.00002697,(Botswana/BOT363102/2021:0.00006078,(Botswana/CV1605828/2020:0.00001972,(Botswana/1217-IN1660/2020:0.00000000,(Botswana/R16B25_BHP_AAB45845/2021:0.00005102,(Australia/SA0755/2021:0.00033964,((Botswana/BOT367683/2021:0.00000000,(Botswana/R16B33_BHP_AAB45987/2021:0.00011858,USA/ND-CDC-IBX954538201013/2021:0.00018215)NODE_0000186:0.00014005)NODE_0000201:0.00000891,((Botswana/R16B82_BHP_CV1601075/2021:0.00000000,Botswana/R16B83_BHP_CV1601121/2021:0.00000000)NODE_0000205:0.00001842,((Botswana/R16B53_BHP_CV1602939/2021:0.00000000,Botswana/R16B31_BHP_AAB45707/2021:0.00019288)NODE_0000210:0.00002481,(Botswana/R16B63_BHP_CV1601065/2021:0.00000000,Botswana/R14B15_BHP_CV1606114/2021:0.00006137)NODE_0000211:0.00001604)NODE_0000207:0.00003964)NODE_0000204:0.00001241)NODE_0000200:0.00001292)NODE_0000199:0.00003138)NODE_0000197:0.00002561)NODE_0000196:0.00000661)NODE_0000195:0.00000823)NODE_0000194:0.00000995)NODE_0000191:0.00001092)NODE_0000190:0.00001299)NODE_0000189:0.00001020)NODE_0000187:0.00001132)NODE_0000183:0.00002546,((Ireland/D-NVRL-21IRL12824/2021:0.00009322,(Japan/IC-0527/2020:0.00004162,Australia/QLD1487/2020:0.00004162,(Spain/GA-CHUVI-19118872/2020:0.00001526,Rwanda/NRLNAT4029/2021:0.00021029)NODE_0000076:0.00001543,(Mozambique/MZ-L-IBV-97025427/2020:0.00002799,(Mozambique/INS-K007911/2020:0.00000656,Mozambique/INS-K007936/2020:0.00000000)NODE_0000092:0.00001269,(Portugal/PT2924/2021:0.00002861,(Mozambique/INS-K007927/2020:0.00000000,Gabon/CERMEL-X0100/2021:0.00009860)NODE_0000222:0.00000891)NODE_0000221:0.00001033)NODE_0000088:0.00001582,((Eswatini/N13424/2021:0.00007692,Eswatini/N13451/2021:0.00006815)NODE_0000086:0.00035589,((Namibia/CERI-KRISP-K024879_2/2021:0.00010740,(Namibia/CERI-KRISP-K024885_2/2021:0.00000000,Namibia/CERI-KRISP-K024899_2/2021:0.00001534)NODE_0000082:0.00010302,(Namibia/CERI-KRISP-K024882_2/2021:0.00002639,Namibia/CERI-KRISP-K024880_2/2021:0.00002859)NODE_0000083:0.00007882)NODE_0000080:0.00009131,((Australia/QLD1851/2021:0.00017541,(Botswana/R21B82_BHP_AAB78333/2021:0.00028295,(Australia/SA0677/2021:0.00000914,Australia/SA0683/2021:0.00001572)NODE_0000079:0.00010723)NODE_0000238:0.00004588)NODE_0000237:0.00002004,(Mozambique/MZ-L-IBV-97025310/2021:0.00001130,Malawi/CERI-KRISP-K020958/2021:0.00026117,(Mozambique/COV-2349-A1998/2021:0.00000000,Mozambique/COV-2252-A1900/2021:0.00000000,Mozambique/COV-2298-A1946/2021:0.00000000)NODE_0000073:0.00023706)NODE_0000071:0.00004168)NODE_0000230:0.00002299)NODE_0000225:0.00004560)NODE_0000223:0.00002962)NODE_0000068:0.00001873)NODE_0000067:0.00003093,(((Ghana/NMIMR-TRA-201/2021:0.00003557,(Ghana/nCoV-TRA-712/2021:0.00020636,(Angola/CERI-KRISP-K013617/2021:0.00001316,Angola/CERI-KRISP-K023602/2021:0.00026521)NODE_0000040:0.00010772)NODE_0000250:0.00002867)NODE_0000038:0.00001423,((Botswana/R19B63_BHP_000534577/2021:0.00026305,Botswana/R19B73_BHP_000530213/2021:0.00026086)NODE_0000048:0.00002877,(Botswana/R14B25_BHP_b59_121047451/2021:0.00015721,(Botswana/R14B26_BHP_b60_121047444/2021:0.00013591,(Qatar/QA.QU_18.13.G6/2021:0.00010593,Botswana/R14B21_BHP_CV2708372/2021:0.00003140)NODE_0000050:0.00001464)NODE_0000049:0.00002130)NODE_0000254:0.00000969)NODE_0000046:0.00011086)NODE_0000248:0.00002752,(((Botswana/R16B72_BHP_CV1601124/2021:0.00004384,Botswana/R16B68_BHP_CV1602769/2021:0.00000000)NODE_0000261:0.00001071,((Botswana/R16B49_BHP_CV1602906/2021:0.00001534,Botswana/R16B52_BHP_CV1602961/2021:0.00000000)NODE_0000263:0.00002632,((Qatar/QA-QU_18-9-E12/2021:0.00000000,Qatar/QA.QU_18.11.B1/2021:0.00005699)NODE_0000265:0.00001790,((Botswana/R16B38_BHP_AAB46233/2021:0.00000000,Botswana/R22B26_BHP_AAB83574/2021:0.00004384)NODE_0000267:0.00003958,(Botswana/R16B24_BHP_AAB45573/2021:0.00000000,Botswana/R16B26_BHP_AAB45747/2021:0.00000000)NODE_0000270:0.00003739)NODE_0000266:0.00012079)NODE_0000264:0.00003033)NODE_0000262:0.00010494)NODE_0000260:0.00003276,(Russia/MOW-CRIE-L106M68/2021:0.00003602,(Angola/CERI-KRISP-K014898/2021:0.00009437,(Angola/CERI-KRISP-K023622/2021:0.00020098,((Angola/CERI-KRISP-K021737/2021:0.00001578,(Angola/CERI-KRISP-K023598/2021:0.00000539,Angola/CERI-KRISP-K023597/2021:0.00000539)NODE_0000275:0.00002135)NODE_0000056:0.00018171,(Angola/CERI-KRISPK014882/2021:0.00002015,(Angola/CERI-KRISP-K021706/2021:0.00014298,(Angola/CERI-KRISP-K023614/2021:0.00016097,((Portugal/PT10769/2021:0.00000539,Portugal/PT10773/2021:0.00000539,(Portugal/PT12971/2021:0.00005411,Portugal/PT10646/2021:0.00000151)NODE_0000278:0.00000608)NODE_0000060:0.00009119,(Angola/CERI-KRISP-K021732/2021:0.00008418,(Angola/CERI-KRISP-K021736/2021:0.00000270,(Angola/CERI-KRISP-K021728/2021:0.00001366,Angola/CERI-KRISP-K023611/2021:0.00000270)NODE_0000272:0.00000877)NODE_0000064:0.00006175)NODE_0000063:0.00004309)NODE_0000059:0.00003809)NODE_0000251:0.00002146)NODE_0000249:0.00001526)NODE_0000239:0.00001515)NODE_0000228:0.00001882)NODE_0000219:0.00003367)NODE_0000051:0.00013891)NODE_0000271:0.00002279)NODE_0000259:0.00002948)NODE_0000246:0.00004900)NODE_0000214:0.00003062)NODE_0000184:0.00001142)NODE_0000094:0.00008463)NODE_0000087:0.00011067,(((Italy/TAA-IGA-1900508808/2021:0.00013684,(Guadeloupe/IPP04491/2021:0.00000000,Guadeloupe/IPP06962/2021:0.00001534)NODE_0000213:0.00013684)NODE_0000212:0.00007644,(((Mozambique/MZ-L-IBV-97025311/2021:0.00011393,USA/NC-CDC-LC0089831/2021:0.00041858)NODE_0000288:0.00002571,(Zimbabwe/CERI-KRISP-K011517/2021:0.00009527,(Australia/WA563/2020:0.00000660,Ireland/MO-NVRL-g84IRL01551/2021:0.00004824)NODE_0000209:0.00001415)NODE_0000208:0.00002464)NODE_0000287:0.00002349,((Austria/CeMM3505/2021:0.00004035,(Austria/CeMM4019/2021:0.00000877,Austria/CeMM3981/2021:0.00000000)NODE_0000217:0.00001844)NODE_0000216:0.00002929,(Pakistan/UHS-PAK-S45/2021:0.00009264,(Pakistan/UHS2-Pak-411/2021:0.00017115,Pakistan/UHS2-Pak-120/2021:0.00005936)NODE_0000295:0.00014944)NODE_0000218:0.00013701)NODE_0000215:0.00005622)NODE_0000285:0.00002605)NODE_0000282:0.00023327,((((Aruba/AW-RIVM-26456/2021:0.00022463,(Chile/RM-98045/2021:0.00019507,Ethiopia/11795/2021:0.00000000)NODE_0000227:0.00012162)NODE_0000226:0.00004915,((Estonia/Cov11125/2021:0.00007837,(Finland/7069/2021:0.00007937,Finland/7301/2021:0.00009252)NODE_0000234:0.00009763)NODE_0000233:0.00012336,((Belgium/ULG-16423/2021:0.00001348,(Belgium/UGent-7891/2021:0.00007017,(Belgium/Aalst-OLVZ-8203504/2021:0.00005124,(Belgium/UGent-7902/2021:0.00000084,Belgium/MBLGPF639753/2021:0.00001618)NODE_0000310:0.00004383)NODE_0000309:0.00002550)NODE_0000308:0.00001345)NODE_0000236:0.00032560,(Finland/V11181/2021:0.00023686,((Finland/THL-202109272/2021:0.00003880,(Finland/4825/2021:0.00001760,Finland/5073/2021:0.00002198)NODE_0000243:0.00001463)NODE_0000242:0.00002346,(Finland/THL-202122355/2021:0.00029511,(Estonia/16147622/2021:0.00000219,Estonia/Cov11431/2021:0.00000000)NODE_0000245:0.00007155)NODE_0000244:0.00003456)NODE_0000241:0.00003432)NODE_0000240:0.00004523)NODE_0000235:0.00003361)NODE_0000232:0.00003480)NODE_0000298:0.00004803,((Switzerland/un-UHB-001-31-186398/2020:0.00001530,Switzerland/BS-UHB-11011756/2020:0.00000000)NODE_0000224:0.00007147,(Sweden/20-13194/2020:0.00005649,((Malawi/CERI-KRISP-K015889/2020:0.00000772,Malawi/CERI-KRISP-K020962/2021:0.00031014)NODE_0000229:0.00003252,((DRC/254881/2021:0.00007281,DRC/298978/2021:0.00012322)NODE_0000231:0.00015141,(Qatar/QA-QU_18-4-C12/2021:0.00012981,((Indonesia/BA-NIHRD-WGS00725/2021:0.00002761,(Qatar/QA-QU_19-1-B11/2021:0.00001836,(Qatar/QA-QU_18-5-2-A9/2021:0.00004704,(Indonesia/JK-NIHRD-WGS02966/2021:0.00016060,(Ireland/D-NVRL-21IRL87248/2021:0.00006413,(Australia/VIC18355/2021:0.00001173,(Ireland/D-NVRL-21IRL52134/2021:0.00005013,(Ireland/C-NVRL-21IRL49383/2021:0.00003946,(Morocco/ION_CODE_3/2021:0.00012918,(Qatar/QA.QU_18.19.B1/2021:0.00005065,Nigeria/LSB_COV2-07-21-CA-1015/2021:0.00016462)NODE_0000335:0.00005004)NODE_0000334:0.00006809)NODE_0000333:0.00002821)NODE_0000332:0.00001200)NODE_0000331:0.00001295)NODE_0000330:0.00001537)NODE_0000329:0.00003110)NODE_0000328:0.00002173)NODE_0000316:0.00002241)NODE_0000258:0.00001317,(Singapore/227/2021:0.00006867,(Qatar/QA-QU_18-2-2-B1/2021:0.00002001,((Qatar/QA.QU_18.13.G8/2021:0.00000000,Qatar/QA.QU_19.3.G3/2021:0.00001973)NODE_0000257:0.00012536,(Qatar/QA.QU_18.12.D11/2021:0.00009082,((Qatar/QA.QU_19.3.B8/2021:0.00002507,(Qatar/QA.QU_19.3.E8/2021:0.00000219,Qatar/QA.QU_19.3.G2/2021:0.00000000)NODE_0000343:0.00002507)NODE_0000342:0.00007594,(Qatar/QA-QU_18-9-E3/2021:0.00000000,(Qatar/QA-QU_18-10-C6/2021:0.00000000,Qatar/QA.QU_18.10.C6/2021:0.00000000)NODE_0000346:0.00001096)NODE_0000345:0.00000677)NODE_0000341:0.00001830)NODE_0000340:0.00002796)NODE_0000338:0.00004370)NODE_0000337:0.00002455)NODE_0000336:0.00003786)NODE_0000247:0.00003205)NODE_0000325:0.00001551)NODE_0000322:0.00001981)NODE_0000320:0.00001844)NODE_0000319:0.00002153)NODE_0000317:0.00000931)NODE_0000297:0.00022125,(((Zambia/ZMBID_6745/2020:0.00000245,(Israel/CVL-3536/2021:0.00007681,(Zambia/ZMBID_4398/2021:0.00019756,(Zambia/ZMBID_3478/2021:0.00008330,Netherlands/UT-RIVM-10830/2021:0.00001316)NODE_0000352:0.00003097)NODE_0000351:0.00001514)NODE_0000350:0.00028645)NODE_0000315:0.00000582,(Zambia/ZMB-110042/2021:0.00035117,((Botswana/BOT79803/2021:0.00002856,Botswana/R11B01_BHP_CV0308010/2021:0.00003294)NODE_0000321:0.00005516,((Zimbabwe/ZW-42444/2020:0.00003139,(Zimbabwe/ZW-45942/2021:0.00000000,Zimbabwe/ZW-45939/2021:0.00000000)NODE_0000324:0.00004234)NODE_0000323:0.00003755,((England/ALDP-C690AF/2020:0.00000917,Malawi/KRISP-K010270/2021:0.00009454)NODE_0000364:0.00001139,(((Zambia/ZMB-78403/2021:0.00001753,Zambia/RC-071/2021:0.00000000)NODE_0000375:0.00005216,(Zambia/ZMB-69571/2020:0.00000000,Zambia/ZMB-69573/2020:0.00000000)NODE_0000376:0.00001060)NODE_0000372:0.00001084,(Zambia/ZMB-69104/2020:0.00000000,(Rwanda/NRLNAT4031/2021:0.00010822,Zambia/ZMB-110061/2021:0.00009945,((Tunisia/29100/2021:0.00008263,France/IDF-IPP13219/2021:0.00014839)NODE_0000311:0.00004811,(Zambia/ZMBID_5559/2021:0.00000000,(Belgium/UMONS-P01-88293-01/2021:0.00000877,Belgium/rega-9738/2021:0.00000000)NODE_0000312:0.00013808)NODE_0000383:0.00005184)NODE_0000381:0.00004762)NODE_0000307:0.00010866)NODE_0000377:0.00001270)NODE_0000371:0.00000786)NODE_0000361:0.00001341)NODE_0000357:0.00000383)NODE_0000355:0.00002636)NODE_0000354:0.00021079)NODE_0000306:0.00000340,(((Turkey/HSGM-2448/2021:0.00008346,(Zambia/ZMBID_5549/2021:0.00015080,(Zimbabwe/ZW-46194/2021:0.00000000,Zimbabwe/ZW-46200/2021:0.00000000)NODE_0000304:0.00001272)NODE_0000303:0.00002471)NODE_0000302:0.00007260,(England/LOND-126B596/2020:0.00000927,(Angola/CERI-KRISP-K021569/2021:0.00033973,Zambia/RC-154/2021:0.00000000)NODE_0000391:0.00005523,(Namibia/CERI-KRISP-K024876_2/2021:0.00021092,(Finland/2843/2021:0.00000000,(Finland/2905/2021:0.00001945,(Finland/3330/2021:0.00001319,((Finland/3318/2021:0.00000270,(Finland/3520/2021:0.00000000,Finland/V6276/2021:0.00001753)NODE_0000400:0.00000708)NODE_0000399:0.00001072,(Finland/V8918/2021:0.00005111,(Iraq/Samawa-52/2021:0.00000000,Finland/3476/2021:0.00000000)NODE_0000402:0.00000728)NODE_0000401:0.00001053)NODE_0000398:0.00000635)NODE_0000397:0.00000844)NODE_0000291:0.00004631)NODE_0000290:0.00006188)NODE_0000289:0.00001527)NODE_0000286:0.00006138)NODE_0000386:0.00001234,(((Zambia/RC-061/2021:0.00005740,(Cameroon/Yaounde-21V-06804/2021:0.00007452,Cameroon/GAROUA-CoV2026/2021:0.00000000)NODE_0000301:0.00005740)NODE_0000405:0.00002514,((Zambia/ZMB-70296/2020:0.00002444,Zambia/ZMB-70150/2020:0.00002007)NODE_0000408:0.00001193,((Denmark/DCGC-68879/2021:0.00005328,((Sweden/SE1410268820/2021:0.00000913,Sweden/SE1410268819/2021:0.00000913)NODE_0000412:0.00001763,(Sweden/Orebro-48519213/2021:0.00020760,(Sweden/1451062264/2021:0.00026350,(Sweden/1469542964/2021:0.00027079,(Croatia/3897/2021:0.00004832,(Croatia/3945/2021:0.00004398,(Croatia/3882/2021:0.00001344,Croatia/3901/2021:0.00001563)NODE_0000368:0.00001958)NODE_0000367:0.00001311)NODE_0000366:0.00002520)NODE_0000365:0.00002340,(Sweden/01_SE100_21CS504789/2021:0.00005933,((Sweden/01_SE100_21CS102132/2021:0.00003128,Sweden/01_SE100_21CS102123/2021:0.00002909)NODE_0000373:0.00002234,(Sweden/6081066711/2021:0.00000298,(Sweden/DC112012181/2021:0.00000270,Sweden/01_SE100_21CS504792/2021:0.00000051)NODE_0000422:0.00001344)NODE_0000394:0.00001995)NODE_0000370:0.00002544)NODE_0000369:0.00017568)NODE_0000363:0.00008217)NODE_0000362:0.00003395)NODE_0000360:0.00005721)NODE_0000410:0.00001602,((Rwanda/NRLNAT4008/2021:0.00015105,(Zambia/RC-043/2020:0.00001318,Zambia/RC-044/2020:0.00001318)NODE_0000427:0.00000638)NODE_0000424:0.00001108,((Zambia/ZMBID_4334/2021:0.00010350,Zambia/ZMB-85389/2021:0.00010350)NODE_0000429:0.00001210,(((USA/MN-CDC-LC0012031/2021:0.00005611,Zambia/ZMB-85362/2021:0.00008241)NODE_0000432:0.00002001,((Zambia/ZMBID_4286/2021:0.00001318,Zambia/ZMBID_1465/2021:0.00013592)NODE_0000435:0.00001864,((Zambia/RC-092/2021:0.00000000,Zambia/ZMB-85294/2021:0.00007452)NODE_0000437:0.00000932,((Zambia/ZMB-79638/2021:0.00002494,(Zambia/RC242/2021:0.00001800,(Zambia/ZMBID_1412/2021:0.00000000,Zambia/ZMBID_3480/2021:0.00004603)NODE_0000445:0.00001362)NODE_0000344:0.00002447)NODE_0000443:0.00001812,((Zambia/ZMBID_2261/2021:0.00007252,Kenya/C87442/2021:0.00003526)NODE_0000449:0.00000618,((Zambia/ZMBID_5569/2021:0.00000000,Zambia/ZMB-93671/2021:0.00006137)NODE_0000451:0.00003507,(Zambia/ZMB-93772/2021:0.00007466,Zambia/ZMB-93771/2021:0.00007466)NODE_0000452:0.00002836)NODE_0000450:0.00003267)NODE_0000448:0.00010245)NODE_0000440:0.00000790)NODE_0000436:0.00001372)NODE_0000433:0.00000704)NODE_0000431:0.00000710,((Zambia/ZMB-76786/2021:0.00002884,Zambia/RC-062/2021:0.00001569)NODE_0000454:0.00000853,(DRC/827/2021:0.00005331,(Greece/122910/2021:0.00007503,Greece/54766/2021:0.00000270,(Greece/77823/2021:0.00000000,Greece/126734/2021:0.00002411,Greece/77822/2021:0.00000000)NODE_0000276:0.00003119,((France/IDF-IPP04224/2021:0.00003306,(France/IDF-HMN-21052190347/2021:0.00022854,(Greece/54170/2021:0.00000000,(France/HDF-P41-21103M0641/2021:0.00000000,France/HDF-P276-21127M0372/2021:0.00003945)NODE_0000274:0.00006356)NODE_0000461:0.00001155)NODE_0000460:0.00001493)NODE_0000459:0.00001261,(India/WB-19303004584477/2021:0.00007895,(India/WB-1930300590092/2021:0.00005063,India/TG-CCMB-BN438/2021:0.00007693)NODE_0000283:0.00003270,(India/TG-CCMB-CIA4656/2021:0.00008628,(India/TG-CCMB-BJ662/2021:0.00003299,(India/TG-CCMB-CIA1257/2021:0.00007452,India/DL-NCDC-1709300/2021:0.00000000)NODE_0000284:0.00004175)NODE_0000468:0.00001384)NODE_0000466:0.00002555)NODE_0000279:0.00004344)NODE_0000458:0.00000305)NODE_0000269:0.00005061)NODE_0000455:0.00000817)NODE_0000453:0.00000640)NODE_0000430:0.00000609)NODE_0000428:0.00001147)NODE_0000423:0.00000799)NODE_0000409:0.00000866)NODE_0000407:0.00001773)NODE_0000404:0.00002127,((Zambia/RC-009/2020:0.00000000,Zambia/RC-212/2021:0.00007877)NODE_0000353:0.00003731,(Zambia/ZMB-V65185/2020:0.00000000,((Zambia/ZMB-110078/2021:0.00012373,(Kenya/AFI-LAM-201/2021:0.00012585,Zambia/ZMB-85216/2021:0.00003599)NODE_0000477:0.00002857)NODE_0000476:0.00008708,(Turkey/CTF_07042021_M042/2021:0.00024565,Kenya/C81782/2021:0.00009661,Angola/KRISP-K009690/2021:0.00006593,Sweden/3486982873/2021:0.00007908,(Norway/3479/2021:0.00000000,Norway/OUS-01437/2021:0.00000438)NODE_0000421:0.00010319,(Turkey/HSGM-2398/2021:0.00003586,Turkey/HSGM-2399/2021:0.00003367)NODE_0000425:0.00006294,(Mayotte/IPP00871/2021:0.00003082,(Tanzania/KIDH-01B03/2021:0.00003339,(Switzerland/VD-CHUV-GEN3104/2021:0.00006631,(England/ALDP-121DAFE/2021:0.00003507,USA/CA-Stanford-07_S15/2021:0.00000000)NODE_0000486:0.00001152)NODE_0000485:0.00001311)NODE_0000444:0.00002154)NODE_0000396:0.00002853,((Netherlands/NH-RIVM-10901/2021:0.00002483,(Belgium/rega-2047/2021:0.00000270,(Aruba/AW-RIVM-16039/2021:0.00007273,Switzerland/JU-ETHZ-500291/2021:0.00005301)NODE_0000489:0.00002202)NODE_0000488:0.00002214,(((Japan/PG-26113/2021:0.00000000,Japan/PG-26114/2021:0.00000000)NODE_0000441:0.00002851,(Japan/PG-25442/2021:0.00000000,Japan/PG-26112/2021:0.00000877)NODE_0000495:0.00001975)NODE_0000439:0.00003565,(Japan/PG-27605/2021:0.00001186,(Japan/PG-27606/2021:0.00001125,(Japan/PG-27604/2021:0.00000000,(Japan/PG-30267/2021:0.00000658,Japan/PG-30265/2021:0.00000000)NODE_0000500:0.00001753)NODE_0000499:0.00001783)NODE_0000497:0.00002472)NODE_0000442:0.00004573)NODE_0000438:0.00005273)NODE_0000434:0.00003188,(Oman/52113350/2021:0.00007935,((Cameroon/Douala-TB-001/2021:0.00006630,(Kenya/C86799/2021:0.00008438,(Kenya/AFI-LAM-133/2021:0.00001315,Kenya/AFI-LAM-130/2021:0.00000000)NODE_0000380:0.00003178)NODE_0000379:0.00007616)NODE_0000479:0.00001417,(Kenya/C81462/2021:0.00007344,(Reunion/PIMIT_00189/2021:0.00007150,(Rwanda/NRLNAT4015/2021:0.00008343,(Rwanda/NRLNAT4005/2021:0.00012339,(Australia/QLD1549/2021:0.00008308,((Reunion/PIMIT_00456/2021:0.00000000,(Finland/THL-202102294/2021:0.00003851,(England/MILK-11A103A/2021:0.00000000,England/MILK-11C5B11/2021:0.00000000,England/RAND-1421406/2021:0.00007452,(Israel/CVL-4348/2021:0.00000000,England/MILK-1282FE6/2021:0.00001753)NODE_0000507:0.00000877)NODE_0000426:0.00003632)NODE_0000505:0.00000752)NODE_0000504:0.00000507,((Mayotte/IPP00611/2021:0.00000000,(France/un-HMN-21022050285/2021:0.00000000,France/IDF-HMN-21022050288/2021:0.00000000)NODE_0000417:0.00005479)NODE_0000512:0.00000977,((Norway/3252/2021:0.00000438,Mayotte/IPP00997/2021:0.00000000)NODE_0000515:0.00001055,(Zambia/ZMB-84526/2021:0.00005749,(((Mayotte/IPP02450/2021:0.00000000,(Mayotte/IPP03061/2021:0.00000000,Mayotte/IPP03053/2021:0.00000000)NODE_0000523:0.00001096)NODE_0000522:0.00001326,((Mayotte/IPP02530/2021:0.00000423,(France/GES-IPP03606/2021:0.00001534,Mayotte/IPP03193/2021:0.00000000)NODE_0000530:0.00001300)NODE_0000528:0.00001130,((Mayotte/IPP03151/2021:0.00000219,Mayotte/IPP03134/2021:0.00000000)NODE_0000534:0.00001152,(Sweden/SE00332157/2021:0.00008275,((Slovakia/CeMM4323/2021:0.00000000,Reunion/PIMIT_00459/2021:0.00000000)NODE_0000543:0.00001463,((Reunion/PIMIT_00611/2021:0.00000000,Sweden/DC107488481/2021:0.00001534)NODE_0000546:0.00000987,((Poland/NIPH-NIH_ECDC-2961/2021:0.00000000,Germany/MV-RKI-I-098270/2021:0.00004603)NODE_0000395:0.00007673,(Uganda/UG391/2021:0.00002630,USA/MA-CDC-2-4014194/2021:0.00000000)NODE_0000549:0.00001975)NODE_0000547:0.00002081)NODE_0000545:0.00001133)NODE_0000537:0.00001114)NODE_0000535:0.00000986)NODE_0000533:0.00000840)NODE_0000524:0.00000649)NODE_0000520:0.00000704,((Tanzania/KIDH-02B07/2021:0.00014587,Reunion/PIMIT_00605/2021:0.00002971)NODE_0000551:0.00002119,(Reunion/PIMIT_00484/2021:0.00001618,(France/OCC-278/2021:0.00000000,France/OCC-CHU-TLS-210651212601/2021:0.00000000)NODE_0000447:0.00007098,((Reunion/PIMIT_03994/2021:0.00000807,(Reunion/PIMIT_06961/2021:0.00000990,Reunion/PIMIT_06929/2021:0.00002524)NODE_0000465:0.00005516)NODE_0000464:0.00006715,(((Reunion/PIMIT_00995/2021:0.00000000,Reunion/PIMIT_01137/2021:0.00000000)NODE_0000563:0.00001042,(Reunion/PIMIT_00998/2021:0.00000000,Reunion/PIMIT_00933/2021:0.00000000)NODE_0000564:0.00001042)NODE_0000562:0.00000727,(Reunion/PIMIT_03542/2021:0.00005582,(Reunion/PIMIT_01288/2021:0.00000287,(Reunion/PIMIT_01339/2021:0.00000243,(Reunion/PIMIT_01775/2021:0.00001497,((Reunion/PIMIT_03267/2021:0.00000000,Reunion/PIMIT_03534/2021:0.00000219)NODE_0000572:0.00001810,(Reunion/PIMIT_03261/2021:0.00000299,((Reunion/HCL021055957801/2021:0.00000000,Reunion/HCL021055975601/2021:0.00000000)NODE_0000577:0.00001937,(Reunion/CHU7210315845/2021:0.00000000,Reunion/CHU5210321154/2021:0.00001753)NODE_0000578:0.00001499)NODE_0000576:0.00000334)NODE_0000573:0.00001073)NODE_0000571:0.00001222)NODE_0000570:0.00000280)NODE_0000568:0.00000701)NODE_0000567:0.00001350)NODE_0000566:0.00001009)NODE_0000560:0.00000712)NODE_0000554:0.00000672)NODE_0000446:0.00003034)NODE_0000550:0.00001323)NODE_0000517:0.00000212)NODE_0000516:0.00000566)NODE_0000514:0.00000579)NODE_0000508:0.00000187)NODE_0000503:0.00000568)NODE_0000502:0.00000525)NODE_0000501:0.00000606)NODE_0000491:0.00000122)NODE_0000487:0.00000633)NODE_0000482:0.00000703)NODE_0000478:0.00000107)NODE_0000469:0.00000585)NODE_0000456:0.00000702)NODE_0000378:0.00002872)NODE_0000474:0.00000380)NODE_0000374:0.00001982)NODE_0000470:0.00000745)NODE_0000403:0.00001200)NODE_0000385:0.00021066)NODE_0000268:0.00000838)NODE_0000220:0.00000432)NODE_0000206:0.00000478)NODE_0000027:0.00001048,(((Angola/CERI-KRISP-K013763/2020:0.00000853,(Zimbabwe/CERI-KRISP-K011524/2021:0.00009235,(Zimbabwe/CERI-KRISP-K011528/2021:0.00005019,(Zimbabwe/CERI-KRISP-K011558/2021:0.00003068,Zimbabwe/CERI-KRISP-K011522/2021:0.00000000)NODE_0000510:0.00004581)NODE_0000509:0.00004654)NODE_0000584:0.00005190)NODE_0000583:0.00000657,((Zimbabwe/CERI-KRISP-K011516/2021:0.00002949,Zimbabwe/CERI-KRISP-K011529/2021:0.00003169)NODE_0000588:0.00001992,((Angola/CERI-KRISPK013477/2021:0.00004268,Angola/CERI-KRISPK013481/2021:0.00004268)NODE_0000590:0.00013759,(Zimbabwe/CERI-KRISP-K011527/2021:0.00001427,Angola/CERI-KRISP-K012642/2021:0.00005592)NODE_0000591:0.00001257)NODE_0000589:0.00002477)NODE_0000587:0.00010358)NODE_0000581:0.00018629,(Angola/CERI-KRISP-K013721/2020:0.00006203,((Zimbabwe/CERI-KRISP-K011589/2021:0.00001976,((Angola/CERI-KRISP-K011677/2021:0.00001978,Angola/CERI-KRISP-K012625/2021:0.00000005)NODE_0000599:0.00002867,((Angola/CERI-KRISPK013482/2021:0.00006137,Angola/CERI-KRISP-K013406/2021:0.00000000)NODE_0000603:0.00003785,(Angola/CERI-KRISP-K011679/2021:0.00000000,Angola/CERI-KRISP-K011680/2021:0.00000000)NODE_0000604:0.00002031)NODE_0000602:0.00002814)NODE_0000598:0.00005240)NODE_0000597:0.00027041,(Norway/2799/2021:0.00025953,(Portugal/PT2276/2021:0.00014013,(USA/MN-MDH-8182/2021:0.00045345,(Aruba/AW-RIVM-25476/2021:0.00026610,((Panama/655071/2021:0.00000000,Panama/GMI-PA659038/2021:0.00000219)NODE_0000842:0.00005969,(Italy/LOM-ISS-6911/2021:0.00002667,Italy/LOM-Pavia-10860/2021:0.00003982)NODE_0000843:0.00007466)NODE_0000841:0.00002011)NODE_0000840:0.00005803)NODE_0000839:0.00001326)NODE_0000838:0.00006680,(((Botswana/BOT324178/2020:0.00000563,(Austria/CeMM10980/2021:0.00034543,(Botswana/R06B51_BHP_AAB24454/2021:0.00016263,(Botswana/BOT78727/2020:0.00001339,(Botswana/BOT330915/2021:0.00002193,Botswana/BOT325355/2021:0.00003288)NODE_0000826:0.00003749)NODE_0000620:0.00000677)NODE_0000619:0.00002500)NODE_0000614:0.00004791)NODE_0000822:0.00001848,(Bangladesh/CHRF-0482/2021:0.00019526,(Thailand/SQ-CONI-0640/2021:0.00000914,Thailand/SQ-CONI-0643/2021:0.00000914,(Singapore/283/2021:0.00000494,(Singapore/282/2021:0.00000000,Singapore/278/2021:0.00000000)NODE_0000625:0.00000494)NODE_0000624:0.00000859)NODE_0000828:0.00003707)NODE_0000827:0.00022971)NODE_0000821:0.00002538,((((Austria/CeMM3094/2021:0.00003774,Poland/PL_P155/2021:0.00009034)NODE_0000872:0.00001477,(Denmark/DCGC-100041/2021:0.00011445,Italy/TAA-IGA-1900587115/2021:0.00011445)NODE_0000873:0.00019011)NODE_0000871:0.00005216,(Mozambique/INS-K007922/2020:0.00000000,(Mozambique/COV-2287-A1935/2021:0.00026994,(Angola/KRISP-K009740/2021:0.00002243,Mozambique/COV-2362-A2011/2021:0.00027448)NODE_0000819:0.00004368)NODE_0000605:0.00000619)NODE_0000817:0.00006087)NODE_0000628:0.00003038,((Zimbabwe/ZW-41915/2020:0.00006519,(Botswana/R8B26_BHP_AAB12767/2020:0.00001954,Botswana/R27B25_BHP_000697871/2021:0.00053016)NODE_0000519:0.00002815)NODE_0000635:0.00001566,(((Finland/THL-202100364/2021:0.00002646,(Botswana/R22B67_BHP_AAB83520/2021:0.00003068,Botswana/R17B38_BHP_000483404/2021:0.00000000)NODE_0000640:0.00035961)NODE_0000812:0.00004640,(Malawi/KRISP-K010353/2020:0.00004094,Malawi/MLW-00105/2020:0.00004313,(Malawi/MLW-00180/2020:0.00001537,(Mozambique/MZ-L-IBV-97025308/2021:0.00006852,(Malawi/CERI-KRISP-K020976/2021:0.00011822,(Malawi/CERI-KRISPK015802/2021:0.00005328,(Malawi/CERI-KRISPK015804/2021:0.00003151,((Japan/IC-1169/2021:0.00002855,USA/TN-CDC-LC0074940/2021:0.00011183)NODE_0000855:0.00012248,((Malawi/CERI-KRISP-K015193/2021:0.00001974,Malawi/CERI-KRISP-K015196/2021:0.00001974,(Malawi/CERI-KRISP-K015211/2021:0.00000000,Malawi/CERI-KRISP-K015220/2021:0.00000000)NODE_0000653:0.00002412)NODE_0000866:0.00004110,(Malawi/CERI-KRISP-K015190/2021:0.00003291,(Malawi/CERI-KRISP-K015244/2021:0.00002874,(Malawi/CERI-KRISP-K015214/2021:0.00000000,Malawi/CERI-KRISP-K015230/2021:0.00000219)NODE_0000863:0.00002655)NODE_0000631:0.00001294)NODE_0000629:0.00002794)NODE_0000862:0.00003539)NODE_0000648:0.00002295)NODE_0000647:0.00002178)NODE_0000645:0.00002110)NODE_0000644:0.00002482)NODE_0000643:0.00004547)NODE_0000642:0.00002557)NODE_0000853:0.00001879)NODE_0000638:0.00000744,(((Belgium/rega-1613/2021:0.00004332,(Finland/HEL4-5/2020:0.00000000,Malawi/CERI-KRISP-K020913/2021:0.00038354)NODE_0000799:0.00002361)NODE_0000658:0.00001732,((Ghana/UHAS-TRA-109/2021:0.00003640,(Mozambique/INS-K008790/2021:0.00000877,Portugal/PT4650/2021:0.00010521,Mozambique/MZ-L-IBV-97025350/2021:0.00000000)NODE_0000850:0.00004955)NODE_0000661:0.00001381,((Zambia/RC-033/2020:0.00000000,Zimbabwe/CERI-KRISP-K011525/2021:0.00008981)NODE_0000664:0.00000698,((Zimbabwe/CERI-KRISP-K011652/2021:0.00000000,(Malawi/CERI-KRISP-K015831/2021:0.00005589,(Malawi/CERI-KRISPK015803/2021:0.00002454,(Malawi/CERI-KRISPK015800/2021:0.00000815,(Malawi/CERI-KRISPK015798/2021:0.00000000,Malawi/CERI-KRISPK015815/2021:0.00000219)NODE_0000670:0.00000815)NODE_0000669:0.00001639)NODE_0000649:0.00002916)NODE_0000833:0.00005370)NODE_0000666:0.00002317,((Portugal/PT8225/2021:0.00000696,Portugal/PT8222/2021:0.00001573)NODE_0000796:0.00017059,(Zimbabwe/CERI-KRISP-K021539/2021:0.00023835,((Bulgaria/21BG-NC_003594_R14/2021:0.00000243,Bulgaria/21BG-EU_003794_Pl32/2021:0.00002215)NODE_0000815:0.00020218,((Botswana/R22B37_BHP_AAB83516/2021:0.00015278,(Botswana/R17B53_BHP_000470798/2021:0.00007920,(Botswana/R17B27_BHP_AAB57657/2021:0.00004831,Botswana/R17B31_BHP_000470659/2021:0.00003296)NODE_0000683:0.00004624)NODE_0000846:0.00004509)NODE_0000680:0.00001389,((England/MILK-167A9D0/2021:0.00001348,Botswana/R17B20_BHP_AAB56216/2021:0.00000253)NODE_0000685:0.00013169,(Malawi/CERI-KRISP-K015227/2021:0.00000000,Botswana/R22B86_BHP_AAB83499/2021:0.00017753)NODE_0000686:0.00001367)NODE_0000684:0.00001492)NODE_0000678:0.00001822)NODE_0000676:0.00002717)NODE_0000675:0.00004660)NODE_0000673:0.00010645)NODE_0000665:0.00001882)NODE_0000663:0.00000822)NODE_0000660:0.00001481)NODE_0000656:0.00001704,((Germany/HE-ChVir22108/2021:0.00002190,Germany/NI-ChVir21668/2020:0.00000000)NODE_0000801:0.00005121,(((Russia/SPE-RII-MH15726S/2021:0.00001324,Russia/MOW-CRIE-D186S0016b/2021:0.00004174)NODE_0000934:0.00002524,(Ghana/WACCBIP-GS582/2021:0.00003413,Ghana/nCoV-TRA-704/2021:0.00008016)NODE_0000936:0.00003065,(India/TN-CL-1057_S321_R1_001/2021:0.00012682,(India/TN-CL_755_S19_R1_001/2021:0.00009759,(Ireland/WH-NVRL-88IRL79653/2021:0.00001788,(Ireland/SO-NVRL-88IRL78850/2021:0.00000000,(Ireland/D-NVRL-22IRL13539/2021:0.00000000,India/TN-CL-1049_S313_R1_001/2021:0.00005260)NODE_0000697:0.00001315)NODE_0000696:0.00001569)NODE_0000938:0.00002272)NODE_0000694:0.00002485)NODE_0000693:0.00002563)NODE_0000932:0.00016154,(Ireland/C-NVRL-21IRL25846/2021:0.00004382,Norway/7234/2020:0.00002412,(France/PAC-NRC2929/2020:0.00000321,France/PAC-NRC2933/2020:0.00000321)NODE_0000900:0.00000999,(Cameroon/Yaounde-ECO40/2021:0.00000000,Cameroon/CAM-10/2021:0.00009863,France/IDF-HB_112104073847/2021:0.00020164)NODE_0000914:0.00006574,(Netherlands/NH-RIVM-64008/2021:0.00050843,(Suriname/SR-156/2021:0.00006505,((Suriname/SR-RIVM-22470/2021:0.00000219,Suriname/SR-RIVM-22505/2021:0.00000000)NODE_0000910:0.00001784,(Suriname/SR-RIVM-22504/2021:0.00000000,Suriname/SR-RIVM-22492/2021:0.00000000)NODE_0000705:0.00002441)NODE_0000909:0.00002091)NODE_0000908:0.00001817)NODE_0000907:0.00014690,(Portugal/PT4340/2021:0.00002413,(((Ghana/WACCBIP-GS575/2021:0.00000000,Togo/NMIMR-21-TGS-114/2021:0.00002192)NODE_0000896:0.00011874,(Cameroon/CERI-NPHL-K026188/2021:0.00037782,USA/WI-UW-5319/2021:0.00015645)NODE_0000710:0.00013325)NODE_0000895:0.00005170,(Malta/MDxMDH348/2021:0.00018928,(Italy/LOM-UNIBS-MG73-NPS/2021:0.00002446,((Germany/BB-RKI-I-017413/2021:0.00000000,Germany/BW-RKI-I-022375/2021:0.00000000)NODE_0000716:0.00000955,(Germany/BW-RKI-I-017150/2021:0.00000000,(Slovakia/UVZ_PL15_E7_10254/2021:0.00002416,Germany/BY-MVP-000006490/2021:0.00019293)NODE_0000718:0.00017529)NODE_0000717:0.00001393)NODE_0000715:0.00001052)NODE_0000712:0.00001140)NODE_0000711:0.00002061)NODE_0000707:0.00002684)NODE_0000706:0.00001312,(France/OCC-218/2020:0.00000000,France/OCC-157/2020:0.00000000,(Ireland/WD-NVRL-ec21IRL74530/2021:0.00000000,Ireland/CW-NVRL-t87IRL66155/2021:0.00001096)NODE_0000918:0.00017093,((Ireland/G-NVRL-21IRL00163/2021:0.00000000,Ireland/RN-NVRL-21IRL39307/2021:0.00004384)NODE_0000920:0.00003617,((Italy/EMR-UOM-PVS_0062/2021:0.00000000,(Italy/EMR-C04b_21_20/2021:0.00000000,Italy/EMR-C060-21-24/2021:0.00037260)NODE_0000730:0.00001096)NODE_0000929:0.00006507,(Zambia/ZMBID_5576/2021:0.00006807,(Zambia/ZMB-93775/2021:0.00008561,((England/PHEC-Y304YDA8/2021:0.00001888,England/PHEC-3K049KC2/2021:0.00007367)NODE_0000921:0.00029497,(Turkey/HSGM-FS44/2021:0.00014484,(Turkey/HSGM-FS587/2021:0.00000539,Turkey/HSGM-FS87/2021:0.00000539)NODE_0000925:0.00013944)NODE_0000924:0.00009230)NODE_0000735:0.00006985)NODE_0000732:0.00005041)NODE_0000731:0.00009125)NODE_0000726:0.00003247)NODE_0000721:0.00000325)NODE_0000916:0.00002412)NODE_0000891:0.00001154,((Spain/CT-HUVH-E31022/2021:0.00029548,((Spain/MC-ISCIII-212304/2021:0.00000000,Spain/MC-ISCIII-212310/2021:0.00004164)NODE_0000878:0.00001629,(Portugal/PT4731/2021:0.00009870,(Spain/MD-IBV-98020141/2021:0.00003069,(Spain/MC-ISCIII-211913/2021:0.00002643,(Spain/CT-HUB00149/2021:0.00001572,(Spain/CT-HUGTiPM007CJ9E4/2021:0.00000803,((Spain/CT-HUVH-E14708/2021:0.00001813,Spain/CT-HUGTiPM019PP9A11/2021:0.00005320)NODE_0000883:0.00011863,(Spain/CT-HUGTiPM014TA3A2/2021:0.00000000,((Spain/CT-HUGTiPM013OD1E10/2021:0.00001753,Spain/CT-HUGTiPM012MJ6H11/2021:0.00000000)NODE_0000754:0.00003620,(Spain/CT-HUGTiPM014SM6F12/2021:0.00000438,Spain/CT-HUGTiPM014TA3G3/2021:0.00000000)NODE_0000755:0.00001867)NODE_0000753:0.00000764)NODE_0000752:0.00002059)NODE_0000750:0.00000717)NODE_0000749:0.00003838)NODE_0000748:0.00001290)NODE_0000747:0.00001961)NODE_0000745:0.00002197)NODE_0000743:0.00001184)NODE_0000877:0.00002494)NODE_0000740:0.00003173,(Kenya/SS391/2021:0.00022753,((Italy/FVG-TS-64028715/2021:0.00019092,((Romania/B-13844/2021:0.00000000,Romania/B-13846/2021:0.00000000)NODE_0000945:0.00004605,(Romania/B-12945/2021:0.00000662,(Romania/B-15014/2021:0.00004653,Romania/B-13164/2021:0.00000051)NODE_0000762:0.00000830)NODE_0000946:0.00002628)NODE_0000944:0.00011857)NODE_0000943:0.00004304,(Bulgaria/21BG-NC_003467_R13/2021:0.00021942,(((England/PHEC-R304R25E/2021:0.00020610,DRC/RDC-104/2021:0.00007898)NODE_0000742:0.00004313,(Belgium/ULG-16368/2021:0.00011943,(DRC/RDC-76/2021:0.00003528,(DRC/RDC-116/2021:0.00000000,DRC/RDC-121/2021:0.00000877)NODE_0000953:0.00005939)NODE_0000952:0.00002717)NODE_0000951:0.00002679)NODE_0000949:0.00003982,(Mayotte/IPP22375/2021:0.00029291,(France/CVL-IPP14853/2021:0.00017799,(Guadeloupe/IPP13835/2021:0.00009441,((Luxembourg/LNS1607873/2021:0.00000000,Luxembourg/LNS8126719/2021:0.00001534)NODE_0000969:0.00007401,(Luxembourg/LNS2986101/2021:0.00002919,(Luxembourg/LNS4206279/2021:0.00003068,Luxembourg/LNS3259493/2021:0.00000000)NODE_0000764:0.00001604)NODE_0000970:0.00006673)NODE_0000968:0.00007300,(Belgium/AZDelta-07560-2121R/2021:0.00009443,(Germany/RP-RKI-I-194100/2021:0.00015447,((Latvia/2510/2021:0.00002023,Ireland/MH-NVRL-M32IRL21760/2021:0.00000270)NODE_0000769:0.00003473,(Ireland/U-NVRL-G21IRL69435/2021:0.00001806,(Ireland/D-NVRL-S21IRL00100723/2021:0.00000051,Ireland/D-NVRL-S21IRL00102597/2021:0.00000270)NODE_0000977:0.00004386)NODE_0000976:0.00003470)NODE_0000974:0.00004252)NODE_0000973:0.00006270)NODE_0000972:0.00001532,(Switzerland/GE-HUG-34599490/2021:0.00015011,(Martinique/IPP11507/2021:0.00000665,(Martinique/IPP11614/2021:0.00000438,(Italy/LAZ-INMI-927/2021:0.00004369,((France/IDF-IPP13821/2021:0.00000000,France/GES-HMN-21072060332/2021:0.00006356)NODE_0000782:0.00004927,(Portugal/PT10999/2021:0.00006812,(Switzerland/ZH-UZH-IMV-3ba4ac8e/2021:0.00000000,Switzerland/ZH-UZH-IMV-3ba4ac8c/2021:0.00000000)NODE_0000961:0.00004182)NODE_0000960:0.00003376)NODE_0000781:0.00002729)NODE_0000780:0.00000453)NODE_0000778:0.00000665)NODE_0000774:0.00000977)NODE_0000772:0.00001443)NODE_0000957:0.00002222)NODE_0000956:0.00002067)NODE_0000757:0.00002463)NODE_0000737:0.00002461)NODE_0000948:0.00005400)NODE_0000942:0.00004836)NODE_0000941:0.00004708)NODE_0000739:0.00002623)NODE_0000875:0.00001118)NODE_0000687:0.00000895)NODE_0000655:0.00000701)NODE_0000637:0.00001586)NODE_0000634:0.00001477)NODE_0000626:0.00003475)NODE_0000585:0.00005687,((France/NAQ-SC2030/2020:0.00004778,((Brazil/SP-IB_100620/2021:0.00000000,Brazil/SP-899592/2021:0.00000000,Brazil/SP-reBUT_352741398/2021:0.00000000)NODE_0000529:0.00015719,(Ireland/D-NVRL-21IRL49030/2021:0.00009043,(Brazil/SP-reBUT_barcode37/2021:0.00002647,(Brazil/SP-IB_100077/2021:0.00000000,Brazil/SP-reBUT_772783/2021:0.00000000)NODE_0000532:0.00003304,(Brazil/SP-reBUT_barcode01/2021:0.00000000,Brazil/SP-But-Dirigido-1/2021:0.00000000)NODE_0000793:0.00002647)NODE_0000531:0.00004643)NODE_0000790:0.00002073)NODE_0000527:0.00011629)NODE_0000526:0.00010966,((Slovenia/87088/2021:0.00008251,Namibia/CERI-KRISP-K022514/2021:0.00032142)NODE_0000525:0.00009733,(((Mexico/TAB_LANGEBIO_IMSS_0627/2021:0.00007502,(Mexico/CAM_INER_IMSS_1133/2021:0.00000555,(Mexico/CAM_INER_IMSS_1145/2021:0.00000000,Mexico/CAM_INER_IMSS_1146/2021:0.00000000)NODE_0000802:0.00000993)NODE_0000542:0.00010015)NODE_0000541:0.00006584,(Mexico/CAM-InDRE_FB16257_S2727/2021:0.00017612,(Mexico/TAM-InDRE_FB14927_S2036/2021:0.00010084,(Mexico/CAM-InDRE_FB14291_S1729/2021:0.00007154,(Mexico/CAM-InDRE_F13106_S1485/2021:0.00000877,Mexico/CAM-InDRE_FB14281_S1727/2021:0.00000000)NODE_0000540:0.00001674)NODE_0000539:0.00003150)NODE_0000538:0.00003364)NODE_0000803:0.00001953)NODE_0000536:0.00011885,(Canada/BC-BCCDC-37619/2021:0.00004871,Norway/0657/2021:0.00003118,(Zimbabwe/ZW-46204/2021:0.00000000,(Oman/rega-OM-37/2021:0.00021277,(Pakistan/NIH-B12-S2/2021:0.00028355,(Japan/IC-0774/2021:0.00000000,((Austria/MUW_1377306p3/2021:0.00000000,(Switzerland/SG-CLM-03024282/2021:0.00000000,Switzerland/SG-CLM-03034361/2021:0.00000219)NODE_0000814:0.00001753)NODE_0000813:0.00002496,((Austria/MUW_1377307/2021:0.00000000,Austria/MUW_1377306/2021:0.00000000)NODE_0000818:0.00001371,((Austria/CeMM7840/2021:0.00000000,Austria/CeMM7853/2021:0.00000000)NODE_0000557:0.00010318,(Switzerland/SG-CLM-03094607/2021:0.00000000,Switzerland/SG-CLM-03104648/2021:0.00000219)NODE_0000823:0.00002208)NODE_0000820:0.00002012)NODE_0000816:0.00001563)NODE_0000811:0.00002545)NODE_0000810:0.00001177)NODE_0000809:0.00002566)NODE_0000808:0.00000860)NODE_0000804:0.00002241)NODE_0000544:0.00001154)NODE_0000797:0.00005603)NODE_0000794:0.00010247,(Finland/THL-202111794/2021:0.00032848,(Lesotho/N3425/2021:0.00014552,Botswana/BOT324710/2020:0.00002522,(Qatar/QA-QU_16-F12/2021:0.00009601,(Qatar/QA-WCMQ_FD17571328/2020:0.00004154,((Tanzania/KIDH-01B04/2021:0.00002424,((USA/NC-SLPH-0064/2021:0.00000000,USA/NC-CDC-2-4195666/2021:0.00000000)NODE_0000565:0.00015843,((USA/MS-CDC-2-4513254/2021:0.00000672,USA/MS-CDC-2-4513294/2021:0.00000672,USA/MS-CDC-2-4513195/2021:0.00000672,(USA/MS-CDC-2-4513265/2021:0.00000000,USA/MS-CDC-2-4513292/2021:0.00000000)NODE_0000844:0.00000891)NODE_0000569:0.00021150,(USA/VA-CDC-LC0047037/2021:0.00015638,(USA/PA-CDC-QDX23760216/2021:0.00013892,(USA/IL-CDC-STM-000053291/2021:0.00013206,(USA/NC-CDC-LC0016056/2021:0.00000000,USA/NC-ECU-CORVASEQ-106685320/2021:0.00000438)NODE_0000849:0.00000494)NODE_0000848:0.00000905)NODE_0000847:0.00000651)NODE_0000845:0.00001143)NODE_0000836:0.00001473)NODE_0000834:0.00001923)NODE_0000561:0.00005754,((Ireland/D-NVRL-21IRL00177/2020:0.00000067,(Ireland/D-NVRL-21IRL00174/2020:0.00000000,Ireland/D-NVRL-21IRL00178/2020:0.00000000)NODE_0000854:0.00000723)NODE_0000852:0.00000881,((Mozambique/CERI-KRISP-K015016/2021:0.00007732,Mozambique/COV-2354-A2003/2021:0.00023732)NODE_0000582:0.00005005,((Qatar/QA.QU_18.13.E9/2021:0.00016969,(Qatar/QA-QU_18-5-2-E2/2021:0.00003075,(Australia/WA626/2021:0.00001348,(Qatar/QA.QU_18.19.B7/2021:0.00023286,((Qatar/QA.QU_18.19.A3/2021:0.00001809,Qatar/QA.QU_18.19.B6/2021:0.00002686)NODE_0000580:0.00019997,(Qatar/QA-QU_18-5-2-A2/2021:0.00000000,Qatar/QA-QU_18-9-C6/2021:0.00005479)NODE_0000867:0.00000327)NODE_0000864:0.00000603)NODE_0000861:0.00000638)NODE_0000857:0.00000850)NODE_0000575:0.00002058)NODE_0000574:0.00004224,((Pakistan/NIH-B16-S12/2021:0.00016894,Qatar/QA.QU_18.14.A7/2021:0.00013388)NODE_0000869:0.00010655,(Spain/NC-CHN-01000341/2021:0.00002865,((Pakistan/NIH-B9-S11/2021:0.00005117,(Pakistan/NIH-S6/2021:0.00000270,(Pakistan/NIH-B12-S7/2021:0.00005327,Pakistan/NIH-B12-S12/2021:0.00004231)NODE_0000595:0.00004148)NODE_0000876:0.00004190)NODE_0000874:0.00010309,(Iran/GRC-S212-Zahedan/2021:0.00016239,(Pakistan/NIH-Sam2/2021:0.00018924,Pakistan/PB-SEARCH-108236/2021:0.00003143)NODE_0000606:0.00001261,(Pakistan/NIH-S12/2021:0.00012360,(Italy/VEN-IZSVe-21RS1452-39_TV/2021:0.00018199,(Pakistan/NIH-B16-S6/2021:0.00024262,(Pakistan/JRCGR_SCV-77/2021:0.00004175,((Australia/QLD1915/2021:0.00000000,Australia/QLD1930/2021:0.00000877)NODE_0000615:0.00015830,(Guam/GU-CDC-2-4611169/2021:0.00015312,((Australia/QLD1880/2021:0.00003200,(Australia/QLD1881/2021:0.00000000,Australia/QLD1892/2021:0.00002630)NODE_0000617:0.00003200)NODE_0000616:0.00004502,(Pakistan/UHSPK3-213/2021:0.00021878,(Pakistan/NIH-B10-S3/2021:0.00007040,((England/BRBR-193E049/2021:0.00004824,England/BRBR-193E128/2021:0.00004824)NODE_0000613:0.00013734,((Japan/IC-1352/2021:0.00000000,Japan/IC-1358/2021:0.00000658)NODE_0000600:0.00009449,(England/MILK-155515C/2021:0.00000177,(England/RAND-1561EA1/2021:0.00000000,(England/MILK-15B9D43/2021:0.00000000,England/MILK-15C32CF/2021:0.00000219)NODE_0000898:0.00004164)NODE_0000897:0.00000616)NODE_0000601:0.00002039)NODE_0000892:0.00000781)NODE_0000890:0.00001194)NODE_0000889:0.00000810)NODE_0000888:0.00001167)NODE_0000885:0.00000816)NODE_0000884:0.00000956)NODE_0000882:0.00001057)NODE_0000881:0.00001237)NODE_0000880:0.00001608)NODE_0000886:0.00002051)NODE_0000879:0.00001250)NODE_0000596:0.00001598)NODE_0000592:0.00002781)NODE_0000870:0.00001232)NODE_0000868:0.00003068)NODE_0000858:0.00000750)NODE_0000856:0.00004427)NODE_0000851:0.00001095)NODE_0000831:0.00001454)NODE_0000830:0.00002599)NODE_0000829:0.00004075)NODE_0000559:0.00001419)NODE_0000558:0.00004809,(((Guatemala/811/2021:0.00001333,USA/OR-OHSU-212010116/2021:0.00021497)NODE_0000621:0.00010515,(India/TG-CCMB-CIA5103/2021:0.00013154,India/TG-CCMB-CIA1021/2021:0.00000003)NODE_0000903:0.00010968)NODE_0000901:0.00025807,((Jordan/Biolab020/2021:0.00035753,(Sweden/KUH-663/2020:0.00000000,Sweden/01_SE100_21CS505472/2021:0.00052792)NODE_0000651:0.00001810)NODE_0000650:0.00000835,(Australia/QLD1527/2021:0.00009290,(Togo/NMIMR-21-TGS-100/2021:0.00016278,(Rwanda/NRLNAT3060/2021:0.00006581,(Sudan/N6724/2021:0.00020768,((Australia/NSW1469/2021:0.00002699,(Greece/114344/2021:0.00000000,Greece/D-3388/2021:0.00000438)NODE_0000630:0.00002480)NODE_0000919:0.00001185,(((Portugal/PT4028/2021:0.00003947,Indonesia/JK-NIHRD-WGS02009/2021:0.00007892,(Singapore/593/2021:0.00000289,(Singapore/768/2021:0.00000000,Singapore/770/2021:0.00000000)NODE_0000926:0.00001604)NODE_0000765:0.00015713)NODE_0000763:0.00005891,(Switzerland/AG-Risch-2150606860/2021:0.00024805,(Slovenia/22-2710/2021:0.00007247,(Belgium/rega-9042/2021:0.00020738,(Denmark/DCGC-84739/2021:0.00016070,(Slovenia/72888/2021:0.00000219,Slovenia/71693/2021:0.00000000)NODE_0000933:0.00000947)NODE_0000931:0.00000723)NODE_0000930:0.00001851)NODE_0000928:0.00002434)NODE_0000927:0.00001253,((Israel/CVL-3237/2021:0.00000000,Israel/CVL-3240/2021:0.00000000)NODE_0000779:0.00001116,(Jordan/Biolab0163/2021:0.00009455,(England/CAMC-14C9AB3/2021:0.00012609,((Netherlands/NH-RIVM-17358/2021:0.00001408,(Netherlands/NH-AUMC-000630/2021:0.00000000,Netherlands/ZH-AUMC-000813/2021:0.00004822)NODE_0000773:0.00004258,((Belgium/rega-5002/2021:0.00000000,Belgium/UZA-UA-CV2140503242/2021:0.00003726)NODE_0000771:0.00003794,((Netherlands/GE-RIVM-20420/2021:0.00000000,Netherlands/GE-RIVM-21799/2021:0.00000438)NODE_0000776:0.00003470,(Belgium/UZA-UA-CV2065357746/2021:0.00004745,(Belgium/rega-5358/2021:0.00001534,Belgium/UZA-UA-CV2052702882/2021:0.00000000)NODE_0000955:0.00000800)NODE_0000954:0.00000917)NODE_0000950:0.00000981)NODE_0000947:0.00000245)NODE_0000768:0.00002188,(France/IDF-HMN-21052140089/2021:0.00016892,(Tanzania/KIDH-03B14/2021:0.00005973,(Canada/AB-ABPHL-15714/2021:0.00001536,(Canada/AB-ABPHL-21765/2021:0.00000000,(Canada/AB-ABPHL-20779/2021:0.00010770,(Canada/AB-ABPHL-21764/2021:0.00000000,((Canada/AB-ABPHL-20740/2021:0.00000000,Canada/AB-ABPHL-20780/2021:0.00000000)NODE_0000966:0.00007817,(Canada/AB-ABPHL-24410/2021:0.00005550,Canada/AB-ABPHL-24217/2021:0.00004674,((Canada/AB-ABPHL-24358/2021:0.00000000,Canada/AB-ABPHL-24657/2021:0.00000438)NODE_0000975:0.00002957,(Canada/AB-ABPHL-24368/2021:0.00001568,(Canada/AB-ABPHL-24871/2021:0.00001804,Canada/AB-ABPHL-24659/2021:0.00000270)NODE_0000983:0.00002175)NODE_0000979:0.00001827)NODE_0000971:0.00002155)NODE_0000789:0.00004678)NODE_0000965:0.00000073)NODE_0000964:0.00002880)NODE_0000963:0.00000408)NODE_0000962:0.00001755)NODE_0000783:0.00009916)NODE_0000959:0.00003028)NODE_0000958:0.00002267)NODE_0000940:0.00002218)NODE_0000939:0.00002326)NODE_0000937:0.00001743)NODE_0000767:0.00001709)NODE_0000756:0.00002064,(((Denmark/DCGC-71786/2021:0.00000000,(Denmark/DCGC-55710/2021:0.00000000,Denmark/DCGC-69727/2021:0.00000000)NODE_0000988:0.00004603)NODE_0000627:0.00014123,(Japan/IC-0919/2021:0.00016995,((Portugal/PT6691/2021:0.00013864,(Switzerland/ZH-ETHZ-610538/2021:0.00000000,Switzerland/AG-Risch-2151300824/2021:0.00001973)NODE_0000632:0.00020001)NODE_0000991:0.00003149,((Lithuania/LTU000_17530_1696857/2021:0.00001542,(Lithuania/LTU000_44583/2021:0.00000521,(Lithuania/S21C666/2021:0.00000773,(Lithuania/VUC36671/2021:0.00006575,Lithuania/LTU000_NMRVI49604/2021:0.00000000)NODE_0001003:0.00001211)NODE_0001001:0.00000625)NODE_0000996:0.00001459)NODE_0000736:0.00006922,((France/PDL-CHUN-0001/2021:0.00000219,France/IDF-CERBAHC-20210206-S19/2021:0.00000000)NODE_0001005:0.00000596,((Gabon/AP264/2021:0.00003750,((Malta/MDxMDH385/2021:0.00000000,Malta/MDxMDH480/2021:0.00008986)NODE_0000728:0.00011788,((Netherlands/ZH-EMC-3455/2021:0.00014475,(Austria/CeMM9583/2021:0.00003236,(Austria/KILM381a/2021:0.00000000,Austria/KILM445/2021:0.00001534)NODE_0000725:0.00006305)NODE_0000724:0.00004225)NODE_0000723:0.00005706,(Belgium/ZNA_21242700/2021:0.00000000,(Netherlands/NH-RIVM-32421/2021:0.00000070,(Netherlands/NH-RIVM-35029/2021:0.00000000,Netherlands/NH-RIVM-35017/2021:0.00000000)NODE_0001020:0.00001604)NODE_0000729:0.00006944)NODE_0001018:0.00003085)NODE_0001013:0.00004319)NODE_0000722:0.00004894)NODE_0001008:0.00001911,(India/JK-NCDC-1509318/2021:0.00008442,((Georgia/Tb-SNGS124/2021:0.00007282,(Thailand/SQ-CONI-0743/2021:0.00001322,Thailand/SQ-CONI-0745/2021:0.00001322)NODE_0000734:0.00003768)NODE_0000733:0.00016280,(Japan/IC-1127/2021:0.00016283,(Sudan/N6714/2021:0.00009067,((Sudan/N6717/2021:0.00000000,Sudan/N6744/2021:0.00000219,Sudan/N6716/2021:0.00000000)NODE_0000657:0.00008530,(Sudan/N6739/2021:0.00008258,(Sudan/N6749/2021:0.00007829,(((Netherlands/FR-RIVM-25577/2021:0.00000537,Italy/MAR_UNIVPM_Marche_32409-06-04-21_WG/2021:0.00001633)NODE_0000654:0.00007435,(Thailand/SQ-CONI-0677/2021:0.00002863,Japan/IC-1048/2021:0.00004617,Benin/NMIMR-356024/2021:0.00001548,(Australia/NSW4766/2021:0.00007955,(India/UP-IGIB-BARN0041736496/2021:0.00000000,India/UP-IGIB-60325941/2021:0.00003068)NODE_0001048:0.00007517)NODE_0001045:0.00010908)NODE_0000751:0.00005986)NODE_0001042:0.00000245,((Aruba/AW-RIVM-16063/2021:0.00000000,Sudan/N6740/2021:0.00006575)NODE_0001051:0.00000346,((Japan/IC-0970/2021:0.00003968,Uganda/UG464/2021:0.00003311)NODE_0001053:0.00002515,(Pakistan/UHS2-Pak-126/2021:0.00016499,((Sudan/N6732/2021:0.00000000,Sudan/N6733/2021:0.00000000)NODE_0001057:0.00000823,(Switzerland/GE-HUG-34057786/2021:0.00000000,(Norway/OUS-10776/2021:0.00008591,Norway/OUS-10769/2021:0.00008591)NODE_0000646:0.00006752)NODE_0001058:0.00008932)NODE_0001056:0.00001210)NODE_0001054:0.00002478)NODE_0001052:0.00002191)NODE_0001050:0.00000419)NODE_0001041:0.00000270)NODE_0001039:0.00000648)NODE_0001038:0.00000492)NODE_0001036:0.00000537)NODE_0001034:0.00000640)NODE_0001030:0.00001361)NODE_0001027:0.00000661)NODE_0001024:0.00001383)NODE_0001007:0.00000415)NODE_0001004:0.00000416)NODE_0000994:0.00000879)NODE_0000990:0.00001078)NODE_0000989:0.00000854)NODE_0000985:0.00000777,((Austria/CeMM3247/2021:0.00000000,Jordan/AM-Biolab021/2021:0.00018849,(Benin/413917/2021:0.00019488,(Singapore/458/2021:0.00002067,Bangladesh/IEDCR-OIS-247/2021:0.00017848,Bangladesh/ideSHi-TR-330/2021:0.00001848,((Bangladesh/BCSIR-NILMRC-795/2021:0.00006017,Bangladesh/CHRF-0509_Pr/2021:0.00004921)NODE_0000746:0.00008129,(Bangladesh/CHRF-0568_Pr/2021:0.00012123,Italy/LAZ-INMI-865/2021:0.00005547)NODE_0001016:0.00003996)NODE_0001014:0.00001949)NODE_0000744:0.00006900)NODE_0001009:0.00007033)NODE_0000741:0.00002761,(Reunion/PIMIT_00190/2021:0.00002081,(Reunion/PIMIT_00218/2021:0.00000256,(Reunion/PIMIT_00172/2021:0.00000000,((Reunion/HCL021075681801/2021:0.00001096,Reunion/PIMIT_06968/2021:0.00000000)NODE_0000667:0.00009720,(Reunion/HCL021081845701/2021:0.00010612,(Reunion/PIMIT_05971/2021:0.00002227,(Reunion/PIMIT_06186/2021:0.00000000,((Reunion/PIMIT_13318/2021:0.00005730,Reunion/HCL021165936501/2021:0.00023264)NODE_0000672:0.00010489,(Reunion/CHU_7210431420/2021:0.00001413,(Reunion/CHU_7210432348/2021:0.00000046,(Reunion/HCL021099135501/2021:0.00003068,Reunion/HCL021091889501/2021:0.00000000)NODE_0001078:0.00002677)NODE_0001077:0.00001805)NODE_0001076:0.00003190)NODE_0001073:0.00000000)NODE_0000671:0.00003103,((Mayotte/IPP21509/2021:0.00015270,(Reunion/CHU7210900366/2021:0.00019250,(Reunion/HCL021160567701/2021:0.00017099,((Reunion/HCL021147480001/2021:0.00002644,(Reunion/HCL0211521767/2021:0.00001618,Reunion/HCL021160603901/2021:0.00001618)NODE_0001092:0.00002560)NODE_0001091:0.00004634,(Reunion/HCL0211521742/2021:0.00004901,(Reunion/HCL021147476701/2021:0.00000270,Reunion/HCL021147760801/2021:0.00000270)NODE_0001094:0.00003097)NODE_0001093:0.00003911)NODE_0001086:0.00001931)NODE_0001085:0.00003685)NODE_0001083:0.00002595)NODE_0000682:0.00012863,(((Reunion/PIMIT_10915/2021:0.00000921,Reunion/PIMIT_10916/2021:0.00000921)NODE_0000681:0.00007449,(Reunion/PIMIT_08655/2021:0.00000000,Reunion/HCL021091944701/2021:0.00001096)NODE_0001098:0.00003548)NODE_0000679:0.00003965,(Reunion/PIMIT_10474/2021:0.00008001,(Reunion/CHU_7210502649/2021:0.00001377,((Reunion/HCL021150848401/2021:0.00014563,(Reunion/CHU798000087600/2021:0.00013888,Reunion/CHU7210807122/2021:0.00008189)NODE_0000714:0.00005716)NODE_0000713:0.00008115,((Reunion/CHU_7210625722/2021:0.00002427,(Reunion/HCL021117207901/2021:0.00000270,Reunion/HCL021117329701/2021:0.00000270)NODE_0001106:0.00003034)NODE_0000719:0.00007801,((France/OCC-CHU-TLS-211931330401/2021:0.00007015,Reunion/HCL021124579701/2021:0.00004823,(Reunion/CHU7210724810/2021:0.00005394,(Reunion/CHU798000072707/2021:0.00002728,(France/OCC-CHU-TLS-2119812150/2021:0.00003624,(Reunion/PIMIT_15993/2021:0.00001888,(Reunion/PIMIT_15277/2021:0.00000000,(Reunion/HCL0211535148/2021:0.00007923,Reunion/HCL021145810201/2021:0.00004854)NODE_0001072:0.00000625)NODE_0001071:0.00000792)NODE_0001069:0.00001079)NODE_0001062:0.00000858)NODE_0001061:0.00001131)NODE_0001059:0.00003155)NODE_0000691:0.00007123,(Reunion/PIMIT_09437/2021:0.00000037,(Reunion/CHU7210523551/2021:0.00002006,((Reunion/PIMIT_16264/2021:0.00008554,(Reunion/HCL021127106001/2021:0.00000270,France/IDF-HMN-21082050215/2021:0.00007722)NODE_0001115:0.00005435)NODE_0001114:0.00004048,((Reunion/HCL021107125101/2021:0.00003236,(Reunion/HCL021107130301/2021:0.00000809,(Reunion/CHU_5210612405/2021:0.00000270,Reunion/HCL021117254501/2021:0.00002681)NODE_0001119:0.00001197)NODE_0001118:0.00002427)NODE_0001117:0.00000739,(Reunion/PIMIT_10621/2021:0.00000000,(France/HDF-IPP15391/2021:0.00007282,(Reunion/PIMIT_15881/2021:0.00004638,(Reunion/PIMIT_15310/2021:0.00004045,(Reunion/PIMIT_15580/2021:0.00000727,(Reunion/CHU7210724930/2021:0.00001096,Reunion/PIMIT_15497/2021:0.00000000)NODE_0001128:0.00001384)NODE_0001127:0.00002880)NODE_0001126:0.00000154)NODE_0001124:0.00003959)NODE_0001123:0.00001924)NODE_0001121:0.00000907)NODE_0001116:0.00001175)NODE_0001113:0.00000801)NODE_0001112:0.00000004)NODE_0001111:0.00001389)NODE_0001107:0.00000693)NODE_0001104:0.00000833)NODE_0001101:0.00001274)NODE_0000690:0.00002678)NODE_0001099:0.00001923)NODE_0001095:0.00001333)NODE_0001079:0.00000833)NODE_0000668:0.00003125)NODE_0001070:0.00003053)NODE_0001068:0.00005184)NODE_0001067:0.00000694)NODE_0001066:0.00001387)NODE_0000662:0.00002433)NODE_0001060:0.00000742)NODE_0000984:0.00001825)NODE_0000922:0.00000091)NODE_0000917:0.00001323)NODE_0000915:0.00000059)NODE_0000913:0.00001150)NODE_0000912:0.00002436)NODE_0000911:0.00007791)NODE_0000622:0.00000410)NODE_0000618:0.00003728)NODE_0000521:0.00001886,((Eswatini/N2779/2020:0.00004447,Kenya/SS2874/2020:0.00011441)NODE_0001667:0.00006513,(Botswana/1224-IN462/2020:0.00008845,Switzerland/NE-ETHZ-431070/2020:0.00009938,(Israel/CVL-1901/2020:0.00005071,Canada/NS-NML-5181/2020:0.00003759)NODE_0001650:0.00005304)NODE_0001648:0.00008891,((Reunion/PIMIT_00127/2021:0.00007465,(Mozambique/COV-2342-A1991/2021:0.00020822,Reunion/PIMIT_00137/2021:0.00000000)NODE_0001138:0.00006588)NODE_0001137:0.00014662,(Bangladesh/BCSIR-JU-04/2020:0.00001698,(Indonesia/JK-NIHRD-WGS02525/2021:0.00011921,(Bangladesh/BCSIR-NILMRC-765/2021:0.00018203,Bangladesh/BCSIR-NILMRC-772/2021:0.00018203)NODE_0001784:0.00004677,((Bangladesh/BCSIR-NILMRC-702/2021:0.00001185,Austria/CeMM8266/2021:0.00008637)NODE_0001789:0.00003010,(Bangladesh/BCSIR-NILMRC-683/2021:0.00003517,((Bangladesh/BCSIR-AFIP-23/2021:0.00003079,(Bangladesh/BCSIR-03/2021:0.00000000,Bangladesh/CHRF-0461/2021:0.00011397)NODE_0001148:0.00005929)NODE_0001147:0.00003627,(Bangladesh/BCSIR-JU-24/2021:0.00001534,Bangladesh/BCSIR-NILMRC-749/2021:0.00000000,Bangladesh/BCSIR-NILMRC-726/2021:0.00000000,(Bangladesh/BCSIR-NILMRC-755/2021:0.00012976,Bangladesh/BCSIR-NILMRC-767/2021:0.00012976)NODE_0001792:0.00000832,(Bangladesh/BCSIR-AFIP-28/2021:0.00001096,Italy/LAZ-IZSLT-21045437/2021:0.00000000)NODE_0001151:0.00003507)NODE_0001791:0.00002104)NODE_0001145:0.00001852)NODE_0001144:0.00000678)NODE_0001100:0.00004439)NODE_0001782:0.00022178)NODE_0001781:0.00001835)NODE_0001778:0.00002619,((Malaysia/IMR_WC75452/2021:0.00004230,(Malaysia/IMR_WC75493/2021:0.00001315,Malaysia/IMR_HTJ105953/2021:0.00014904)NODE_0001154:0.00003134)NODE_0001153:0.00016564,((Malaysia/HPUPM_NGS0005/2020:0.00002793,(Indonesia/JB-NIHRD-WGS00784/2021:0.00000000,(Singapore/1540/2021:0.00013911,(Singapore/1504/2021:0.00007723,(Singapore/1839/2021:0.00012057,(Singapore/1370/2021:0.00000000,Singapore/1706/2021:0.00006137)NODE_0001163:0.00002632)NODE_0001162:0.00002900)NODE_0001160:0.00004434)NODE_0001159:0.00016993)NODE_0001158:0.00014829)NODE_0001801:0.00003119,(Malaysia/IMR_WC106014/2021:0.00007905,(Japan/IC-1284/2021:0.00023227,(Malaysia/9097/2021:0.00003085,(Singapore/1713/2021:0.00028984,(Thailand/DMSc-00525/2021:0.00020111,(((England/MILK-17820FD/2021:0.00025425,Malaysia/IMR_WC107215/2021:0.00000000)NODE_0001171:0.00000715,(Malaysia/IMR_WC124295/2021:0.00000000,(Singapore/421/2021:0.00000000,Indonesia/JI-ITD-42829Nv/2021:0.00008986)NODE_0001173:0.00005041)NODE_0001816:0.00003126)NODE_0001170:0.00000349,((Slovakia/UKBA-2884/2021:0.00005152,(Malaysia/IMR_115548/2021:0.00017546,(Thailand/SQ-CONI-0737/2021:0.00005132,(Indonesia/JI-NIHRD-WGS03630/2021:0.00004638,(Thailand/Songkhla_SEQ1844/2021:0.00003749,((Singapore/910/2021:0.00000000,Singapore/1064/2021:0.00000219)NODE_0001838:0.00004233,(Malaysia/IMR_115156/2021:0.00009258,((Singapore/1071/2021:0.00000000,Malaysia/IMR_WC343372/2021:0.00004822)NODE_0001835:0.00003861,(Malaysia/IMR_565136/2021:0.00012745,(Malaysia/IMR_CV00972/2021:0.00013165,(Indonesia/JI-ITD-42832Nv/2021:0.00000000,Indonesia/JK-UI-MikroFKUI016/2021:0.00002630)NODE_0001188:0.00000891)NODE_0001186:0.00000675)NODE_0001184:0.00000760)NODE_0001180:0.00001233)NODE_0001179:0.00000674)NODE_0001177:0.00000831)NODE_0001140:0.00000889)NODE_0001139:0.00001152)NODE_0001134:0.00001674)NODE_0001132:0.00001413)NODE_0001832:0.00006934,((Malaysia/IMR_WC149069/2021:0.00003434,(Malaysia/IMR_WC139796/2021:0.00001096,Malaysia/IMR_WC130433/2021:0.00000000)NODE_0001191:0.00001242)NODE_0001190:0.00001842,((Malaysia/IMR_WC128230/2021:0.00000000,(Malaysia/IMR_36249/2021:0.00000000,Malaysia/TIDREC-NSC146/2021:0.00017973)NODE_0001815:0.00011836)NODE_0001193:0.00000891,((Malaysia/IMR_90102/2021:0.00003754,Singapore/1149/2021:0.00003754)NODE_0001196:0.00006183,(Thailand/Narathiwat_SEQ16451/2021:0.00021535,Thailand/DMSc-02428/2021:0.00009699,(Thailand/Narathiwat_SEQ15697/2021:0.00007264,Thailand/Narathiwat_SEQ16452/2021:0.00008360)NODE_0001822:0.00012736,(Thailand/Songkhla_SEQ14649/2021:0.00010582,(Thailand/DMSc-02445/2021:0.00000270,Thailand/DMSc-02432/2021:0.00000270)NODE_0001172:0.00003299)NODE_0001824:0.00005473)NODE_0001820:0.00013389)NODE_0001195:0.00006297)NODE_0001192:0.00001973)NODE_0001189:0.00000674)NODE_0001174:0.00000375)NODE_0001169:0.00001074)NODE_0001168:0.00000763)NODE_0001167:0.00000622)NODE_0001166:0.00001731)NODE_0001165:0.00002212)NODE_0001164:0.00017495)NODE_0001800:0.00001313)NODE_0001797:0.00005485,(Eswatini/N2783/2021:0.00017216,(Mauritius/P-033495/2020:0.00000000,(Pakistan/NIH-B10-S18/2021:0.00000000,Pakistan/NIH-B18-S16/2021:0.00000219)NODE_0001295:0.00033523)NODE_0001294:0.00010432,((Denmark/DCGC-60266/2021:0.00032406,Sweden/KUH-660/2020:0.00000000)NODE_0001233:0.00002183,((USA/TX-HMH-MCoV-29476/2021:0.00000000,Russia/MOW-CRIE-D187L0061b/2021:0.00010082)NODE_0001226:0.00007441,(Mauritius/N2029/2021:0.00001570,(Germany/BY-RKI-I-018645/2021:0.00002279,(Kenya/C95376/2021:0.00018035,(Scotland/QEUH-12C89F5/2021:0.00000000,(Kenya/C88566/2021:0.00001261,Poland/NIPH-NIH_ECDC-3183/2021:0.00002576)NODE_0001229:0.00005972)NODE_0001213:0.00001596)NODE_0001212:0.00004189)NODE_0001211:0.00002579)NODE_0001210:0.00004117)NODE_0001208:0.00012026)NODE_0001225:0.00000599,((Eswatini/N4797/2021:0.00021127,(Eswatini/N2793/2021:0.00009827,(Eswatini/N2787/2020:0.00001093,Eswatini/N2786/2020:0.00000000)NODE_0001082:0.00001731)NODE_0001081:0.00002752)NODE_0001080:0.00004484,((((Russia/MOW-CRIE-D187L7/2021:0.00000000,Russia/MOS-SAB-1502/2021:0.00000000)NODE_0001032:0.00014388,(Eswatini/N4795/2021:0.00000000,Eswatini/N4805/2021:0.00006137)NODE_0001033:0.00016141)NODE_0001031:0.00006893,((Mozambique/INS-K008771/2021:0.00007757,Zimbabwe/ZW-42383/2020:0.00004470)NODE_0001222:0.00005776,(Malawi/KRISP-K010154/2020:0.00001398,((Canada/MB-NML-17441/2021:0.00004036,Tanzania/KIDH-02B08/2021:0.00022885)NODE_0001096:0.00004534,(Malawi/CERI-KRISPK015793/2021:0.00018014,(Malawi/MLW-00203/2021:0.00009868,(Malawi/MLW-00205/2021:0.00012799,(Malawi/CERI-KRISP-K015511/2021:0.00015860,(Mozambique/INS-K008805/2021:0.00003968,(Malawi/KRISP-K010254/2021:0.00004507,(Malawi/KRISP-K010189/2021:0.00003958,((Malawi/KRISP-K010299/2021:0.00003751,Malawi/KRISP-K010135/2021:0.00003312)NODE_0001245:0.00000211,((Malawi/CERI-KRISPK015768/2021:0.00003082,Malawi/CERI-KRISPK015787/2021:0.00003301)NODE_0001247:0.00000888,(Wales/PHWC-4B7BB8/2021:0.00000000,(Malawi/CERI-KRISP-K020956/2021:0.00027927,((Malawi/CERI-KRISP-K015122/2021:0.00001574,(Malawi/CERI-KRISP-K015134/2021:0.00000000,Malawi/CERI-KRISPK015796/2021:0.00001534)NODE_0001255:0.00002012)NODE_0001254:0.00001316,(Zambia/ZMB-94239/2021:0.00005081,(Zambia/ZMB-94233/2021:0.00000270,Zambia/ZMB-94238/2021:0.00000270,Zambia/ZMB-94234/2021:0.00000270,Zambia/ZMB-94237/2021:0.00000270)NODE_0001110:0.00004593)NODE_0001109:0.00010301)NODE_0001253:0.00003119)NODE_0001251:0.00005389)NODE_0001250:0.00000463)NODE_0001246:0.00000212)NODE_0001244:0.00000654)NODE_0001243:0.00000549)NODE_0001242:0.00000557)NODE_0001237:0.00000713)NODE_0001236:0.00000666)NODE_0001235:0.00000137)NODE_0001234:0.00001351)NODE_0001232:0.00001734)NODE_0001230:0.00004204)NODE_0001090:0.00001198)NODE_0001227:0.00000734)NODE_0001223:0.00001453,(((Belgium/ULG-16628/2021:0.00041926,(Rwanda/NRLNAT4113/2021:0.00023231,Rwanda/CV2215/2020:0.00000000)NODE_0001131:0.00002695)NODE_0001130:0.00003864,((Austria/CeMM6402/2021:0.00002441,(Austria/CeMM6383/2021:0.00000011,(Austria/CeMM6409/2021:0.00000000,Austria/AKH1/2021:0.00000877)NODE_0001267:0.00001107)NODE_0001265:0.00001772)NODE_0001136:0.00004809,((Kenya/C96848/2021:0.00000000,Kenya/C96849/2021:0.00000000)NODE_0001135:0.00017256,(Netherlands/LI-SQD-00096/2021:0.00001324,Netherlands/LI-SQD-00218/2021:0.00003516)NODE_0001133:0.00020973)NODE_0001268:0.00006870)NODE_0001263:0.00013115)NODE_0001129:0.00004181,(((Finland/HEL-14-290/2021:0.00005345,Finland/THL-202102076/2021:0.00005564)NODE_0001088:0.00002492,(Slovakia/srUVZ_PL6_G12/2021:0.00014264,Russia/MOW-RII-MH15903/2021:0.00011853)NODE_0001089:0.00004532)NODE_0001087:0.00007421,((Mozambique/CERI-KRISP-K016054/2021:0.00025588,(Mozambique/INS-K008162/2021:0.00001796,(Eswatini/N4796/2021:0.00008869,Mozambique/MZ-L-IBV-97025345/2021:0.00005800)NODE_0001291:0.00001475)NODE_0001290:0.00003408)NODE_0001289:0.00008153,(((France/OCC-0001072/2021:0.00005889,(Mozambique/INS-K007939/2020:0.00000988,(Mozambique/COV-2139-A1786/2021:0.00038425,India/TG-RFCH00858_CIB3170/2021:0.00005548)NODE_0001026:0.00001574)NODE_0001025:0.00002493,((Mozambique/CERI-KRISP-K015039/2021:0.00005494,Mozambique/CERI-KRISP-K015063/2021:0.00006590)NODE_0001029:0.00012300,(England/NORW-F24BA/2020:0.00000000,(England/MILK-17B3F9C/2021:0.00014256,(Finland/9160/2021:0.00006187,Finland/9120/2021:0.00006406)NODE_0001023:0.00007850)NODE_0001022:0.00024318)NODE_0001288:0.00001576)NODE_0001286:0.00002560)NODE_0001021:0.00002837,((Eswatini/N2791/2020:0.00001964,Eswatini/N2794/2021:0.00007659,(Eswatini/N4798/2021:0.00013728,(Eswatini/N4801/2021:0.00009433,(Eswatini/N4806/2021:0.00008675,((Portugal/PT7089/2021:0.00002013,(Portugal/PT7161/2021:0.00001096,Portugal/PT7052/2021:0.00000000)NODE_0001303:0.00002670)NODE_0001386:0.00012991,(Mozambique/COV-2373-A2022/2021:0.00014289,Mozambique/COV-2321-A1969/2021:0.00014508,(Mozambique/CERI-KRISP-K016049/2021:0.00010852,(Mozambique/CERI-KRISP-K016001/2021:0.00006157,((Mozambique/CERI-KRISP-K016005/2021:0.00002867,Mozambique/CERI-KRISP-K015075/2021:0.00001332)NODE_0001309:0.00000727,(Italy/FVG-64027898/2021:0.00005323,(Australia/NT190/2021:0.00000000,Australia/NT177/2021:0.00000000)NODE_0001373:0.00003570)NODE_0001372:0.00005284)NODE_0001307:0.00001467)NODE_0001306:0.00000969)NODE_0001256:0.00000588)NODE_0001371:0.00004660)NODE_0001301:0.00002000)NODE_0001300:0.00002730)NODE_0001297:0.00004295)NODE_0001296:0.00001383)NODE_0001370:0.00002656,(Russia/MOS-CRIE-L189H2791u/2021:0.00019017,(Iceland/11259/2021:0.00007881,(Uganda/UG458/2021:0.00009788,(((Rwanda/NRLNAT4121/2021:0.00013587,(Rwanda/NRLNAT4119/2021:0.00009073,(Rwanda/CV2251/2021:0.00009217,(Rwanda/NRLNAT4120/2021:0.00003289,Rwanda/NRLNAT4153/2021:0.00006358)NODE_0001270:0.00003079)NODE_0001269:0.00002705)NODE_0001322:0.00004295)NODE_0001318:0.00002351,(Denmark/DCGC-122081/2021:0.00005108,(Denmark/DCGC-122472/2021:0.00002857,((Denmark/DCGC-123076/2021:0.00000000,Denmark/DCGC-123279/2021:0.00000000)NODE_0001324:0.00001988,(Denmark/DCGC-124172/2021:0.00001146,Denmark/DCGC-122776/2021:0.00000270)NODE_0001326:0.00001500)NODE_0001323:0.00001307)NODE_0001321:0.00002689)NODE_0001316:0.00011487)NODE_0001317:0.00002913,(Rwanda/NRLNAT4152/2021:0.00015256,(Rwanda/NRLNAT4144/2021:0.00009989,Rwanda/NRLNAT4149/2021:0.00009770)NODE_0001328:0.00004828,(Rwanda/NRLNAT4175/2021:0.00011441,(Netherlands/ZH-RIVM-42805/2021:0.00008330,(Rwanda/CV2231/2021:0.00000000,Rwanda/CV2238/2021:0.00000219)NODE_0001334:0.00011399,(USA/FL-CDC-LC0238080/2021:0.00020166,(Rwanda/NRLNAT4115/2021:0.00000000,Rwanda/CV2222/2021:0.00004164)NODE_0001331:0.00004604)NODE_0001330:0.00002630,(England/MILK-16848E5/2021:0.00003077,(Rwanda/NRLNAT4147/2021:0.00001386,(Rwanda/NRLNAT4143/2021:0.00000809,Belgium/MBLGOT062318/2021:0.00002343)NODE_0001293:0.00001454)NODE_0001287:0.00004102)NODE_0001283:0.00002623)NODE_0001329:0.00002673)NODE_0001278:0.00002938)NODE_0001325:0.00004691)NODE_0001314:0.00010005)NODE_0001315:0.00004230)NODE_0001312:0.00008067)NODE_0001313:0.00002914)NODE_0001292:0.00001480)NODE_0001281:0.00002056,((Eswatini/N2776/2020:0.00000000,Eswatini/N2777/2020:0.00000000)NODE_0001335:0.00000673,((Eswatini/N2780/2020:0.00000000,((India/MH-RFIP02052/2021:0.00000251,India/MH-RFIP02046/2021:0.00002224)NODE_0001239:0.00007730,(Poland/AODPiGM-107968/2021:0.00000000,Austria/CeMM8788/2021:0.00012493,(Lithuania/S21C608/2021:0.00004356,(Austria/CeMM8741/2021:0.00008635,(Poland/WGS-CoV_PZH-GUM-0550/2021:0.00012742,(Austria/CeMM6390/2021:0.00000000,(Poland/0239WSN2021_wsseol/2021:0.00000000,Poland/WGS-CoV_PZH-LUM-0111/2021:0.00002630)NODE_0001241:0.00005479)NODE_0001347:0.00000907)NODE_0001346:0.00000714)NODE_0001345:0.00002516)NODE_0001341:0.00000027)NODE_0001240:0.00006447)NODE_0001238:0.00010407)NODE_0001337:0.00000746,(((Kenya/C80876/2021:0.00003327,Tanzania/KIDH-03B11/2021:0.00017793)NODE_0001120:0.00004802,((Russia/MOW-CRIE-L188K0250u/2021:0.00001615,Russia/BEL-RII-MH17672S/2021:0.00005561)NODE_0001201:0.00018098,(India/GJ-GBRC585b/2021:0.00000000,India/GJ-GBRC588/2021:0.00000000,India/GJ-GBRC584a/2021:0.00000000)NODE_0001202:0.00004809)NODE_0001200:0.00005731)NODE_0001350:0.00003210,((USA/CA-Stanford-07_S10/2021:0.00007977,(Poland/NIPH-NIH_ECDC-633/2021:0.00011520,Slovakia/UKBA-1617/2021:0.00011301)NODE_0001360:0.00001498)NODE_0001357:0.00003033,(((Malawi/MLW-00077/2021:0.00024275,(Kenya/SS1436_3_0/2021:0.00009709,Kenya/SS566/2021:0.00009709)NODE_0001249:0.00014567)NODE_0001248:0.00006989,(Malawi/CERI-KRISP-K015132/2021:0.00007251,(Tanzania/KIDH-02B06/2021:0.00007748,(Kenya/SS419/2021:0.00003736,Kenya/SS417/2021:0.00003736)NODE_0001207:0.00010807)NODE_0001206:0.00005859)NODE_0001205:0.00003411)NODE_0001364:0.00006611,(((Australia/QLD1710/2021:0.00007018,Tanzania/KIDH-02B05/2021:0.00015347)NODE_0001185:0.00010950,(Slovakia/UKBA-1630/2021:0.00008572,(Kenya/C99134/2021:0.00029699,Eswatini/N4800/2021:0.00006685)NODE_0001378:0.00002325)NODE_0001377:0.00004575)NODE_0001375:0.00001658,(Rwanda/NRLNAT4004/2021:0.00005377,(Eswatini/N2784/2021:0.00005449,(((Ethiopia/12252/2021:0.00012373,(England/210190688/2021:0.00001192,(Switzerland/VS-33063351/2021:0.00001421,(Rwanda/NRLNAT4057/2021:0.00020914,Rwanda/NRLNAT4018/2021:0.00004914)NODE_0001387:0.00004178)NODE_0001017:0.00002401)NODE_0001384:0.00001099)NODE_0001383:0.00001204,(Estonia/15733403/2021:0.00010311,(Germany/SN-RKI-I-028204/2021:0.00008163,((Croatia/788/2021:0.00000000,Croatia/1400/2021:0.00002411)NODE_0001258:0.00002201,(Croatia/819/2021:0.00000270,(Croatia/1229/2021:0.00000000,Croatia/1228/2021:0.00000000)NODE_0001394:0.00002900)NODE_0001393:0.00002370)NODE_0001257:0.00006620)NODE_0001390:0.00002587)NODE_0001388:0.00001951)NODE_0001382:0.00000322,(((Singapore/154/2021:0.00005326,Switzerland/BL-ETHZ-461343/2021:0.00001599)NODE_0001220:0.00004201,(Turkey/HSGM-18881/2021:0.00006174,Kenya/SS1459_15_0/2021:0.00024585)NODE_0001035:0.00012996)NODE_0001399:0.00000760,(((Norway/OUS-01700/2021:0.00005050,Rwanda/NRLNAT3064/2021:0.00005050)NODE_0001405:0.00001980,((Denmark/DCGC-32298/2021:0.00001317,(Denmark/DCGC-32262/2021:0.00000000,Switzerland/GEN2734/2021:0.00001315)NODE_0001410:0.00001317)NODE_0001176:0.00002518,(Russia/SPE-RII-27029S/2021:0.00008062,(Slovakia/UKBA-1611/2021:0.00003359,(Poland/PL_P1525/2021:0.00011628,(Denmark/DCGC-42233/2021:0.00000000,Denmark/DCGC-43091/2021:0.00000000,Denmark/DCGC-49963/2021:0.00001534)NODE_0001308:0.00002422)NODE_0001413:0.00000937)NODE_0001412:0.00002293)NODE_0001305:0.00002786)NODE_0001406:0.00000784)NODE_0001403:0.00001123,(Sweden/21-20582/2021:0.00006940,(((England/CAMC-145B9AA/2021:0.00000000,England/CAMC-145BA2F/2021:0.00000000)NODE_0001157:0.00018075,(Slovenia/117472/2021:0.00011336,(France/IDF-IPP03335/2021:0.00001182,(Canada/Qc-L00329053001/2021:0.00000494,(Canada/QC-L00328926001/2021:0.00000000,Canada/Qc-L00322764/2021:0.00000000)NODE_0001424:0.00000494)NODE_0001421:0.00000907)NODE_0001272:0.00003360)NODE_0001419:0.00002574)NODE_0001417:0.00000684,((Turkey/HSGM-1633/2021:0.00003966,(Slovenia/107667/2021:0.00008123,Rwanda/NRLNAT3063/2021:0.00001328,(Germany/NW-RKI-I-022390/2021:0.00000000,(Uganda/UG388/2021:0.00004435,Kenya/SS2955/2021:0.00002024,(Japan/IC-1102/2021:0.00011690,(Uganda/UG648/2021:0.00003119,Uganda/UG650/2021:0.00002242)NODE_0001344:0.00020407)NODE_0001343:0.00002388,(Tanzania/KIDH-03B12/2021:0.00007732,((Kenya/C98280/2021:0.00005710,Kenya/C95476/2021:0.00001326)NODE_0001348:0.00013222,((Kenya/C88497/2021:0.00001260,(Kenya/C101872/2021:0.00000270,Kenya/C101865/2021:0.00000270)NODE_0001352:0.00022469)NODE_0001440:0.00001643,(England/CAMC-14D24E6/2021:0.00002545,Kenya/C95357/2021:0.00009121,(Kenya/C93080/2021:0.00004662,(Kenya/C96437/2021:0.00000000,Kenya/C96439/2021:0.00000000)NODE_0001355:0.00008826)NODE_0001385:0.00002048)NODE_0001353:0.00002988)NODE_0001439:0.00001783)NODE_0001437:0.00001513)NODE_0001435:0.00001524)NODE_0001342:0.00003236)NODE_0001431:0.00001986)NODE_0001339:0.00004172)NODE_0001428:0.00001338,((Oman/rega-OM-67/2021:0.00006387,Rwanda/NRLNAT3065/2021:0.00006387)NODE_0001445:0.00001442,((England/RAND-13EB102/2021:0.00005950,(Poland/PL_P286/2021:0.00000000,Poland/PL_P793/2021:0.00000219)NODE_0001284:0.00002443,(Ireland/D-NVRL-88IRL80875/2021:0.00004758,(Romania/Bucuresti_440986/2021:0.00001096,Romania/VL-6119/2021:0.00000000)NODE_0001451:0.00002128)NODE_0001285:0.00006891)NODE_0001282:0.00008561,(((Tanzania/KIDH-01B01/2021:0.00002238,Switzerland/GE-33054375/2021:0.00002238)NODE_0001457:0.00001323,(Slovenia/120199/2021:0.00011001,((Kenya/C87229/2021:0.00008596,India/KA-SEQ-2740_S97_R1_001/2021:0.00014294)NODE_0001461:0.00002073,(Croatia/HRV000_96/2021:0.00000000,(Croatia/942/2021:0.00002411,Russia/SVE-RII-MH15058S/2021:0.00000000)NODE_0001464:0.00000877)NODE_0001252:0.00003655)NODE_0001460:0.00001867)NODE_0001458:0.00001765)NODE_0001455:0.00000663,(((Thailand/CU-SI2105809-NT/2021:0.00001537,(Thailand/CU-SI2107327-NT/2021:0.00000000,Thailand/CU-SI2107331-NT/2021:0.00000000)NODE_0001469:0.00003509)NODE_0001279:0.00003930,(Israel/CVL-7496/2021:0.00003191,(Slovakia/CeMM4320/2021:0.00004187,(Tanzania/KIDH-02B02/2021:0.00019410,((Estonia/Cov10856/2021:0.00004686,(Estonia/C066951/2021:0.00001132,(Estonia/15798383/2021:0.00001753,Estonia/Cov10935/2021:0.00000000)NODE_0001481:0.00002228)NODE_0001065:0.00002678)NODE_0001064:0.00005999,((Kenya/C94432/2021:0.00013352,(Kenya/C91601/2021:0.00000000,(Kenya/C92937/2021:0.00000000,Kenya/C93639/2021:0.00000877)NODE_0001486:0.00001973)NODE_0001075:0.00009626)NODE_0001074:0.00005504,(Norway/3386/2021:0.00000000,(England/CAMC-13D38AE/2021:0.00003072,(Kenya/C88712/2021:0.00000000,Kenya/C88713/2021:0.00000000)NODE_0001490:0.00005483)NODE_0001489:0.00004380)NODE_0001488:0.00000665)NODE_0001483:0.00000596)NODE_0001477:0.00000834)NODE_0001474:0.00000996)NODE_0001472:0.00000976)NODE_0001063:0.00002056)NODE_0001466:0.00000678,((Ireland/G-NVRL-21IRL31879/2021:0.00008412,((Canada/ABPHL-02821/2021:0.00000000,Canada/ABPHL-04566/2021:0.00000000)NODE_0001500:0.00000747,(((Switzerland/BS-UHB-42677705/2021:0.00003070,(Belgium/ULG-12636/2021:0.00001618,(Luxembourg/LNS0470656/2021:0.00001976,Luxembourg/LNS2788703/2021:0.00000661)NODE_0001299:0.00002492)NODE_0001298:0.00004739)NODE_0001504:0.00001141,((Tanzania/KIDH-01B10/2021:0.00000000,Sweden/21-20546/2021:0.00000877)NODE_0001509:0.00000566,(Rwanda/NRLNAT4006/2021:0.00006581,(Spain/CT-HUGTiPM008LN0E10/2021:0.00006379,France/GES-HMN-21032170409/2021:0.00005941)NODE_0001511:0.00004366)NODE_0001510:0.00001438)NODE_0001508:0.00001015)NODE_0001503:0.00000483,(((Oman/5215320/2021:0.00004190,(Oman/rega-OM-49/2021:0.00007946,Oman/5219579/2021:0.00005754)NODE_0001524:0.00006546)NODE_0001302:0.00005050,(Germany/SN-RKI-I-028190/2021:0.00002630,Oman/5213230/2021:0.00000000,(England/RAND-14E1F3E/2021:0.00009660,((Germany/BB-RKI-I-133826/2021:0.00000219,Germany/BB-RKI-I-133814/2021:0.00000000)NODE_0001125:0.00010467,(Germany/un-RKI-I-081449/2021:0.00000219,Germany/un-RKI-I-076412/2021:0.00000000)NODE_0001530:0.00001481)NODE_0001528:0.00004891)NODE_0001526:0.00003272)NODE_0001122:0.00003322)NODE_0001521:0.00001490,(Canada/AB-ABPHL-05209/2021:0.00001318,(Poland/PL-P1200/2021:0.00000270,((Poland/PZH-GUM-1025/2021:0.00003556,Poland/WGS-CoV-PZH-UMB-0767/2021:0.00000269)NODE_0001535:0.00005684,(Poland/PZH-GUM-0957/2021:0.00007282,((Poland/WGS-CoV_PZH-LUM-0801/2021:0.00002621,(Poland/WGS-CoV_PZH-LUM-0807/2021:0.00001129,Poland/WGS-CoV_PZH-LUM-0826/2021:0.00001348)NODE_0001367:0.00001711)NODE_0001366:0.00002659,((Poland/PZH-GUM-1689/2021:0.00003549,(Poland/PZH-GUM-1719/2021:0.00000888,Poland/0875WSN2021_wsseol/2021:0.00001326)NODE_0001369:0.00003538)NODE_0001368:0.00005191,(Poland/WGS-CoV_PZH-LUM-0964/2021:0.00001166,(Norway/12709/2021:0.00000877,Poland/WGS-CoV_PZH-GUM-1215/2021:0.00000000)NODE_0001547:0.00001604)NODE_0001545:0.00002532)NODE_0001541:0.00002020)NODE_0001362:0.00003755)NODE_0001361:0.00001959)NODE_0001359:0.00001988)NODE_0001358:0.00008939)NODE_0001531:0.00002178)NODE_0001516:0.00000759)NODE_0001502:0.00000437)NODE_0001499:0.00000432)NODE_0001493:0.00000645,((Kenya/C81824/2021:0.00003194,(Estonia/C015278/2021:0.00001443,Tanzania/KIDH-02B09/2021:0.00012621)NODE_0001161:0.00006135)NODE_0001551:0.00000903,(Switzerland/SZ-ETHZ-500792/2021:0.00007875,((Croatia/738/2021:0.00000000,Croatia/1708/2021:0.00003726)NODE_0001084:0.00008420,(((Switzerland/BS-UHB-65281112/2021:0.00008284,(England/MILK-11C130E/2021:0.00000000,Rwanda/NRLNAT3067/2021:0.00000219)NODE_0001560:0.00000832)NODE_0001559:0.00000742,(Ireland/G-NVRL-ec85IRL45553/2021:0.00003544,((Canada/BC-BCCDC-38692/2021:0.00000000,Canada/BC-BCCDC-59807/2021:0.00002849)NODE_0001047:0.00004030,(((Switzerland/ZH-ETHZ-580037/2021:0.00000000,Estonia/16059198/2021:0.00002630)NODE_0001046:0.00004958,(Germany/BY-RKI-I-124227/2021:0.00005041,Germany/un-RKI-I-085492/2021:0.00000000)NODE_0001568:0.00002547)NODE_0001565:0.00006312,((Germany/SN-RKI-I-183894/2021:0.00019301,(Germany/un-RKI-I-065003/2021:0.00000000,(Germany/BW-RKI-I-160558/2021:0.00009136,(Germany/BY-RKI-I-126389/2021:0.00000000,(Germany/BY-RKI-I-167321/2021:0.00000083,Germany/BY-RKI-I-165151/2021:0.00005124)NODE_0001573:0.00005177)NODE_0001572:0.00002123)NODE_0001571:0.00002042)NODE_0001570:0.00001329)NODE_0001478:0.00001767,(Estonia/Cov11396/2021:0.00004231,Denmark/DCGC-62077/2021:0.00000067,((Luxembourg/LNS7487061/2021:0.00000000,Spain/HUSE-00174/2021:0.00000219)NODE_0001576:0.00001646,(Estonia/Cov11447/2021:0.00000680,(Switzerland/ZH-ETHZ-571590/2021:0.00001348,(Switzerland/SG-CLM-04129137/2021:0.00000000,Switzerland/SG-CLM-04219045/2021:0.00001973)NODE_0001579:0.00002225)NODE_0001578:0.00000866)NODE_0001577:0.00002500)NODE_0001575:0.00000613)NODE_0001055:0.00003248)NODE_0001049:0.00002475)NODE_0001564:0.00002404)NODE_0001043:0.00002802)NODE_0001561:0.00000660)NODE_0001558:0.00001181,(((Belgium/rega-10223/2021:0.00014009,Mozambique/CERI-KRISP-K016058/2021:0.00005242)NODE_0001143:0.00005902,(Burundi/UG520/2021:0.00014188,(Kenya/C94433/2021:0.00000000,Kenya/C94773/2021:0.00000877)NODE_0001183:0.00007612)NODE_0001182:0.00006600)NODE_0001582:0.00008015,(((Austria/CeMM5879/2021:0.00000658,Turkey/HSGM-3199/2021:0.00000000)NODE_0001590:0.00000976,(Turkey/HSGM-5528/2021:0.00005634,(Netherlands/GE-RIVM-16031/2021:0.00000658,Netherlands/NH-RIVM-16111/2021:0.00000000)NODE_0001187:0.00005196)NODE_0001591:0.00000821)NODE_0001588:0.00000805,((Rwanda/NRLNAT4001/2021:0.00005114,(Kenya/SS258/2021:0.00000000,Kenya/SS257/2021:0.00000000,Kenya/SS266/2021:0.00000000,Kenya/SS260/2021:0.00000000,Kenya/SS255/2021:0.00000000)NODE_0001266:0.00004894)NODE_0001596:0.00002051,(USA/WA-UW-21061565944/2021:0.00030773,(((Denmark/DCGC-63452/2021:0.00000000,Denmark/DCGC-67716/2021:0.00000000)NODE_0001146:0.00006056,(Turkey/HSGM-6108/2021:0.00000000,((Turkey/HSGM-B4595/2021:0.00000000,Turkey/HSGM-B15800/2021:0.00014027)NODE_0001040:0.00005408,(Turkey/HSGM-B15804/2021:0.00016459,Turkey/HSGM-B3252/2021:0.00002212)NODE_0001609:0.00002977)NODE_0001607:0.00002044)NODE_0001037:0.00005179)NODE_0001604:0.00001104,((England/MILK-1251636/2021:0.00000877,Netherlands/ZH-EMC-2326/2021:0.00000000)NODE_0001611:0.00001128,(Norway/10701/2021:0.00017105,((Netherlands/NH-RIVM-14039/2021:0.00000000,Turkey/HSGM-GA5/2021:0.00000658)NODE_0001616:0.00001377,(((Netherlands/GE-RIVM-14536/2021:0.00000877,Angola/KRISP-K010867/2021:0.00000000)NODE_0001621:0.00000887,(Turkey/HSGM-18924/2021:0.00007933,(Norway/6143/2021:0.00002019,Turkey/HSGM-13268/2021:0.00003115)NODE_0001623:0.00002407)NODE_0001622:0.00001064)NODE_0001619:0.00001222,((Turkey/HSGM-4829/2021:0.00000000,Turkey/HSGM-4830/2021:0.00000000)NODE_0001627:0.00001648,((((Sweden/SE1410232672/2021:0.00000000,Sweden/SE1410160893/2021:0.00000000)NODE_0001634:0.00001289,(Sweden/SE1410399332/2021:0.00000000,Sweden/SE1410375257/2021:0.00000000)NODE_0001635:0.00001289)NODE_0001632:0.00000698,((Kenya/SS256/2021:0.00000000,Sweden/3933378163/2021:0.00002849)NODE_0001637:0.00000980,(Tanzania/KIDH-03B18/2021:0.00007062,(Tanzania/KIDH-02B10/2021:0.00002413,Kenya/LTN-364/2021:0.00026961)NODE_0001639:0.00004429)NODE_0001638:0.00003781)NODE_0001636:0.00001225)NODE_0001629:0.00000712,((Denmark/DCGC-64391/2021:0.00000000,Switzerland/BL-ETHZ-510351/2021:0.00000000)NODE_0001644:0.00001316,(Netherlands/GR-RIVM-20013/2021:0.00004905,((Sweden/21-52377/2021:0.00000438,Sweden/21-52461/2021:0.00000000)NODE_0001214:0.00005871,(Sweden/3940429963/2021:0.00001604,((Sweden/1912301263/2021:0.00000000,(Sweden/3555458193/2021:0.00004384,Sweden/1454917664/2021:0.00000000)NODE_0001653:0.00000658)NODE_0001651:0.00000884,(Sweden/SE1410632469/2021:0.00000306,(Sweden/DC110604891/2021:0.00004507,(Sweden/DC110890831/2021:0.00003068,Sweden/20028497P/2021:0.00000000)NODE_0001656:0.00002534)NODE_0001655:0.00000402)NODE_0001215:0.00004961)NODE_0001649:0.00000940)NODE_0001536:0.00001418)NODE_0001209:0.00002978)NODE_0001646:0.00001453)NODE_0001642:0.00001163)NODE_0001628:0.00000703)NODE_0001625:0.00000681)NODE_0001617:0.00000583)NODE_0001613:0.00000167)NODE_0001612:0.00000680)NODE_0001610:0.00000333)NODE_0001600:0.00000380)NODE_0001599:0.00000502)NODE_0001593:0.00000534)NODE_0001586:0.00000501)NODE_0001581:0.00000692)NODE_0001557:0.00000404)NODE_0001554:0.00000332)NODE_0001553:0.00000606)NODE_0001550:0.00000576)NODE_0001491:0.00000157)NODE_0001465:0.00000489)NODE_0001452:0.00000206)NODE_0001447:0.00000551)NODE_0001444:0.00000543)NODE_0001427:0.00000085)NODE_0001416:0.00000674)NODE_0001415:0.00000555)NODE_0001402:0.00000162)NODE_0001396:0.00000106)NODE_0001381:0.00000536)NODE_0001380:0.00000366)NODE_0001379:0.00000441)NODE_0001374:0.00000716)NODE_0001363:0.00000969)NODE_0001356:0.00001426)NODE_0001349:0.00002097)NODE_0001336:0.00000364)NODE_0001333:0.00000488)NODE_0001280:0.00000603)NODE_0001275:0.00000367)NODE_0001271:0.00000959)NODE_0001259:0.00001257)NODE_0001221:0.00001124)NODE_0001216:0.00000591)NODE_0001015:0.00004899,((Netherlands/NH-RIVM-21595/2020:0.00009782,Eswatini/N2792/2021:0.00011971)NODE_0001701:0.00006770,(((((Lesotho/N3411/2021:0.00004155,Lesotho/N3410/2020:0.00000000)NODE_0001762:0.00001750,(Lesotho/N3427/2021:0.00006030,((Botswana/R09B34-BHP-AAB25282/2021:0.00000000,Botswana/R09B34_BHP_AAB25282/2021:0.00000000)NODE_0001764:0.00016834,(Lesotho/N3423/2021:0.00002304,(Lesotho/N3418/2021:0.00000000,(Japan/IC-1303/2021:0.00004232,(Denmark/DCGC-108670/2021:0.00002739,(Denmark/DCGC-108966/2021:0.00001348,(Denmark/DCGC-111503/2021:0.00000000,(Denmark/DCGC-119631/2021:0.00000000,Belgium/rega-10513/2021:0.00000658)NODE_0001677:0.00001534)NODE_0001676:0.00001348)NODE_0001675:0.00001391)NODE_0001672:0.00001931)NODE_0001767:0.00022946)NODE_0001670:0.00002304)NODE_0001765:0.00002256)NODE_0001666:0.00001471)NODE_0001664:0.00002944)NODE_0001760:0.00005103,(Lesotho/N3416/2021:0.00011178,((Israel/1997470631/2021:0.00000000,Israel/1998241805/2021:0.00000877)NODE_0001690:0.00014277,((Israel/CVL-1291/2020:0.00000000,(Israel/CVL-10002/2021:0.00012362,(Israel/CVL-9747/2021:0.00008329,Israel/CVL-6472/2021:0.00000000)NODE_0001685:0.00002061)NODE_0001683:0.00005827)NODE_0001682:0.00003999,(Israel/CVL-8769/2020:0.00000796,(Israel/CVL-947/2020:0.00001852,(Israel/CVL-11497/2021:0.00011302,(Israel/CVL-10577/2021:0.00000940,(Israel/CVL-8782/2021:0.00000000,Israel/CVL-9269/2021:0.00000658)NODE_0001694:0.00001378)NODE_0001693:0.00003129)NODE_0001692:0.00011153)NODE_0001687:0.00002004)NODE_0001695:0.00000799)NODE_0001691:0.00001074)NODE_0001689:0.00001504)NODE_0001688:0.00002899)NODE_0001661:0.00001157,(((Australia/NSW3876/2021:0.00000000,Australia/NSW3872/2021:0.00000000)NODE_0001669:0.00008201,((Seychelles/G40372/2021:0.00001096,Seychelles/G38723/2021:0.00000000,Seychelles/G38725/2021:0.00000000,(Seychelles/SS459/2021:0.00004213,Seychelles/SS461/2021:0.00007282)NODE_0001748:0.00010253)NODE_0001747:0.00002881,(((Seychelles/SS499/2021:0.00002018,Seychelles/SS505/2021:0.00002676)NODE_0001743:0.00005035,(Seychelles/SS493/2021:0.00004002,(Seychelles/SS492/2021:0.00001152,Seychelles/SS504/2021:0.00001809)NODE_0001608:0.00002851)NODE_0001605:0.00003051)NODE_0001742:0.00016451,(Seychelles/SS458/2021:0.00004837,(Seychelles/SS486/2021:0.00007505,(Seychelles/SS506/2021:0.00007457,((Seychelles/SS488/2021:0.00000000,Seychelles/SS467/2021:0.00000000)NODE_0001756:0.00003297,(Seychelles/SS978/2021:0.00001997,Israel/SMC-7003340/2021:0.00002217)NODE_0001710:0.00001957)NODE_0001708:0.00002626)NODE_0001707:0.00001582)NODE_0001706:0.00002153)NODE_0001751:0.00012969)NODE_0001702:0.00002390)NODE_0001741:0.00012334)NODE_0001697:0.00002244,(((Denmark/DCGC-38932/2021:0.00008857,Zimbabwe/ZW-42302/2020:0.00003159,(Mozambique/INS-K007981/2021:0.00003286,Ghana/NMIMR-TRA-186/2021:0.00004601)NODE_0001715:0.00001406)NODE_0001684:0.00003667,(Mozambique/COV-2140-A1787/2021:0.00041603,(Malawi/CERI-KRISP-K015352/2020:0.00000995,Malawi/CERI-KRISP-K015356/2020:0.00000995,(Malawi/CERI-KRISP-K015357/2020:0.00000000,Malawi/CERI-KRISP-K015358/2020:0.00000000)NODE_0001718:0.00000995)NODE_0001705:0.00001600)NODE_0001704:0.00002482)NODE_0001713:0.00001769,(((England/QEUH-CCC471/2020:0.00000000,USA/MD-MDH-0831/2021:0.00008104)NODE_0001709:0.00004763,((Ireland/D-NVRL-20IRL12122/2020:0.00001424,Brunei/3/2021:0.00006245)NODE_0001654:0.00001776,(Mozambique/INS-K008154/2021:0.00005035,Ireland/MO-NVRL-80IRL69593/2020:0.00000000)NODE_0001730:0.00001670)NODE_0001652:0.00002875)NODE_0001723:0.00000714,(((Mozambique/MZ-L-IBV-97025326/2021:0.00014075,(Zimbabwe/ZW-41942/2020:0.00000735,Kenya/C95007/2021:0.00028350)NODE_0001758:0.00001945)NODE_0001735:0.00001495,(Italy/TUS-Siena7/2021:0.00012364,((Rwanda/NRLNAT3062/2021:0.00000000,Rwanda/NRLNAT3061/2021:0.00000000)NODE_0001721:0.00002902,(Rwanda/NRLNAT4058/2021:0.00002192,Rwanda/NRLNAT4059/2021:0.00000000)NODE_0001722:0.00027011)NODE_0001720:0.00003544,((Uganda/UG446/2021:0.00006605,Uganda/UG405/2021:0.00006605)NODE_0001728:0.00009574,(Japan/PG-20761/2021:0.00000309,(Japan/PG-21331/2021:0.00000000,Japan/PG-21330/2021:0.00000000)NODE_0001744:0.00000747)NODE_0001729:0.00003377)NODE_0001727:0.00002761,((Uganda/UG367/2021:0.00005949,Mozambique/CERI-KRISP-K016046/2021:0.00015592)NODE_0001714:0.00004284,((Uganda/UG392/2021:0.00000000,Uganda/UG399/2021:0.00000658)NODE_0001717:0.00004232,((Tanzania/KIDH-03B07/2021:0.00012800,(Rwanda/NRLNAT4028/2021:0.00003613,Germany/un-RKI-I-065126/2021:0.00002955)NODE_0001754:0.00002612)NODE_0001753:0.00002446,(Russia/AMU-RII-MH18376S/2021:0.00008036,Russia/SPE-RII-MH17226S/2021:0.00008474,(Russia/MOW-RII-MH22371S/2021:0.00002914,Russia/MOW-RII-MH25057S/2021:0.00002914)NODE_0001726:0.00013670)NODE_0001724:0.00009840)NODE_0001752:0.00003890)NODE_0001749:0.00002494)NODE_0001745:0.00003447)NODE_0001711:0.00004302)NODE_0001733:0.00001056,(((Latvia/1611/2021:0.00006495,(Latvia/1992/2021:0.00004231,(Latvia/1998/2021:0.00002716,(Latvia/1996/2021:0.00001534,Latvia/1393/2021:0.00000000)NODE_0001761:0.00001182)NODE_0001663:0.00001515)NODE_0001662:0.00001825)NODE_0001774:0.00014577,((Angola/KRISP-K010857/2021:0.00006153,((Angola/KRISP-K009769/2021:0.00000000,Angola/KRISP-K009770/2021:0.00000000)NODE_0001674:0.00005685,(Belgium/UZA-UA-CV2009195655/2021:0.00006412,(Angola/KRISP-K009789/2021:0.00002540,Uganda/UG449/2021:0.00011964)NODE_0001673:0.00001900)NODE_0001769:0.00002341)NODE_0001671:0.00002880)NODE_0001766:0.00001803,(Ghana/WACCBIP-GS543/2021:0.00009939,((Belgium/UGent-1338/2021:0.00002643,(Angola/CERI-KRISP-K011678/2021:0.00003295,USA/IL-RIPHL_10273_G/2021:0.00028281)NODE_0001665:0.00008554)NODE_0001773:0.00001676,((Angola/CERI-KRISP-K023621/2021:0.00023047,Angola/CERI-KRISP-K023645/2021:0.00026554,(Angola/CERI-KRISP-K021744/2021:0.00008725,(Angola/CERI-KRISP-K014875/2021:0.00003769,(Angola/CERI-KRISP-K021636/2021:0.00016459,(Angola/CERI-KRISP-K021754/2021:0.00005534,(Angola/CERI-KRISP-K023610/2021:0.00017790,(Angola/CERI-KRISP-K021749/2021:0.00003726,Angola/CERI-KRISP-K014883/2021:0.00000000)NODE_0001783:0.00000694)NODE_0001780:0.00001114)NODE_0001779:0.00001061)NODE_0001679:0.00000900)NODE_0001678:0.00001230)NODE_0001734:0.00003144)NODE_0001732:0.00012091,((Mozambique/MZ-L-IBV-97025366/2021:0.00000000,Eswatini/N4803/2021:0.00013589)NODE_0001786:0.00000751,((Malawi/CERI-KRISP-K020973/2021:0.00009694,Kenya/KDH-341/2021:0.00014296)NODE_0001788:0.00002166,(Tanzania/KIDH-03B13/2021:0.00012573,((Angola/KRISP-K010850/2021:0.00000000,Belgium/rega-3526/2021:0.00000219)NODE_0001794:0.00001680,((Bangladesh/CHRF-0272_Pr/2021:0.00000000,Botswana/R17B16_BHP_AAB56570/2021:0.00010082)NODE_0001796:0.00013806,(Belgium/UZA-UA-CV2009498880/2021:0.00000000,Belgium/UZA-UA-CV2008146136/2021:0.00000877)NODE_0001798:0.00000874)NODE_0001795:0.00001025)NODE_0001793:0.00002126)NODE_0001790:0.00002136)NODE_0001787:0.00001384)NODE_0001785:0.00000853)NODE_0001775:0.00001181)NODE_0001772:0.00002113)NODE_0001771:0.00001305)NODE_0001763:0.00001061)NODE_0001759:0.00001847,((Botswana/R22B43_BHP_AAB83493/2021:0.00031205,(Uganda/UG396/2021:0.00009024,Tanzania/KIDH-02B12/2021:0.00014722)NODE_0001658:0.00002455)NODE_0001657:0.00008006,((Netherlands/ZH-EMC-1459/2021:0.00000117,Netherlands/ZH-EMC-1754/2021:0.00000117,(Netherlands/UT-RIVM-15532/2021:0.00000000,(Netherlands/UT-RIVM-25163/2021:0.00008091,Finland/THL-202112170/2021:0.00010502)NODE_0001805:0.00008786)NODE_0001804:0.00000555)NODE_0001006:0.00004458,((Mexico/NLE-InDRE_FB14853_S2035/2021:0.00015137,Mozambique/COV-2185-A1832/2021:0.00025219)NODE_0000998:0.00012381,((Ghana/WACCBIP-GS550/2021:0.00004245,(Australia/QLD1735/2021:0.00005079,Israel/CVL-12780/2021:0.00012312)NODE_0001716:0.00002454)NODE_0001000:0.00002277,(Ghana/WACCBIP-TRA665/2021:0.00000000,Ghana/WACCBIP-TRA664/2021:0.00000000,Ghana/nCoV-TRA-664/2021:0.00000000)NODE_0001002:0.00014412)NODE_0000999:0.00006969)NODE_0000997:0.00002043,(Switzerland/TI-EOC-902_25933971/2021:0.00028285,(France/IDF-APHP-HEGP-17-41-2131881107/2021:0.00015469,(Germany/BW-RKI-I-149816/2021:0.00019548,(Germany/BY-RKI-I-041955/2021:0.00000000,(Israel/CVL-13617/2021:0.00001632,Israel/CVL-13842/2021:0.00006673)NODE_0001012:0.00017875,(England/PHEC-3L04AL56/2021:0.00035100,Botswana/R16B4_BHP_444124/2021:0.00002442)NODE_0001817:0.00017503)NODE_0001011:0.00002013)NODE_0001813:0.00000963)NODE_0001812:0.00002515)NODE_0001811:0.00006535,((Ghana/UHAS-TRA-101/2021:0.00002223,(Malawi/CERI-KRISP-K015523/2021:0.00000000,Malawi/MLW-00204/2021:0.00005699)NODE_0001821:0.00002661)NODE_0000993:0.00000663,((Switzerland/GE-33123347/2021:0.00001315,Slovenia/08-089775-MB/2021:0.00016000,(Tanzania/KIDH-03B01/2021:0.00018059,Rwanda/NRLNAT4003/2021:0.00004908)NODE_0001825:0.00002106)NODE_0000982:0.00004917,(Kenya/C102886/2021:0.00036767,(Rwanda/NRLNAT3066/2021:0.00004263,((England/MILK-163769C/2021:0.00016243,Mozambique/COV-2293-A1941/2021:0.00014928)NODE_0000987:0.00013080,(Denmark/DCGC-41409/2021:0.00000913,(Austria/CeMM6428/2021:0.00006485,(Burundi/UG555/2021:0.00020223,Russia/BEL-RII-MH17462S/2021:0.00010360)NODE_0001833:0.00004893)NODE_0001831:0.00001003)NODE_0001830:0.00001012)NODE_0001828:0.00001022)NODE_0001827:0.00001381)NODE_0001826:0.00002562)NODE_0001823:0.00001256)NODE_0000981:0.00000812)NODE_0000980:0.00001321)NODE_0001799:0.00001462)NODE_0001757:0.00001159)NODE_0001731:0.00001340)NODE_0001719:0.00001588)NODE_0001712:0.00000754)NODE_0001696:0.00001721)NODE_0001660:0.00003038,((Denmark/DCGC-28407/2021:0.00011301,(Switzerland/un-ETHZ-410279/2020:0.00003024,Angola/CERI-KRISP-K021933/2021:0.00045754)NODE_0001395:0.00003904,(Mozambique/MZ-L-IBV-97025285/2021:0.00012533,(Mozambique/INS-K007930/2020:0.00000000,Mozambique/INS-K007928/2020:0.00000437)NODE_0001398:0.00001804)NODE_0001397:0.00004905,(Botswana/R8B63_BHP_AAB7779/2020:0.00001123,(Botswana/R36B62_BHP_000640607/2021:0.00042069,(Ghana/WACCBIP-GS944/2021:0.00018113,(Botswana/R17B43_BHP_000470699/2021:0.00027184,(Botswana/BOT360438/2021:0.00000000,Botswana/R23B39_BHP_000648796/2021:0.00037699)NODE_0001408:0.00001760)NODE_0001842:0.00001449)NODE_0001841:0.00001819)NODE_0001840:0.00010979)NODE_0001404:0.00002089,((Germany/NW-RKI-I-0029/2020:0.00000000,Germany/NW-RKI-I-0027/2020:0.00000000,Germany/NW-RKI-I-0028/2020:0.00000000)NODE_0001392:0.00008742,(((Zimbabwe/ZW-46017/2021:0.00006044,(Mozambique/CERI-KRISP-K016000/2021:0.00023136,(Zimbabwe/ZW-51714/2021:0.00007340,Netherlands/ZH-EMC-1408/2020:0.00000550)NODE_0001850:0.00000892)NODE_0001849:0.00001318)NODE_0001848:0.00001129,(Germany/BW-ChVir21958/2020:0.00000000,(Germany/BW-RKI-I-026929/2021:0.00000000,(Netherlands/UT-RIVM-61750/2021:0.00028769,(Germany/BY-RKI-I-178594/2021:0.00005473,(England/PHEP-YYNBNUU/2021:0.00037816,(Germany/HE-RKI-I-232489/2021:0.00021171,(Germany/NW-RKI-I-351163/2021:0.00039251,(Germany/HE-RKI-I-232485/2021:0.00019593,(Germany/HE-RKI-I-243405/2021:0.00019511,(Germany/BY-MVP-000007773/2021:0.00018446,(Germany/BY-MVP-000007775/2021:0.00017766,(Germany/BY-RKI-I-345392/2021:0.00032817,(Germany/BY-MVP-000006251/2021:0.00000000,Germany/TH-RKI-I-234086/2021:0.00017315)NODE_0001862:0.00000378)NODE_0001861:0.00000511)NODE_0001860:0.00000680)NODE_0001859:0.00000626)NODE_0001858:0.00000520)NODE_0001857:0.00000809)NODE_0001856:0.00000989)NODE_0001855:0.00000645)NODE_0001854:0.00001630)NODE_0001768:0.00005323)NODE_0001411:0.00022080)NODE_0001852:0.00002629)NODE_0001409:0.00005201)NODE_0001847:0.00001756,(Angola/CERI-KRISP-K012624/2021:0.00017711,(Togo/TGS20/2021:0.00010906,Israel/CVL-1278/2020:0.00002579,(Norway/5572/2021:0.00002175,(Angola/KRISP-K010863/2021:0.00005105,(Turkey/HSGM-B13565/2021:0.00021863,(Turkey/CTF_08042021_M039/2021:0.00006643,Turkey/CTF_08042021_M040/2021:0.00006643,Turkey/GIHSN-Ankara-14011_1104/2021:0.00013218)NODE_0001476:0.00005138)NODE_0001475:0.00004721)NODE_0001866:0.00006275)NODE_0001473:0.00001718,(((Ireland/D-NVRL-21IRL43909/2021:0.00000000,(Ireland/D-NVRL-ec86IRL35310/2021:0.00000270,Ireland/KE-NVRL-ec86IRL35986/2021:0.00000270)NODE_0001872:0.00006963)NODE_0001485:0.00004088,((Uganda/UG466/2021:0.00001121,Uganda/UG465/2021:0.00000902)NODE_0001482:0.00014018,((Turkey/CTF_05042021_M035/2021:0.00001563,Turkey/CTF_07042021_M033/2021:0.00002002)NODE_0001480:0.00011811,(Norway/4475/2021:0.00000154,(Australia/QLD1739/2021:0.00004732,(Netherlands/LI-RIVM-32452/2021:0.00010012,(Netherlands/NB-RIVM-36117/2021:0.00008347,(Netherlands/LI-MUMC-2412/2021:0.00005479,Netherlands/NB-RIVM-25542/2021:0.00000000)NODE_0001879:0.00001333)NODE_0001878:0.00002323)NODE_0001877:0.00004583)NODE_0001487:0.00001778)NODE_0001875:0.00003138)NODE_0001873:0.00002422)NODE_0001806:0.00004292)NODE_0001479:0.00002615,(((Turkey/HSGM-B13571/2021:0.00019686,Turkey/HSGM-B17411/2021:0.00025165)NODE_0001496:0.00009119,(Angola/KRISP-K010864/2021:0.00002887,(Slovakia/srUVZ_PL4_A8/2021:0.00003533,(Finland/6877/2021:0.00001120,Finland/6876/2021:0.00001120)NODE_0001501:0.00015125,(Slovakia/srUVZ_PL1_H4/2021:0.00000000,(Slovakia/srUVZ_PL4_A10/2021:0.00000000,(Germany/NW-HHU-7663/2021:0.00023006,((Japan/IC-1422/2021:0.00016715,(Germany/NW-RKI-I-174961/2021:0.00010123,Ghana/nCoV-TRA-883/2021:0.00001575)NODE_0001889:0.00001550)NODE_0001888:0.00001998,(Slovakia/UVZ_PL19_C6_11802/2021:0.00005048,(Slovakia/12954/2021:0.00005927,(Slovakia/12955/2021:0.00004405,(Slovakia/UVZ_PL19_D6_11803/2021:0.00000005,Slovakia/UVZ_PL25_E2_14004/2021:0.00006800)NODE_0001839:0.00001550)NODE_0001837:0.00001522)NODE_0001836:0.00001971)NODE_0001507:0.00006869)NODE_0001887:0.00003198)NODE_0001886:0.00001981)NODE_0001885:0.00001534)NODE_0001829:0.00001779)NODE_0001498:0.00004614)NODE_0001497:0.00004439)NODE_0001495:0.00001421,((Somalia/NAMRU3_Mog_54/2021:0.00000000,Somalia/NAMRU3_Mog_46/2021:0.00000000,Somalia/NAMRU3_Mog_42/2021:0.00000000,Somalia/NAMRU3_Mog_40/2021:0.00000000)NODE_0001436:0.00009653,((Finland/THL-202112178/2021:0.00006652,Finland/5759/2021:0.00003145)NODE_0001494:0.00011543,((Slovakia/UKBA-1896/2021:0.00002967,(Chile/RM-72705/2021:0.00007254,Finland/THL-202111742/2021:0.00006158)NODE_0001454:0.00002069)NODE_0001453:0.00005392,((Russia/VOR-RII-MH25706S/2021:0.00020158,(Russia/SPE-RII-MH18540S/2021:0.00004029,Russia/MOW-CRIE-D186T0056u/2021:0.00000084)NODE_0001426:0.00009992)NODE_0001425:0.00007458,((Denmark/DCGC-58454/2021:0.00007671,Denmark/DCGC-69157/2021:0.00000000)NODE_0001446:0.00004059,((Burundi/UG521/2021:0.00002869,Burundi/UG556/2021:0.00003088,Burundi/UG558/2021:0.00003088)NODE_0001450:0.00020215,((Turkey/HSGM-B10254/2021:0.00015342,Norway/4856/2021:0.00000000,(Norway/14446/2021:0.00023423,((Norway/08917/2021:0.00000000,Norway/08920/2021:0.00000000)NODE_0001463:0.00006518,(Norway/6006/2021:0.00000098,(Norway/6815/2021:0.00000000,(Norway/7830/2021:0.00000219,Norway/7835/2021:0.00000000)NODE_0001912:0.00002411)NODE_0001911:0.00000756)NODE_0001910:0.00000940)NODE_0001908:0.00001782)NODE_0001907:0.00000029)NODE_0001459:0.00001575,(Indonesia/JK-NIHRD-WGS03608/2021:0.00016386,((Norway/08762/2021:0.00000000,Norway/OUS-03989/2021:0.00000877)NODE_0001456:0.00006964,((Turkey/HSGM-B15621/2021:0.00000000,Turkey/HSGM-FS7026/2021:0.00013370)NODE_0001492:0.00019888,((Norway/11508/2021:0.00006819,(Norway/Ahus-574/2021:0.00005930,(Norway/OUS-07111/2021:0.00000000,Norway/12102/2021:0.00000000)NODE_0001870:0.00002862)NODE_0001433:0.00005273)NODE_0001432:0.00004529,(Turkey/HSGM-GF13010/2021:0.00029477,(England/MILK-1576708/2021:0.00011068,((Turkey/HSGM-GF13013/2021:0.00014563,(Turkey/HSGM-GF13004/2021:0.00009659,Turkey/HSGM-FS43/2021:0.00010974)NODE_0001471:0.00004904)NODE_0001470:0.00013736,((England/HSLL-153296C/2021:0.00000000,England/MILK-15406A0/2021:0.00000877)NODE_0001430:0.00005491,((Canada/ON-SHL-21-00241/2021:0.00000000,Canada/ON-SHL-21-00319/2021:0.00000000)NODE_0001443:0.00008135,((Spain/AS-242157624/2021:0.00000000,Canada/ON-SHL-21-00387/2021:0.00001315)NODE_0001931:0.00000800,(Canada/ON-SHL-21-00100/2021:0.00000000,((Turkey/HSGM-GF13009/2021:0.00008417,Turkey/HSGM-GF13027/2021:0.00008417)NODE_0001468:0.00013290,(Sweden/20218487P/2021:0.00001534,Sweden/20143340P/2021:0.00000000)NODE_0001935:0.00002638)NODE_0001933:0.00004595)NODE_0001932:0.00000581)NODE_0001930:0.00000321)NODE_0001928:0.00000424)NODE_0001926:0.00000672)NODE_0001923:0.00000522)NODE_0001922:0.00000655)NODE_0001921:0.00001160)NODE_0001918:0.00000868)NODE_0001916:0.00001762)NODE_0001914:0.00001312)NODE_0001913:0.00001189)NODE_0001905:0.00000687)NODE_0001903:0.00000702)NODE_0001901:0.00001419)NODE_0001898:0.00001346)NODE_0001895:0.00001069)NODE_0001893:0.00001978)NODE_0001891:0.00001943)NODE_0001818:0.00003217)NODE_0001802:0.00001134)NODE_0001423:0.00001545)NODE_0001422:0.00002615)NODE_0001846:0.00002222)NODE_0001844:0.00001027)NODE_0001389:0.00003058,(Malawi/CERI-KRISP-K015895/2020:0.00010959,(Netherlands/NB-RIVM-21079/2020:0.00007910,(Eswatini/N2778/2020:0.00000000,Eswatini/N2788/2020:0.00004590)NODE_0001631:0.00001572)NODE_0001630:0.00002612,((Japan/IC-0677/2021:0.00007327,(Mozambique/INS-K008171/2021:0.00000539,(Chile/RM-75715/2021:0.00016967,Malawi/CERI-KRISP-K020966/2021:0.00025734)NODE_0001626:0.00001984)NODE_0001892:0.00008760)NODE_0001624:0.00004508,(((Mozambique/COV-2332-A1981/2021:0.00000000,Mozambique/COV-2329-A1978/2021:0.00000000)NODE_0001514:0.00030732,(Austria/CeMM9076/2021:0.00022179,Namibia/CERI-KRISP-K024883_2/2021:0.00017357,(Namibia/CERI-KRISP-K024895_2/2021:0.00014591,(Slovenia/08-050528-MB/2021:0.00000919,(Slovakia/UVZ_PL13_C7_8913/2021:0.00005530,(Slovakia/UVZ_PL13_F3_8884/2021:0.00002210,Slovakia/UVZ_PL13_F9_8932/2021:0.00003306)NODE_0001520:0.00002443)NODE_0001519:0.00005909)NODE_0001518:0.00001617)NODE_0001517:0.00004081)NODE_0001515:0.00003293)NODE_0001513:0.00009893,((Belgium/rega-2120/2020:0.00000000,Belgium/rega-1571/2020:0.00000000,((Belgium/rega-2122/2020:0.00000000,Belgium/rega-2123/2020:0.00000000)NODE_0001952:0.00001604,(Belgium/rega-2118/2020:0.00000225,(Belgium/rega-2161/2021:0.00000000,(Belgium/rega-7495/2021:0.00003771,Belgium/UGent-5374/2021:0.00002456)NODE_0001955:0.00015078)NODE_0001954:0.00004608)NODE_0001953:0.00001598)NODE_0001951:0.00000363)NODE_0001633:0.00004558,((Finland/74HEL/2020:0.00002003,((Mozambique/CERI-KRISP-K015048/2021:0.00011628,Mozambique/CERI-KRISP-K015029/2021:0.00010532)NODE_0001527:0.00008135,((Mozambique/MZ-L-IBV-97025466/2021:0.00007506,(Portugal/PT4075/2021:0.00003516,(Portugal/PT4068/2021:0.00000000,Mozambique/CERI-KRISP-K018287/2021:0.00011616)NODE_0001534:0.00002201)NODE_0001533:0.00005305)NODE_0001532:0.00006986,(Mozambique/INS-K007925/2020:0.00000000,(Mozambique/CERI-KRISP-K016071/2021:0.00024748,(Mozambique/MZ-L-IBV-97025346/2021:0.00005402,((Mozambique/MZ-L-IBV-97025353/2021:0.00000000,(Rwanda/NRLNAT4023/2021:0.00005548,(Mozambique/MZ-L-IBV-97025349/2021:0.00000000,Mozambique/CERI-KRISP-K015032/2021:0.00008548)NODE_0001970:0.00001822)NODE_0001969:0.00002123)NODE_0001968:0.00000688,(Portugal/PT3808/2021:0.00000000,(Portugal/PT4495/2021:0.00000219,Portugal/PT4074/2021:0.00000000)NODE_0001540:0.00005260,(Portugal/PT4035/2021:0.00000219,Portugal/PT4032/2021:0.00000000)NODE_0001973:0.00001973)NODE_0001537:0.00006167)NODE_0001967:0.00000769)NODE_0001966:0.00002250)NODE_0001965:0.00000454)NODE_0001964:0.00000907)NODE_0001960:0.00001106)NODE_0001958:0.00001521)NODE_0001523:0.00001835,(((Belgium/ULG-14559/2021:0.00000000,Belgium/ULG-14713/2021:0.00000219)NODE_0001543:0.00023292,(Luxembourg/LNS7875212/2021:0.00004305,(Luxembourg/LNS8133586/2021:0.00000000,(Luxembourg/LNS8713407/2021:0.00004577,Italy/SIC-CQRC-21037033/2021:0.00006988)NODE_0001979:0.00013395)NODE_0001546:0.00001894,(Luxembourg/LNS3916544/2021:0.00004159,(((Luxembourg/LNS9744998/2021:0.00000000,Luxembourg/LNS8871273/2021:0.00001534)NODE_0001580:0.00017347,(Austria/CeMM12522/2021:0.00014470,(Austria/KILM322a/2021:0.00001316,Austria/CeMM11430/2021:0.00003070)NODE_0001549:0.00009427)NODE_0001548:0.00017343)NODE_0001981:0.00001945,(Luxembourg/LNS3050676/2021:0.00000000,((Slovenia/131150/2021:0.00000219,Slovenia/130890/2021:0.00000000)NODE_0001563:0.00011367,(Luxembourg/LNS5632649/2021:0.00005508,((Luxembourg/LNS9586883/2021:0.00000000,Luxembourg/LNS8571076/2021:0.00000219)NODE_0001990:0.00002009,(Luxembourg/LNS4322984/2021:0.00000000,((Italy/TAA-1900535354/2021:0.00001297,Italy/TAA-IGA-1900559782/2021:0.00006996,(Italy/TAA-IGA-1900537435/2021:0.00000682,(Italy/TAA-IGA-1900547466/2021:0.00002256,(Italy/TAA-IGA-1900540900/2021:0.00000000,Italy/TAA-IGA-1900541160/2021:0.00000000)NODE_0001996:0.00000722)NODE_0001995:0.00000618)NODE_0001994:0.00001053)NODE_0001556:0.00005570,(Luxembourg/LNS3191399/2021:0.00000000,(Luxembourg/LNS8058620/2021:0.00008006,(France/GES-HCL021102555801/2021:0.00019714,((Luxembourg/LNS4602820/2021:0.00000000,((Luxembourg/LNS8600250/2021:0.00000000,Luxembourg/LNS9706107/2021:0.00000219)NODE_0001567:0.00006802,(Luxembourg/LNS8470687/2021:0.00001447,(Luxembourg/LNS4756814/2021:0.00001753,Luxembourg/LNS4081876/2021:0.00000000)NODE_0002005:0.00001885)NODE_0002004:0.00003383)NODE_0002002:0.00000431)NODE_0001566:0.00006665,((Luxembourg/LNS8257274/2021:0.00001753,Luxembourg/LNS3968635/2021:0.00000000)NODE_0002007:0.00002426,(Luxembourg/LNS4138195/2021:0.00000000,(Guadeloupe/IPP14148/2021:0.00004838,(France/IDF-HMN-21072090488/2021:0.00011230,(France/IDF-HMN-21062100208/2021:0.00002193,(France/IDF-IPP13871/2021:0.00000000,Turkey/HSGM-B16902/2021:0.00002411)NODE_0002012:0.00001536)NODE_0002011:0.00002899)NODE_0002010:0.00002814)NODE_0001552:0.00010504)NODE_0002008:0.00000891)NODE_0002006:0.00000733)NODE_0002000:0.00000994)NODE_0001999:0.00001881)NODE_0001998:0.00000542)NODE_0001997:0.00002264)NODE_0001992:0.00002996)NODE_0001991:0.00000694)NODE_0001989:0.00000869)NODE_0001988:0.00000598)NODE_0001986:0.00000030)NODE_0001985:0.00000881)NODE_0001980:0.00000648)NODE_0001934:0.00000804)NODE_0001544:0.00002110)NODE_0001542:0.00004243,((Austria/CeMM16209/2021:0.00041462,((Djibouti/CNSS1094-IHU1031441337/2021:0.00002578,Djibouti/NAMRU3_G52/2021:0.00007181)NODE_0001643:0.00001938,(Djibouti/NAMRU3_SOTF_EA267/2021:0.00002863,Djibouti/CNSS1088-IHU1031441332/2021:0.00000014)NODE_0002017:0.00004502,(Tanzania/KIDH-03B04/2021:0.00000000,Tanzania/KIDH-02B04/2021:0.00000000,Tanzania/KIDH-03B03/2021:0.00000000)NODE_0001645:0.00010653)NODE_0001641:0.00002754)NODE_0001640:0.00014016,(Belgium/rega-1920/2021:0.00002928,((Ghana/NMIMR-TRA-143/2021:0.00000000,(Botswana/R36B50_BHP_AAB98014/2021:0.00030999,Namibia/CERI-KRISP-K022501/2021:0.00022231,Ghana/WACCBIP-GS590/2021:0.00007108,(Namibia/CERI-KRISP-K024884_2/2021:0.00008564,(Namibia/CERI-KRISP-K022533/2021:0.00002441,Namibia/CERI-KRISP-K022534/2021:0.00002441)NODE_0001615:0.00018179)NODE_0001614:0.00002270,((Angola/CERI-KRISP-K024617/2021:0.00026120,Namibia/CERI-KRISP-K024914_2/2021:0.00019764,(Namibia/CERI-KRISP-K024898_2/2021:0.00000000,Namibia/CERI-KRISP-K024908_2/2021:0.00001753)NODE_0001620:0.00006832)NODE_0001618:0.00004276,(Namibia/CERI-KRISP-K024915_2/2021:0.00001795,(Namibia/CERI-KRISP-K022500/2021:0.00017205,(Namibia/CERI-KRISP-K022513/2021:0.00014600,(Namibia/CERI-KRISP-K022527/2021:0.00009887,(Switzerland/SG-CLM-06084703/2021:0.00009891,Namibia/CERI-KRISP-K022517/2021:0.00009672)NODE_0002032:0.00001092)NODE_0002031:0.00003836)NODE_0002030:0.00003263)NODE_0002029:0.00001905)NODE_0002028:0.00002080)NODE_0002025:0.00001041)NODE_0001606:0.00009549)NODE_0002021:0.00000751,(Malawi/MLW-00126/2021:0.00005782,((Zambia/ZMB-99831/2021:0.00014043,Malawi/CERI-KRISP-K020834/2021:0.00005933)NODE_0002035:0.00008229,(Gabon/LPDG669/2021:0.00005345,Angola/CERI-KRISP-K024649/2021:0.00029236,(Argentina/INEI104258/2021:0.00007040,((Spain/CL-COV12032/2021:0.00002414,Spain/CL-COV12007/2021:0.00001976)NODE_0001589:0.00026737,(Russia/MUR-RII-MH18573S/2021:0.00004822,Russia/MOW-CRIE-D187V0073/2021:0.00000000)NODE_0001601:0.00003508,(Germany/BE-RKI-I-173236/2021:0.00009306,(USA/NM-UNM-NMDOH-2021142251/2021:0.00000000,USA/NM-NMDOH-2021144309/2021:0.00000000)NODE_0001603:0.00020484)NODE_0001602:0.00003846,(Spain/NC-CHN-01003172/2021:0.00008661,(Sweden/10099014/2021:0.00024607,((Chile/RM-116322/2021:0.00010531,(Spain/VC-IBV-99034300/2021:0.00001806,Spain/VC-IBV-99034301/2021:0.00001806)NODE_0001595:0.00006095)NODE_0001594:0.00003069,((Spain/MD-HGUGM-5657256/2021:0.00001323,Switzerland/BE-ETHZ-660449/2021:0.00008117)NODE_0002015:0.00001464,(Spain/IB-HUSE-00973/2021:0.00005908,(USA/CO-CDC-MMB09671148/2021:0.00002434,USA/CO-CDC-MMB09557680/2021:0.00000681,USA/CO-CDC-MMB09583323/2021:0.00001119)NODE_0001598:0.00016405)NODE_0001597:0.00003455)NODE_0002014:0.00001827)NODE_0002009:0.00001582)NODE_0002003:0.00001150)NODE_0002001:0.00001642)NODE_0001587:0.00002217)NODE_0002037:0.00001154)NODE_0001584:0.00005090)NODE_0002034:0.00004332)NODE_0002033:0.00005928)NODE_0002020:0.00001958)NODE_0002019:0.00001481)NODE_0002013:0.00002743)NODE_0001974:0.00001720)NODE_0001956:0.00000502)NODE_0001949:0.00001005)NODE_0001941:0.00002333)NODE_0001890:0.00002189)NODE_0001512:0.00000993)NODE_0001834:0.00000844)NODE_0001659:0.00002881)NODE_0001555:0.00002059)NODE_0000978:0.00000113)NODE_0000518:0.00002625)NODE_0000511:0.00001249)NODE_0000593:0.00003225)NODE_0000579:0.00007869)NODE_0000026:0.00000943)NODE_0000014:0.00000687)NODE_0000010:0.00000257)NODE_0000008:0.00001556)NODE_0000002:0.00002634)NODE_0000001:0.00042141)NODE_0001845:0.00000799)NODE_0000000:0.00100000;
