# Supplementary material for: Whole-genome sequencing of SARS-CoV-2 isolates from symptomatic and asymptomatic individuals in Tanzania
Source: Front Med (Lausanne). 2023 Jan 4;9:1034682. doi: 10.3389/fmed.2022.1034682 (PMC9846855; doi:10.3389/fmed.2022.1034682)
Supplement: Supplementary File 2 — A zipped folder containing json files for the time-resolved maximum likelihood phylogenies of Delta, Beta, and Eta variants that can be visualized using auspice web-based tool available at https://auspice.us/?d=tree&p=full. Sub-sampling of global reference genomes for all the variants was done from December 2019 to November 2021. The Delta variant file shows a phylogenetic tree of Delta variant combining 4 genomes from Tanzania (blue tips) and 2,591 global reference genomes (yellow). The Beta variant file shows a phylogeny of Beta variant combining 22 genomes from Tanzania (blue tips) and 1,845 global reference genomes (yellow). The Eta variant file shows a phylogeny of Eta variant combining 2 genomes from Tanzania (blue tips) and 998 global reference genomes (yellow). [file Data_Sheet_1.ZIP › kidh-trees/newick/delta.tree]

(Wuhan/Hu-1/2019:0.00003961,(Wuhan/WH01/2019:0.00001847,((India/RJ-CCMB-CIA6182/2020:0.00013836,(India/RJ-CCMB-CIA6150/2020:0.00000000,Ghana/TRA-1965/2021:0.00069876)NODE_0000003:0.00010994)NODE_0000002:0.00025649,((Belgium/CHUNamur13413227/2021:0.00032803,Brazil/CE-FIOCRUZ-01121/2021:0.00044420)NODE_0000005:0.00050634,((Ghana/nCoV-TRA-1080/2021:0.00040296,India/RJ-CCMB-CIA6225/2021:0.00003694)NODE_0000011:0.00039243,((USA/CA-ACPHD-00570/2021:0.00038428,((((USA/VI-Yale-10210/2020:0.00000726,Jamaica/WOR12903A917_3002835342_202103558_2-4806143/2021:0.00074072)NODE_0000051:0.00000420,(Guyana/GPR0359904/2021:0.00027623,((Jamaica/WOR12903A966_3002835359_202103575_2-4806242/2021:0.00012088,(USA/PR-CDC-2-4634377/2021:0.00000000,Peru/TUM-INS-6767/2021:0.00011836)NODE_0000047:0.00005951)NODE_0000020:0.00001645,((USA/PR-Yale-5917/2021:0.00000809,USA/PR-Yale-6352/2021:0.00001905)NODE_0000026:0.00003866,(USA/VI-Yale-9051/2021:0.00013915,USA/PR-Yale-6313/2021:0.00001422)NODE_0000030:0.00001500)NODE_0000025:0.00003140)NODE_0000019:0.00003589)NODE_0000018:0.00057170)NODE_0000043:0.00000940,(USA/GU-CDC-2-4356532/2021:0.00004893,((Rwanda/CV2272/2021:0.00006819,(Rwanda/NRLNAT4260/2021:0.00018006,(Rwanda/CV2270/2021:0.00001560,Rwanda/NRLNAT4223/2021:0.00011862)NODE_0000042:0.00002199)NODE_0000036:0.00003059)NODE_0000035:0.00004398,(Ghana/nCoV-TRA-1081/2021:0.00006499,(Rwanda/NRLNAT4216/2021:0.00010454,Rwanda/NRL-B88047-10/2021:0.00009358)NODE_0000058:0.00003936,(Ghana/WACCBIP-GS1252/2021:0.00006080,Rwanda/CV2269/2021:0.00007395)NODE_0000060:0.00003926,(Rwanda/CV2198/2021:0.00001096,Rwanda/CV2196/2021:0.00000000)NODE_0000061:0.00004088)NODE_0000056:0.00005813)NODE_0000052:0.00005950)NODE_0000032:0.00051471)NODE_0000041:0.00000969,(Nigeria/54gene18R/2021:0.00026347,((Australia/NSW-R0167/2021:0.00007127,(Germany/HH-RKI-I-061284/2021:0.00003755,(Curacao/CW-RIVM-46562/2021:0.00010372,(Poland/PZH-UMB-1844/2021:0.00000000,Poland/1076WSN2021_wsseol/2021:0.00004164)NODE_0000024:0.00006427)NODE_0000023:0.00017931)NODE_0000022:0.00004687)NODE_0000050:0.00001586,((Guyana/GPR0360017/2021:0.00017134,(Guyana/GPR0360016/2021:0.00010757,(Guyana/GPR0359864/2021:0.00006148,Guyana/GPR0359733/2021:0.00006148)NODE_0000029:0.00004390)NODE_0000028:0.00006376)NODE_0000027:0.00024981,((Oman/rega-OM-174/2021:0.00020570,(Vietnam/VN5722/2021:0.00000438,Vietnam/NHTD-OUCRU1452/2021:0.00000000)NODE_0000037:0.00007200)NODE_0000065:0.00002425,(((Turkey/HSGM-V9/2021:0.00002427,Turkey/HSGM-B14216/2021:0.00006372)NODE_0000015:0.00007857,(USA/IN-CDC-STM-000045992/2021:0.00000000,(Aruba/AW-RIVM-27687/2021:0.00001345,(Aruba/AW-RIVM-28065/2021:0.00000184,Aruba/AW-RIVM-29740/2021:0.00000841)NODE_0000040:0.00001819)NODE_0000039:0.00002601)NODE_0000038:0.00001736)NODE_0000068:0.00001222,(((Ethiopia/KRISP-CERI-K024753/2021:0.00000000,Ethiopia/CERI-KRISP-K024753/2021:0.00000000)NODE_0000031:0.00011000,(Switzerland/SH-ETHZ-34455380/2021:0.00037343,(Austria/CeMM9500/2021:0.00000000,Austria/CeMM9667/2021:0.00001534)NODE_0000034:0.00002932)NODE_0000033:0.00005438)NODE_0000074:0.00002055,((Vietnam/VN5984/2021:0.00005305,Nepal/S-44/2021:0.00011222)NODE_0000080:0.00002016,((Turkey/HSGM-B14528/2021:0.00008516,Mexico/CMX-INMEGEN-35-21/2021:0.00042050)NODE_0000083:0.00001571,(Nepal/S-33/2021:0.00005630,(Argentina/INEI104264/2021:0.00001542,Indonesia/JK-NIHRD-WGS03072/2021:0.00002638)NODE_0000088:0.00001019)NODE_0000085:0.00000731)NODE_0000081:0.00001837)NODE_0000078:0.00001131)NODE_0000073:0.00002397)NODE_0000067:0.00001846)NODE_0000059:0.00001585)NODE_0000054:0.00004735)NODE_0000049:0.00006018)NODE_0000048:0.00034055)NODE_0000010:0.00001259)NODE_0000009:0.00007447,(((Italy/APU-IZSPB-1748PT/2021:0.00058074,(India/JK-NCDC-260984/2020:0.00007316,Indonesia/KI-GS-FKUINIHRD-0124/2021:0.00060561)NODE_0000077:0.00003431)NODE_0000076:0.00006120,((India/HR-IGIB-605900318362/2021:0.00000000,Belgium/rega-15761/2021:0.00007014)NODE_0000096:0.00007616,((env/Austria/CeMM18547/2021:0.00018231,Slovakia/34212/2021:0.00022833)NODE_0000079:0.00011591,((Turkey/HSGM-B18677/2021:0.00000000,Turkey/HSGM-GF7655/2021:0.00005260)NODE_0000064:0.00001755,(Turkey/HSGM-B18685/2021:0.00000991,(Turkey/HSGM-B18807/2021:0.00000000,(Turkey/HSGM-GF7669/2021:0.00002888,(Turkey/HSGM-GF7652/2021:0.00000393,(Turkey/HSGM-GF13355/2021:0.00001753,(Turkey/HSGM-GF13338/2021:0.00000869,((Turkey/HSGM-FS2843/2021:0.00000000,Turkey/HSGM-FS2089/2021:0.00000000)NODE_0000113:0.00001571,(Turkey/HSGM-FS2607/2021:0.00000891,(Turkey/HSGM-FS2337/2021:0.00000000,Turkey/HSGM-FS2354/2021:0.00000000)NODE_0000115:0.00000891)NODE_0000114:0.00000680)NODE_0000112:0.00000832)NODE_0000111:0.00000884)NODE_0000110:0.00000393)NODE_0000107:0.00002495)NODE_0000106:0.00002372)NODE_0000104:0.00000991)NODE_0000102:0.00000764)NODE_0000063:0.00003738)NODE_0000098:0.00001466)NODE_0000095:0.00054824)NODE_0000091:0.00016259,((USA/TX-CDC-QDX26488241/2021:0.00002010,India/HR-IGIB-605900315939/2021:0.00001353)NODE_0000117:0.00075289,(((Ireland/OY-NVRL-M33IRL34631/2021:0.00007233,Scotland/QEUH-16997E0/2021:0.00000000)NODE_0000120:0.00054920,(Kenya/C101224/2021:0.00046098,(((Sweden/Orebro-47594884/2021:0.00000270,Ireland/WD-NVRL-M35IRL32737/2021:0.00002242)NODE_0000125:0.00050505,((Indonesia/JK-NIHRD-WGS00007/2021:0.00001650,(((Israel/SMC-7003339/2021:0.00000000,Israel/CVL-13716/2021:0.00000219)NODE_0000219:0.00006729,(Ghana/FS-21-2225/2021:0.00017377,(Slovenia/283968/2021:0.00000713,(Slovenia/286133/2021:0.00000000,Slovenia/296684/2021:0.00002849)NODE_0000135:0.00000932)NODE_0000220:0.00003513)NODE_0000133:0.00006448)NODE_0000217:0.00015512,((Switzerland/SO-IFIK-3476-5314/2021:0.00006702,(Switzerland/BE-IFIK-3368-8914/2021:0.00002015,Switzerland/BE-IFIK-3369-8918/2021:0.00002015)NODE_0000224:0.00003811)NODE_0000223:0.00044629,(((Malaysia/C19UMB353/2021:0.00026521,Malaysia/IMR_35575/2021:0.00000000,Malaysia/IMR_35221/2021:0.00000000)NODE_0000244:0.00006807,(Malaysia/IMR_WC275195/2021:0.00004895,(((Indonesia/JK-GS-NIHRD-WGS11493/2021:0.00006356,Indonesia/JK-GS-NIHRD-WGS11238/2021:0.00000000)NODE_0000248:0.00009704,(Australia/VIC19133/2021:0.00003319,Australia/VIC18980/2021:0.00002004)NODE_0000152:0.00003535)NODE_0000246:0.00010903,(Malaysia/MGI_GS0217/2021:0.00027207,((Malaysia/C19UMB130/2021:0.00013635,(Malaysia/C19UMB77/2021:0.00004231,Malaysia/C19UMB487/2021:0.00016505)NODE_0000252:0.00007432,(Singapore/4220/2021:0.00006579,Singapore/3884/2021:0.00005045,(Malaysia/KKBTU-I83/2021:0.00001316,Malaysia/KKBTU-I71/2021:0.00001316)NODE_0000126:0.00002195)NODE_0000253:0.00007275)NODE_0000250:0.00008533,(Malaysia/IMR_4106811/2021:0.00000000,((Malaysia/COVGEN0221/2021:0.00005307,Malaysia/COVGEN0179/2021:0.00000923)NODE_0000263:0.00028905,(Malaysia/MGI_HCTM-UBM6/2021:0.00001779,(Malaysia/MGI_HCTM-UBM3/2021:0.00000914,((Malaysia/C19UMB462/2021:0.00000000,Malaysia/MGI_HCTM-UBM24/2021:0.00000000)NODE_0000262:0.00008603,(Malaysia/MGI_HCTM-UBM10/2021:0.00000000,Malaysia/MGI_HCTM-UBM9/2021:0.00000000)NODE_0000165:0.00000494)NODE_0000163:0.00000639)NODE_0000137:0.00000866)NODE_0000130:0.00001747)NODE_0000257:0.00000638)NODE_0000160:0.00001346)NODE_0000155:0.00001532)NODE_0000153:0.00001071)NODE_0000145:0.00001604)NODE_0000116:0.00002569)NODE_0000240:0.00007271,((Qatar/QA.QU_18.18.H3/2021:0.00000000,Qatar/QA.QU_18.19.A2/2021:0.00000000)NODE_0000226:0.00016686,(((Denmark/DCGC-63957/2021:0.00000000,Denmark/DCGC-53114/2021:0.00000000)NODE_0000174:0.00000749,(Denmark/DCGC-77374/2021:0.00000000,((Zimbabwe/CERI-KRISP-K021564/2021:0.00003990,Zimbabwe/CERI-KRISP-K021563/2021:0.00003990)NODE_0000214:0.00018108,((Nepal/NPHLS-146/2021:0.00018217,Nepal/S-76/2021:0.00001559,(Nepal/NPHL-S-193/2021:0.00000000,Nepal/NPHL-S-198/2021:0.00000658,Nepal/NPHL-S-192/2021:0.00000000)NODE_0000232:0.00025888)NODE_0000230:0.00003783,(Mozambique/COV-2096-A1719/2021:0.00007084,(Mozambique/COV-2169-A1816/2021:0.00004374,(Mozambique/CERI-KRISP-K021175/2021:0.00008862,(Mozambique/COV-2264-A1912/2021:0.00000000,(Mozambique/COV-2265-A1913/2021:0.00000219,Mozambique/COV-2266-A1914/2021:0.00000000)NODE_0000199:0.00002630)NODE_0000198:0.00000752)NODE_0000196:0.00001211)NODE_0000195:0.00001614)NODE_0000189:0.00003518)NODE_0000229:0.00003825)NODE_0000181:0.00003984)NODE_0000179:0.00000749)NODE_0000173:0.00000727,(Romania/Brasov_PV_412085/2021:0.00003358,(Jordan/Biolab0365/2021:0.00016348,((Georgia/Tb-SNGS1605/2021:0.00002427,(Georgia/Tb-sNGS1799/2021:0.00000000,Georgia/Tb-sNGS1800/2021:0.00000000)NODE_0000290:0.00006592)NODE_0000289:0.00015923,(Georgia/Tb-SNGS1515/2021:0.00007568,(Georgia/Tb-sNGS1632/2021:0.00005296,(Georgia/Tb-sNGS1645/2021:0.00000520,Georgia/Tb-sNGS1768/2021:0.00003150)NODE_0000287:0.00004995)NODE_0000286:0.00006218)NODE_0000285:0.00008371)NODE_0000203:0.00008957)NODE_0000284:0.00013749,(Russia/MOW-CRIE-L219C0078u/2021:0.00021042,((Russia/MOW-CRIE-L219H0106/2021:0.00011179,Russia/SPE-RII-48621S/2021:0.00021699)NODE_0000282:0.00005899,((Finland/12311/2021:0.00007822,((Brazil/SP-IB_124203/2021:0.00000000,Brazil/SP-IB_124201/2021:0.00000000)NODE_0000272:0.00005125,(Switzerland/VS-ICH-2210914251/2021:0.00001567,(Switzerland/VS-ICH-2210919117/2021:0.00000689,(Switzerland/VS-ICH-2210922043/2021:0.00000000,Switzerland/VS-ICH-2210948668/2021:0.00002630)NODE_0000222:0.00000908)NODE_0000221:0.00001097)NODE_0000273:0.00011886)NODE_0000218:0.00002040)NODE_0000270:0.00005638,(Ethiopia/CERI-KRISP-K025433/2021:0.00010587,(Russia/MOW-CRIE-L219L0036u/2021:0.00018478,(Israel/SMC-7019645/2021:0.00022805,(Portugal/PT12214/2021:0.00002500,((Russia/ORE-RII-MH36153S/2021:0.00014798,Israel/CVL-22540/2021:0.00017647)NODE_0000267:0.00005739,(Ecuador/NIC-INSPI-53954/2021:0.00006236,(Ecuador/NIC-INSPI-57817/2021:0.00020117,Switzerland/GE-HUG-35880840/2021:0.00018144)NODE_0000236:0.00002996)NODE_0000235:0.00003561)NODE_0000233:0.00001909)NODE_0000231:0.00001236)NODE_0000228:0.00000934)NODE_0000227:0.00002190)NODE_0000225:0.00001777)NODE_0000215:0.00001865)NODE_0000213:0.00005937)NODE_0000212:0.00003795)NODE_0000264:0.00004255)NODE_0000170:0.00001182)NODE_0000168:0.00001118)NODE_0000140:0.00002185)NODE_0000136:0.00004882)NODE_0000128:0.00008559)NODE_0000211:0.00001391,(((Austria/CF0000495400/2021:0.00000000,Austria/CeMM8425/2021:0.00000000)NODE_0000175:0.00014247,(Singapore/1448/2021:0.00014512,(Bahrain/21921808176/2021:0.00004854,(Bahrain/21921856226_S17_L001/2021:0.00002405,Bahrain/21921871745/2021:0.00001747)NODE_0000178:0.00005080)NODE_0000177:0.00042534)NODE_0000176:0.00009817)NODE_0000238:0.00002951,(Indonesia/KI-NIHRD-WGS03453/2021:0.00017362,((Nigeria/LSB_COV2-07-21-CA-1039/2021:0.00022101,(Nigeria/NCDC-NR94/2021:0.00000000,Nigeria/NCDC-NR95/2021:0.00000000)NODE_0000139:0.00020566)NODE_0000138:0.00013460,((Russia/MOW-RII-MH29519S/2021:0.00026657,(Russia/TA-RII-MH37281S/2021:0.00006161,Sweden/20959775P/2021:0.00011202)NODE_0000127:0.00043290)NODE_0000251:0.00001844,(Angola/CERI-KRISP-K015455/2021:0.00014214,((Indonesia/KT-NIHRD-WGS002186/2021:0.00002257,(Chile/RM-162876/2021:0.00038166,Slovenia/229330/2021:0.00003536)NODE_0000258:0.00007926)NODE_0000134:0.00001568,(((Oman/rega-OM-162/2021:0.00005790,(Oman/52110333/2021:0.00005942,(Israel/CVL-20463/2021:0.00008250,(Israel/CVL-21358/2021:0.00007792,Israel/CVL-20403/2021:0.00004504)NODE_0000205:0.00003965)NODE_0000204:0.00023555)NODE_0000265:0.00002040)NODE_0000202:0.00003144,(Bulgaria/21BG-NC_003544_R14/2021:0.00001981,(Russia/MOW-RII-MH29447S/2021:0.00004718,((Poland/1117WSN2021_wsseol/2021:0.00000000,Poland/1126WSN2021_wsseol/2021:0.00000438)NODE_0000209:0.00006284,(Netherlands/ZH-RIVM-69494/2021:0.00000877,Netherlands/ZH-RIVM-69850/2021:0.00000000)NODE_0000210:0.00020750)NODE_0000208:0.00009612)NODE_0000269:0.00002523)NODE_0000206:0.00014623)NODE_0000201:0.00004513,((Uganda/UG468/2021:0.00005264,((Botswana/R32B85_BHP_AAC3638/2021:0.00015832,Angola/CERI-KRISP-K026837/2021:0.00014298)NODE_0000149:0.00018666,(Uzbekistan/Tashkent-CGB-40/2021:0.00020162,(USA/PR-CDC-ASC210111657/2021:0.00000263,Kosovo/CO-00367-XXK000_8685/2021:0.00001797)NODE_0000151:0.00016174)NODE_0000150:0.00001843)NODE_0000148:0.00002765,((Bahrain/342314085/2021:0.00001117,Bahrain/921069388/2021:0.00001117)NODE_0000147:0.00012195,(Angola/CERI-KRISP-K026872/2021:0.00020941,(Angola/CERI-KRISP-K026876/2021:0.00011888,(Portugal/PT17556/2021:0.00007751,Angola/CERI-KRISP-K027357/2021:0.00009066)NODE_0000144:0.00005452)NODE_0000143:0.00009053)NODE_0000142:0.00009905)NODE_0000280:0.00005542)NODE_0000141:0.00004648,((Maldives/MAV28931/2021:0.00006752,(Portugal/PT11829/2021:0.00001315,Portugal/PT11175/2021:0.00000000,Portugal/PT11174/2021:0.00000000,Portugal/PT11176/2021:0.00000000)NODE_0000094:0.00021656,(Bahrain/840056921/2021:0.00001317,Iran/GRC-S1216/2021:0.00005263,((Portugal/PT17228/2021:0.00009649,Angola/CERI-KRISP-K026874/2021:0.00008773,Angola/CERI-KRISP-K026893/2021:0.00008992)NODE_0000099:0.00012189,(India/ILBS-WGS538/2021:0.00031252,(Bahrain/921175085/2021:0.00003361,Bangladesh/icddrb-GSB15-058/2021:0.00020676)NODE_0000103:0.00003562)NODE_0000294:0.00002422)NODE_0000292:0.00014767,(Austria/CeMM8679/2021:0.00001327,((Ireland/D-NVRL-Q23IRL64399/2021:0.00000438,Ireland/U-NVRL-21IRL64301/2021:0.00000000)NODE_0000298:0.00002615,(Argentina/INEI109445/2021:0.00012584,(Argentina/INEI108853/2021:0.00000904,(Argentina/INEI109345/2021:0.00000000,Argentina/INEI109439/2021:0.00001096)NODE_0000303:0.00001124)NODE_0000109:0.00011022)NODE_0000108:0.00003840)NODE_0000297:0.00007041)NODE_0000105:0.00003497)NODE_0000097:0.00001709)NODE_0000092:0.00002615,((Bahrain/921370422_S305_L001/2021:0.00024856,Bahrain/21921670651_S64_L001/2021:0.00034719)NODE_0000123:0.00009787,(USA/PR-CDC-LC0129332/2021:0.00026764,(Bahrain/21921668682_S41_L001/2021:0.00043241,(India/TG-CDFD-WGS234_GMCSDPT/2021:0.00050351,(Oman/rega-OM-188/2021:0.00016012,(((Oman/rega-OM-116/2021:0.00012087,(Oman/rega-OM-198/2021:0.00000219,Oman/rega-OM-214/2021:0.00000000)NODE_0000172:0.00007922)NODE_0000171:0.00006571,((Iceland/11764/2021:0.00002502,((Nepal/DH_013/2021:0.00006033,Nepal/CDBT-TU-QC5013/2021:0.00022472)NODE_0000192:0.00007546,(Finland/THL-202127405/2021:0.00002454,Finland/THL-202128195/2021:0.00004865)NODE_0000193:0.00024276)NODE_0000191:0.00002073)NODE_0000190:0.00002163,(((Kenya/ILRI_COVC24068/2021:0.00009914,Kenya/ILRI_COVM01238/2021:0.00000270)NODE_0000187:0.00008285,(Kenya/SS2310/2021:0.00017995,Kenya/ILRI_COVM01307/2021:0.00017118)NODE_0000188:0.00005683)NODE_0000186:0.00004623,((Kenya/KEM-CVR-102660/2021:0.00000000,(Kenya/KEM_CVR_102738/2021:0.00000000,Kenya/KEM_CVR_102737/2021:0.00000000)NODE_0000329:0.00002411)NODE_0000182:0.00011671,(Finland/R12279/2021:0.00019553,(Djibouti/NAMRU3_C775/2021:0.00022757,(Luxembourg/LNS8913823/2021:0.00001119,((Luxembourg/LNS5142236/2021:0.00000000,Luxembourg/LNS7013251/2021:0.00000000)NODE_0000334:0.00000603,(Luxembourg/LNS0368540/2021:0.00003972,Luxembourg/LNS3123422/2021:0.00004411,(Luxembourg/LNS8121129/2021:0.00002849,Luxembourg/LNS1979449/2021:0.00000000)NODE_0000266:0.00001561)NODE_0000197:0.00003425)NODE_0000333:0.00000735)NODE_0000194:0.00003009)NODE_0000331:0.00001837)NODE_0000330:0.00001324)NODE_0000327:0.00001067)NODE_0000323:0.00001789)NODE_0000180:0.00002815)NODE_0000313:0.00000419,(Russia/TYU-RII-MH26790S/2021:0.00017557,((Belgium/UGent-5160/2021:0.00000000,((Crimea/RII-MH29255S/2021:0.00006366,Crimea/RII-MH29265S/2021:0.00006366)NODE_0000132:0.00006373,(Russia/TYU-RII-MH26801S/2021:0.00007257,(Russia/MOW-RII-MH24862S/2021:0.00001124,Denmark/DCGC-194736/2021:0.00030713)NODE_0000131:0.00003722)NODE_0000346:0.00003728)NODE_0000129:0.00006110)NODE_0000341:0.00000357,(Crimea/RII-MH29235S/2021:0.00017822,(Philippines/PH-PGC-43528/2021:0.00001792,((Liberia/LIB-0217/2021:0.00003108,(Russia/MOW-CRIE-L188T0222/2021:0.00000000,((Russia/MOW-RII-MH25182S/2021:0.00000658,Russia/MOW-RII-MH19911S/2021:0.00000000)NODE_0000357:0.00001316,(Russia/SPE-RII-48632S/2021:0.00011006,Russia/SPE-RII-1611S/2021:0.00016485,(Israel/CVL-21838/2021:0.00004199,(Israel/SMC-7019578/2021:0.00000000,Israel/SMC-7019747/2021:0.00000877)NODE_0000360:0.00003542)NODE_0000159:0.00009656)NODE_0000157:0.00014859)NODE_0000356:0.00001971)NODE_0000154:0.00003985)NODE_0000354:0.00001774,(Poland/PL_P3601/2021:0.00005603,((Belgium/UZA-UA-48401072/2021:0.00011482,(Japan/NIID-patho-CS4-26P0/2021:0.00001213,(India/TG-CDFD-NMCVD44430/2021:0.00004693,India/ILBS-WGS541/2021:0.00012803)NODE_0000121:0.00017999)NODE_0000366:0.00001941)NODE_0000365:0.00002636,(Iceland/8557/2021:0.00003290,((Denmark/DCGC-168111/2021:0.00000000,Denmark/DCGC-171626/2021:0.00001753)NODE_0000166:0.00008105,((Denmark/DCGC-165756/2021:0.00000000,Denmark/DCGC-165295/2021:0.00000000)NODE_0000372:0.00002852,(Denmark/DCGC-168895/2021:0.00000132,(Denmark/DCGC-171045/2021:0.00000219,Denmark/DCGC-171395/2021:0.00000000)NODE_0000376:0.00001447)NODE_0000167:0.00006228)NODE_0000371:0.00002184)NODE_0000369:0.00001541)NODE_0000162:0.00010390)NODE_0000362:0.00004416)NODE_0000361:0.00003225)NODE_0000353:0.00001513)NODE_0000352:0.00002221)NODE_0000350:0.00001384)NODE_0000338:0.00000324)NODE_0000336:0.00000424)NODE_0000312:0.00000442)NODE_0000311:0.00000585)NODE_0000310:0.00000342)NODE_0000307:0.00000619)NODE_0000306:0.00000646)NODE_0000304:0.00001026)NODE_0000288:0.00000983)NODE_0000274:0.00000905)NODE_0000259:0.00001118)NODE_0000255:0.00000307)NODE_0000254:0.00000478)NODE_0000249:0.00002676)NODE_0000245:0.00001309)NODE_0000243:0.00002247)NODE_0000237:0.00007760)NODE_0000090:0.00002364)NODE_0000124:0.00002560,(((Israel/CVL-12813/2021:0.00009631,(Philippines/PH-PGC-61567/2021:0.00007820,(Philippines/PH-PGC-66537/2021:0.00007907,Philippines/PH-PGC-61498/2021:0.00002208,Philippines/PH-PGC-61480/2021:0.00002208,(Mauritius/326001/2021:0.00001618,(Mauritius/325999/2021:0.00000000,Mauritius/326016/2021:0.00000000)NODE_0000300:0.00001618)NODE_0000299:0.00009576)NODE_0000296:0.00003201)NODE_0000295:0.00020441)NODE_0000381:0.00009294,(India/TN-C_99_S7_R1_001/2021:0.00001382,(Bahrain/342066574/2021:0.00016372,(Botswana/R14B6_BHP_AAB39755/2021:0.00013551,Bahrain/342286610/2021:0.00022319)NODE_0000302:0.00001505,(Bahrain/342067716/2021:0.00013402,(Finland/THL-202112515/2021:0.00005386,(Finland/7325/2021:0.00004513,Finland/7712/2021:0.00004294)NODE_0000308:0.00003503,(Finland/8113/2021:0.00011011,Finland/8471/2021:0.00001806)NODE_0000314:0.00002485)NODE_0000305:0.00002975)NODE_0000390:0.00002969)NODE_0000301:0.00006708)NODE_0000387:0.00001324)NODE_0000378:0.00007254,((Romania/Bucuresti_447536/2021:0.00006226,(Romania/Bucuresti_447535/2021:0.00003401,Romania/IF-12634/2021:0.00010196,(Romania/Bucuresti_447539/2021:0.00002449,(Romania/Bucuresti_447532/2021:0.00000399,Romania/Bucuresti_447533/2021:0.00000399)NODE_0000602:0.00002050)NODE_0000601:0.00000952)NODE_0000599:0.00002824)NODE_0000598:0.00013770,((Switzerland/ZH-ETHZ-660363/2021:0.00027781,Turkey/HSGM-E3272/2021:0.00007616)NODE_0000784:0.00001103,((Uzbekistan/Tashkent-CGB-10/2021:0.00008567,(Israel/CVL-15133/2021:0.00000511,Israel/CVL-15185/2021:0.00001388)NODE_0000402:0.00003234)NODE_0000785:0.00013021,(Australia/QLD1896/2021:0.00004166,Austria/CeMM11743/2021:0.00008111,(Greece/17265/2021:0.00006001,(Norway/13942/2021:0.00002436,(Denmark/DCGC-122008/2021:0.00003961,(Denmark/DCGC-121783/2021:0.00001809,(Denmark/DCGC-121435/2021:0.00000000,Denmark/DCGC-121677/2021:0.00000000)NODE_0000413:0.00001152)NODE_0000410:0.00001713)NODE_0000409:0.00002201)NODE_0000405:0.00001592)NODE_0000404:0.00003645)NODE_0000787:0.00004052)NODE_0000400:0.00016940)NODE_0000782:0.00006893,((Japan/IC-2178/2021:0.00030596,(Mongolia/ChVir-LB-211001-4554/2021:0.00018875,Mongolia/WOR12903A1219_3002951701_202103632_2-4902572/2021:0.00006601)NODE_0000844:0.00005803)NODE_0000843:0.00026979,((Mongolia/WOR12903A1251_3002951719_202103650_2-4927363/2021:0.00032483,(Mongolia/WOR12903A1193_3002951739_202103670_2-4902496/2021:0.00000000,Mongolia/WOR12903A1220_3002951723_202103654_2-4902573/2021:0.00030904)NODE_0000847:0.00001799)NODE_0000846:0.00001566,((Mongolia/WOR12903A1261_3002951743_202103674_2-4927373/2021:0.00021359,Mongolia/WOR12903A1253_3002951747_202103678_2-4927365/2021:0.00002948)NODE_0000854:0.00002989,(Mongolia/WOR12903A1235_3002951704_202103635_2-4902588/2021:0.00007055,((Mongolia/WOR12903A1256_3002951684_202103615_2-4927368/2021:0.00000000,Mongolia/WOR12903A1276_3002951676_202103607_2-4927388/2021:0.00000000)NODE_0000424:0.00003294,(Mongolia/WOR12903A1212_3002951667_202103598_2-4902565/2021:0.00001805,(Mongolia/WOR12903A1255_3002951665_202103596_2-4927367/2021:0.00000000,Mongolia/WOR12903A1222_3002951666_202103597_2-4902575/2021:0.00000000)NODE_0000426:0.00001367)NODE_0000425:0.00002365)NODE_0000423:0.00005734)NODE_0000422:0.00015759)NODE_0000848:0.00010797)NODE_0000845:0.00004677)NODE_0000842:0.00007352,(Uganda/UG469/2021:0.00017995,((Uganda/UG470/2021:0.00002213,Uganda/UG467/2021:0.00003309)NODE_0000429:0.00014508,(Pakistan/104255/2021:0.00002201,(Pakistan/NIH-B16-S2/2021:0.00012842,(Australia/VIC18886/2021:0.00014910,((Pakistan/UHSPK3-155/2021:0.00011365,Pakistan/088509/2021:0.00018817)NODE_0000810:0.00014062,(Pakistan/PPHRL-5/2021:0.00016076,(Pakistan/UHS2-Pak-222/2021:0.00003746,(Pakistan/PPHRL-AH073/2021:0.00013455,(Pakistan/PPHRL-AH078/2021:0.00011730,(Sweden/01_SE100_21CS102624/2021:0.00012862,(Pakistan/UOL-IMBB-KKU-26/2021:0.00029370,Pakistan/UHS2-Pak-208/2021:0.00000000)NODE_0000449:0.00000588)NODE_0000446:0.00000840)NODE_0000445:0.00001287)NODE_0000444:0.00001031)NODE_0000443:0.00001152)NODE_0000439:0.00003872)NODE_0000436:0.00001757)NODE_0000435:0.00004288)NODE_0000434:0.00011496)NODE_0000808:0.00001587)NODE_0000806:0.00001494)NODE_0000805:0.00006822,(((India/DL-ILBS-B_69/2021:0.00000438,India/DL-ILBS-B_67/2021:0.00000000)NODE_0000432:0.00001976,(Luxembourg/LNS1529325/2021:0.00001753,Luxembourg/LNS4402556/2021:0.00000000,Luxembourg/LNS3640413/2021:0.00002849,Luxembourg/LNS5130438/2021:0.00000438,Luxembourg/LNS0791208/2021:0.00000000)NODE_0000433:0.00028058)NODE_0000431:0.00000738,((Jordan/Biolab0239/2021:0.00019908,(Nepal/S-114/2021:0.00023041,(Russia/TVE-CRIE-L188K0270/2021:0.00006931,(((Slovenia/289155/2021:0.00001331,Slovenia/293354/2021:0.00002427)NODE_0000421:0.00016319,(Sweden/47595819X5/2021:0.00007931,(Belgium/rega-7243/2021:0.00002191,(Congo/FCRM-52-10409/2021:0.00028954,((Austria/AGES_608000/2021:0.00000219,Austria/CeMM12803/2021:0.00000000)NODE_0000430:0.00016519,(Finland/P11672/2021:0.00020490,(Belgium/rega-8488/2021:0.00001347,(Myanmar/DSMRC033/2021:0.00024564,(Thailand/Bangkok-TROPMED-CMG-0035/2021:0.00010826,(Cambodia/649497/2021:0.00008774,Cambodia/796916/2021:0.00023240)NODE_0000401:0.00004463,((Thailand/DMSc-02177/2021:0.00003612,(Thailand/DMSc-01899/2021:0.00013808,Thailand/DMSc-02895/2021:0.00000000)NODE_0000417:0.00001859)NODE_0000416:0.00002668,(Thailand/DMSc-02190/2021:0.00002208,(Thailand/Lampang_SEQ15280/2021:0.00013475,(Cambodia/f1112121/2021:0.00026853,(Cambodia/788719/2021:0.00005916,Cambodia/798008/2021:0.00007012)NODE_0000412:0.00009101)NODE_0000478:0.00004594)NODE_0000477:0.00003638)NODE_0000476:0.00002538)NODE_0000411:0.00001039,((Thailand/DMSc-02341/2021:0.00001595,Thailand/TUC-L21-15074/2021:0.00008170,Thailand/TUC-L21-17801/2021:0.00009924)NODE_0000403:0.00003923,((Thailand/TUC-L21-19586/2021:0.00004603,cat/Thailand/CU27516/2021:0.00000000)NODE_0000483:0.00005198,((Cambodia/790353/2021:0.00006009,Cambodia/793162/2021:0.00006228)NODE_0000407:0.00007803,(Cambodia/865550/2021:0.00016140,Cambodia/878960/2021:0.00018332)NODE_0000408:0.00007754)NODE_0000406:0.00006071)NODE_0000482:0.00005362)NODE_0000480:0.00001801)NODE_0000399:0.00003217)NODE_0000398:0.00001550)NODE_0000469:0.00000733)NODE_0000468:0.00001508)NODE_0000466:0.00001477)NODE_0000465:0.00001511)NODE_0000464:0.00001575)NODE_0000463:0.00001172)NODE_0000461:0.00002016,(((Thailand/20142/2021:0.00044480,(Cambodia/686244/2021:0.00019361,(Cambodia/PL-28-001/2021:0.00010296,(Cambodia/870532/2021:0.00014306,Cambodia/872465/2021:0.00014744)NODE_0000345:0.00025361)NODE_0000344:0.00002270,((Thailand/DMSc-03373/2021:0.00005831,Thailand/DMSc-03384/2021:0.00005393)NODE_0000349:0.00022568,(Thailand/DMSc-02287/2021:0.00001578,Thailand/DMSc-02509/2021:0.00019112)NODE_0000348:0.00004246)NODE_0000414:0.00004331)NODE_0000343:0.00003420)NODE_0000342:0.00004331,((Brazil/PR-FIOCRUZ-29426/2021:0.00000000,Brazil/PR-FIOCRUZ-22792/2021:0.00002192,(Brazil/PR-FIOCRUZ-31708/2021:0.00011056,(Brazil/PR-FIOCRUZ-29843/2021:0.00000658,Brazil/PR-FIOCRUZ-29971/2021:0.00000000)NODE_0000500:0.00002069)NODE_0000499:0.00000122)NODE_0000351:0.00002639,((Japan/IC-1480/2021:0.00009434,(Ghana/nCoV-TRA-1078/2021:0.00004699,(Luxembourg/LNS5047036/2021:0.00001571,Denmark/DCGC-125577/2021:0.00004639)NODE_0000505:0.00002032)NODE_0000503:0.00003202)NODE_0000502:0.00003444,(Bahrain/921092578/2021:0.00009212,Mexico/MEX-INMEGEN-26-217/2021:0.00016664,(Ghana/nCoV-TRA-1077/2021:0.00005148,(Ghana/UHAS-TRA-1071/2021:0.00003520,Guinea/Conakry_22298/2021:0.00004177)NODE_0000510:0.00001410)NODE_0000507:0.00002749)NODE_0000359:0.00003447)NODE_0000355:0.00006856)NODE_0000497:0.00001460)NODE_0000488:0.00000559,(Malawi/CERI-KRISP-K027102/2021:0.00031903,(Malawi/MLW-00094/2021:0.00020213,Malawi/CERI-KRISP-K020884/2021:0.00005089,(Mozambique/CERI-KRISP-K021221/2021:0.00003161,Mozambique/CERI-KRISP-K021214/2021:0.00002942)NODE_0000384:0.00012449,(Malawi/CERI-KRISP-K020821/2021:0.00005508,(Malawi/CERI-KRISP-K020867/2021:0.00001577,Malawi/CERI-KRISP-K020830/2021:0.00000701)NODE_0000375:0.00004588)NODE_0000374:0.00004403,(Malawi/MLW-00240/2021:0.00000000,(Malawi/MLW-00154/2021:0.00008365,(Malawi/CERI-KRISP-K020829/2021:0.00000912,Malawi/MLW-00234/2021:0.00005515)NODE_0000389:0.00003727)NODE_0000517:0.00000402)NODE_0000388:0.00004651,(Malawi/CERI-KRISP-K020850/2021:0.00005260,Malawi/CERI-KRISP-K020881/2021:0.00000000,Malawi/CERI-KRISP-K020882/2021:0.00000000,Malawi/CERI-KRISP-K020883/2021:0.00000000)NODE_0000394:0.00005089,((Malawi/MLW-00245/2021:0.00000000,Malawi/MLW-00236/2021:0.00004822)NODE_0000380:0.00007759,(Malawi/CERI-KRISP-K020816/2021:0.00006201,(Malawi/MLW-00257/2021:0.00016693,(Malawi/MLW-00127/2021:0.00002742,((Malawi/MLW-00172/2021:0.00009863,Malawi/MLW-00226/2021:0.00000000)NODE_0000386:0.00007227,(Malawi/CERI-KRISP-K020794/2021:0.00002026,((Malawi/MLW-00227/2021:0.00000000,Malawi/MLW-00230/2021:0.00000438)NODE_0000377:0.00005500,(Malawi/MLW-00165/2021:0.00006159,((Malawi/MLW-00167/2021:0.00001534,Malawi/MLW-00087/2021:0.00000000,Malawi/MLW-00089/2021:0.00000000)NODE_0000392:0.00010489,(Malawi/MLW-00156/2021:0.00003389,(Malawi/MLW-00082/2021:0.00003089,(Malawi/MLW-00208/2021:0.00000000,(Malawi/MLW-00168/2021:0.00005316,Malawi/MLW-00177/2021:0.00005316)NODE_0000379:0.00005423)NODE_0000537:0.00000678)NODE_0000536:0.00000738)NODE_0000535:0.00000963)NODE_0000533:0.00000712)NODE_0000532:0.00000875)NODE_0000529:0.00000691)NODE_0000528:0.00001037)NODE_0000525:0.00001213)NODE_0000524:0.00000581)NODE_0000523:0.00000906)NODE_0000522:0.00001776)NODE_0000520:0.00001714)NODE_0000364:0.00003800)NODE_0000363:0.00004974)NODE_0000340:0.00002735)NODE_0000460:0.00001511)NODE_0000459:0.00001206)NODE_0000456:0.00004538)NODE_0000455:0.00006475,((((Rwanda/NRLNAT4167/2021:0.00004621,Rwanda/NRLNAT4211/2021:0.00011853)NODE_0000490:0.00007969,(Rwanda/CV2240/2021:0.00006189,(Rwanda/CV2271/2021:0.00000000,(Rwanda/NRLNAT4189/2021:0.00000691,(Rwanda/NRLNAT4222/2021:0.00001316,Rwanda/NRLNAT4221/2021:0.00000878)NODE_0000495:0.00005293)NODE_0000547:0.00003254)NODE_0000546:0.00002683)NODE_0000492:0.00009469)NODE_0000542:0.00014786,(Rwanda/CV2199/2021:0.00000000,((Rwanda/NRLNAT4089/2021:0.00000000,Rwanda/CV2195/2021:0.00001534)NODE_0000504:0.00009290,(Rwanda/CV2243/2021:0.00011930,(Rwanda/CV2266/2021:0.00014041,(Rwanda/CV2273/2021:0.00004224,(Rwanda/NRLNAT4199/2021:0.00004576,(Rwanda/CV2232/2021:0.00004652,(Rwanda/NRLNAT4136/2021:0.00000000,Switzerland/ZH-UZH-IMV-3ba4c375/2021:0.00004603)NODE_0000559:0.00001145)NODE_0000557:0.00001019)NODE_0000556:0.00001621)NODE_0000555:0.00001927)NODE_0000554:0.00002710)NODE_0000553:0.00003498)NODE_0000550:0.00013504)NODE_0000496:0.00001294)NODE_0000489:0.00002184,(Spain/CM-ISCIII-216655/2021:0.00019016,((Reunion/CHU7210733267/2021:0.00011468,Reunion/CHU798000083382/2021:0.00014756,Reunion/CHU798000080231/2021:0.00013879,(Reunion/CHU5210810511/2021:0.00011263,(Reunion/HCL021160025601/2021:0.00012735,(Reunion/CHU798000082268/2021:0.00008919,(Reunion/CHU5210802322/2021:0.00006371,(Reunion/CHU798000082279/2021:0.00007267,(Reunion/CHU798000082441/2021:0.00006713,(Reunion/CHU7210721137/2021:0.00000000,(Reunion/CHU7210808295/2021:0.00000000,Reunion/CHU5210819712/2021:0.00005479)NODE_0000570:0.00002630)NODE_0000569:0.00000576)NODE_0000568:0.00000773)NODE_0000567:0.00000638)NODE_0000566:0.00001014)NODE_0000565:0.00000967)NODE_0000564:0.00001158)NODE_0000475:0.00002616)NODE_0000511:0.00015767,(Congo/FCRM-47-A16-03-07/2021:0.00018923,(((Finland/10666/2021:0.00004854,(Finland/THL-202121756/2021:0.00000000,(Finland/THL-202121790/2021:0.00000000,Finland/9926/2021:0.00001096)NODE_0000576:0.00000877)NODE_0000552:0.00001786)NODE_0000551:0.00006591,(Finland/THL-202121738/2021:0.00004670,(Norway/15856/2021:0.00005499,(Finland/9125/2021:0.00000000,(Iceland/7092/2021:0.00001348,(Iceland/7104/2021:0.00000000,Denmark/DCGC-127523/2021:0.00001315)NODE_0000579:0.00001568)NODE_0000578:0.00000405)NODE_0000577:0.00001334)NODE_0000493:0.00002459)NODE_0000491:0.00003926)NODE_0000545:0.00008953,(DRC/RDC-131/2021:0.00008283,(DRC/RDC-126/2021:0.00007752,((Finland/8220/2021:0.00007223,(DRC/RDC-398/2021:0.00004117,(DRC/RDC-142/2021:0.00000002,DRC/RDC-356/2021:0.00003289)NODE_0000586:0.00001485)NODE_0000585:0.00003326)NODE_0000486:0.00002676,(Congo/FCRM-59-10014/2021:0.00023511,((DRC/RDC-94/2021:0.00000000,(Portugal/PT10923/2021:0.00001158,Portugal/PT10929/2021:0.00001377)NODE_0000509:0.00006513)NODE_0000508:0.00006006,((DRC/RDC-136/2021:0.00004412,Benin/418019/2021:0.00004851,DRC/RDC-239/2021:0.00006604,((Congo/FCRM-09-A35-26-06/2021:0.00004887,(Peru/CAL-INS-5970/2021:0.00007914,(Peru/CAL-INS-5968/2021:0.00003959,(Peru/CAL-INS-5969/2021:0.00001536,(Peru/CAL-INS-5973/2021:0.00000000,Peru/CAL-INS-5972/2021:0.00000000)NODE_0000600:0.00001536)NODE_0000597:0.00002423)NODE_0000512:0.00003955)NODE_0000458:0.00013850)NODE_0000457:0.00004945,((Angola/CERI-KRISP-K021761/2021:0.00000000,(Angola/CERI-KRISP-K023643/2021:0.00004239,Angola/CERI-KRISP-K021726/2021:0.00002267,Angola/CERI-KRISP-K024629/2021:0.00004239)NODE_0000448:0.00001898)NODE_0000447:0.00007088,(Congo/FCRM-43-A29-03-07/2021:0.00008688,((Angola/CERI-KRISP-K023604/2021:0.00000000,(Angola/CERI-KRISP-K026882/2021:0.00002194,Angola/CERI-KRISP-K026881/2021:0.00002194)NODE_0000442:0.00014245)NODE_0000441:0.00007235,(Switzerland/OW-UHB-42883879/2021:0.00000000,(France/IDF-CERBAHC-HFCFLBGXJ-S92/2021:0.00000777,((Switzerland/BE-ETHZ-33253765/2021:0.00000000,Angola/CERI-KRISP-K026843/2021:0.00017973)NODE_0000614:0.00002852,(Benin/439071/2021:0.00000219,France/HDF-P194-21252M0184/2021:0.00000000)NODE_0000615:0.00001756)NODE_0000613:0.00000994)NODE_0000612:0.00000319)NODE_0000610:0.00001098)NODE_0000607:0.00000795)NODE_0000606:0.00001249)NODE_0000603:0.00001429)NODE_0000594:0.00001594)NODE_0000440:0.00001596,((Netherlands/NB-RIVM-42948/2021:0.00000000,Luxembourg/LNS2611804/2021:0.00000877)NODE_0000485:0.00013229,(DRC/RDC-129/2021:0.00004391,((Guadeloupe/IPP15818/2021:0.00003081,(Guadeloupe/IPP24250/2021:0.00005703,Guadeloupe/IPP27097/2021:0.00010306)NODE_0000540:0.00006583,(Guadeloupe/IPP18578/2021:0.00004654,(Guadeloupe/IPP20197/2021:0.00004804,((Guadeloupe/IPP22570/2021:0.00003078,Guadeloupe/IPP22588/2021:0.00003078,(Guadeloupe/IPP27361/2021:0.00004876,Guadeloupe/IPP24245/2021:0.00000273)NODE_0000538:0.00004339)NODE_0000541:0.00004122,(Guadeloupe/IPP25239/2021:0.00009252,(Guadeloupe/IPP18580/2021:0.00000558,(Guadeloupe/IPP18579/2021:0.00000000,(France/PAC-HCL021159073501/2021:0.00002630,France/ARA-CFD700000141000/2021:0.00000000)NODE_0000631:0.00006575)NODE_0000630:0.00000558)NODE_0000629:0.00001023)NODE_0000628:0.00001017)NODE_0000624:0.00000672)NODE_0000623:0.00001385)NODE_0000622:0.00001496)NODE_0000531:0.00010075,(Senegal/SN-IR8-1183/2021:0.00005515,(Belgium/MBLGPF880985/2021:0.00004697,(France/IDF-IPP14448/2021:0.00005269,((DRC/RDC-238/2021:0.00000000,DRC/RDC-134/2021:0.00000877)NODE_0000637:0.00000598,((Netherlands/NH-RIVM-40785/2021:0.00000000,Netherlands/NH-EMC-244/2021:0.00000000,((Ireland/D-NVRL-S21IRL00103152/2021:0.00000709,(Ireland/D-NVRL-M33IRL70322/2021:0.00000438,Ireland/WD-NVRL-M33IRL59078/2021:0.00000000)NODE_0000643:0.00001367)NODE_0000642:0.00002724,(Ireland/MN-NVRL-S21IRL00244753/2021:0.00010561,Ireland/D-NVRL-M34IRL77505/2021:0.00003766,(Ireland/U-NVRL-M35IRL31335/2021:0.00003518,(Ireland/D-NVRL-M34IRL94737/2021:0.00000877,Ireland/G-NVRL-M34IRL66516/2021:0.00000000)NODE_0000646:0.00001545)NODE_0000562:0.00001782)NODE_0000479:0.00004489)NODE_0000641:0.00003362)NODE_0000474:0.00005124,((Germany/NW-HHU-7580/2021:0.00001335,((Germany/NW-RKI-I-183022/2021:0.00000000,Germany/NW-RKI-I-182918/2021:0.00000000)NODE_0000652:0.00001236,(Germany/NW-RKI-I-184483/2021:0.00002192,Germany/NW-RKI-I-183027/2021:0.00000000)NODE_0000653:0.00001236)NODE_0000649:0.00000976)NODE_0000563:0.00003978,((Switzerland/FR-UHB-764965400/2021:0.00000000,Switzerland/FR-Risch-2162109173/2021:0.00000000)NODE_0000527:0.00005342,((DRC/RDC-196/2021:0.00000000,DRC/RDC-194/2021:0.00000000)NODE_0000659:0.00001316,((France/GES-CERBAHC-HFCFLBGXJ-S84/2021:0.00000000,Benin/427985/2021:0.00000877)NODE_0000661:0.00000932,((Congo/FCRM-32-A9-26-06/2021:0.00000000,(Congo/FCRM-46-9091/2021:0.00001426,(Congo/FCRM-42-A26-07-07/2021:0.00000000,Congo/FCRM-52-A78-15-07-21/2021:0.00001753)NODE_0000667:0.00001646)NODE_0000665:0.00000765)NODE_0000558:0.00005304,((France/IDF-IPP14445/2021:0.00000000,Belgium/UMONS-J70-03994-01/2021:0.00001315)NODE_0000669:0.00000866,((Canada/BC-BCCDC-134229/2021:0.00000000,Japan/PG-81682/2021:0.00005260)NODE_0000438:0.00005411,(France/IDF-IPP15278/2021:0.00003961,(Belgium/UZA-UA-005814506440/2021:0.00003768,((France/IDF-IPP15253/2021:0.00000219,France/IDF-IPP15251/2021:0.00000000)NODE_0000677:0.00000947,(Belgium/rega-11913/2021:0.00000438,Belgium/UGent-7636/2021:0.00000000)NODE_0000678:0.00001605)NODE_0000675:0.00001068)NODE_0000674:0.00001069)NODE_0000672:0.00001889)NODE_0000670:0.00000715)NODE_0000668:0.00000712)NODE_0000662:0.00000670)NODE_0000660:0.00000603)NODE_0000656:0.00000518)NODE_0000654:0.00000629)NODE_0000647:0.00000469)NODE_0000639:0.00000296)NODE_0000636:0.00000507)NODE_0000635:0.00000743)NODE_0000633:0.00000380)NODE_0000632:0.00000846)NODE_0000619:0.00000660)NODE_0000618:0.00000509)NODE_0000616:0.00000889)NODE_0000592:0.00000436)NODE_0000589:0.00000409)NODE_0000588:0.00000636)NODE_0000583:0.00000263)NODE_0000582:0.00000751)NODE_0000581:0.00001156)NODE_0000572:0.00000717)NODE_0000571:0.00002175)NODE_0000561:0.00000329)NODE_0000560:0.00010325)NODE_0000437:0.00006466)NODE_0000454:0.00001975)NODE_0000339:0.00000845,((Iceland/7084/2021:0.00033219,(Sweden/16299342P/2021:0.00012407,Russia/MOW-RII-MH29527S/2021:0.00031914)NODE_0000683:0.00002620)NODE_0000682:0.00006161,(Zambia/ZMB-100070/2021:0.00032999,(Switzerland/LU-UZH-IMV-3ba485ed/2021:0.00024927,((Portugal/PT8993/2021:0.00028799,(Portugal/PT7384/2021:0.00015028,India/MH-NCCS-P1162000182735/2021:0.00001439,Mexico/JAL-InDRE_FB13752_S1722/2021:0.00013056,((Kenya/C102387/2021:0.00014272,((Kenya/ILRI_COVM00645/2021:0.00000000,Kenya/ILRI_COVM00657/2021:0.00003288)NODE_0000951:0.00011899,(Kenya/C101189/2021:0.00000882,Kenya/C103305/2021:0.00003512)NODE_0000696:0.00004003)NODE_0000949:0.00007852)NODE_0000948:0.00003937,(Poland/1034WSN2021_wsseol/2021:0.00016686,((Australia/VIC18863/2021:0.00006582,Denmark/DCGC-121588/2021:0.00006144)NODE_0000700:0.00006829,(Angola/CERI-KRISP-K023617/2021:0.00010865,(Angola/CERI-KRISP-K024630/2021:0.00011306,(Angola/CERI-KRISP-K021714/2021:0.00000000,(Angola/CERI-KRISP-K027362/2021:0.00021128,Angola/CERI-KRISP-K024642/2021:0.00005786)NODE_0000707:0.00001666)NODE_0000960:0.00003854)NODE_0000959:0.00004819,((Angola/CERI-KRISP-K021709/2021:0.00000000,Angola/CERI-KRISP-K023620/2021:0.00001315)NODE_0000958:0.00007723,(Angola/CERI-KRISP-K021759/2021:0.00008384,(Angola/CERI-KRISP-K023639/2021:0.00005240,(Portugal/PT9320/2021:0.00000000,Portugal/PT9070/2021:0.00000438)NODE_0000955:0.00002829)NODE_0000713:0.00001390)NODE_0000712:0.00001531)NODE_0000710:0.00001826)NODE_0000952:0.00002108)NODE_0000699:0.00001302)NODE_0000697:0.00002180)NODE_0000692:0.00010628)NODE_0000941:0.00004565)NODE_0000940:0.00003735,(Portugal/PT7217/2021:0.00023545,((Netherlands/OV-RIVM-41434/2021:0.00024124,(Mozambique/COV-2256-A1904/2021:0.00007033,(Mozambique/COV-2197-A1844/2021:0.00000000,Mozambique/COV-2234-A1882/2021:0.00000000)NODE_0000706:0.00006814)NODE_0000705:0.00017529)NODE_0000704:0.00009242,(((Russia/SPE-RII-32759S/2021:0.00015269,(Russia/SPE-RII-34739S/2021:0.00003362,(Russia/SPE-RII-35100S/2021:0.00000658,Russia/SPE-RII-34612S/2021:0.00000000)NODE_0001013:0.00003362,(Kazakhstan/1634/2021:0.00010973,(Kazakhstan/2027/2021:0.00000000,Kazakhstan/2042/2021:0.00000000)NODE_0001015:0.00010973)NODE_0001014:0.00012553)NODE_0001011:0.00017606)NODE_0001010:0.00003140,(((Russia/SPE-RII-MH17307S/2021:0.00001316,(Russia/SPE-RII-MH17349S/2021:0.00000000,Philippines/PH-PGC-43527/2021:0.00000658)NODE_0000732:0.00001316)NODE_0000731:0.00003650,(Philippines/PH-PGC-40264/2021:0.00001379,(Finland/THL-202122013/2021:0.00017096,Finland/6520/2021:0.00000000,Finland/6521/2021:0.00000000)NODE_0000991:0.00003132)NODE_0000990:0.00003149)NODE_0000987:0.00013285,((Canada/BC-BCCDC-53948/2021:0.00001830,(Portugal/PT7233/2021:0.00005495,(Qatar/QA.QU_18.17.D6/2021:0.00002646,India/WB-INSACOG-1970200057335/2021:0.00021276)NODE_0000739:0.00003507)NODE_0000738:0.00006197)NODE_0000998:0.00002907,(Israel/CVL-17468/2021:0.00032189,(Nepal/S-66/2021:0.00015054,((Japan/PG-58524/2021:0.00001973,Japan/PG-76002/2021:0.00000000)NODE_0000982:0.00014837,(((Portugal/PT7533/2021:0.00000000,Portugal/PT7919/2021:0.00001534)NODE_0000984:0.00003854,((Bangladesh/IEDCR-OIS-373/2021:0.00000000,Bangladesh/IEDCR-ideSHi-GSB-01-017/2021:0.00003288)NODE_0001017:0.00007353,(Bangladesh/IEDCR-OIS-374/2021:0.00000000,(Bangladesh/IEDCR-ideSHi-GSB-01-018/2021:0.00000000,Bangladesh/IEDCR-OIS-536/2021:0.00003945)NODE_0000755:0.00003507)NODE_0000754:0.00007353)NODE_0000751:0.00009871)NODE_0000749:0.00003241,(Poland/WGS-CoV_PZH-LUM-0698/2021:0.00004318,(Poland/Gyncentrum0492/2021:0.00003534,Poland/WGS-PZH-NIZP-0001/2021:0.00001561,((Poland/WGS-CoV-PZH-UMB-0862/2021:0.00000000,Poland/WGS-CoV-PZH-UMB-0863/2021:0.00000000)NODE_0000760:0.00000473,(Poland/NIPH-NIH_ECDC-5695/2021:0.00001783,(Poland/NIPH-NIH_ECDC-5693/2021:0.00000000,Poland/NIPH-NIH_ECDC-5696/2021:0.00000000)NODE_0000764:0.00001783)NODE_0000761:0.00000663)NODE_0000758:0.00000650)NODE_0001003:0.00001003)NODE_0001002:0.00002558)NODE_0000748:0.00000947)NODE_0000746:0.00001093)NODE_0000743:0.00002670)NODE_0000741:0.00003232)NODE_0000736:0.00005624)NODE_0000729:0.00001035,(India/AS-1828900212728/2021:0.00001205,Japan/IC-0909/2021:0.00012164,((Qatar/QA.QU_18.17.F8/2021:0.00009885,(Iran/GRC-S077-QOM/2021:0.00002235,Iran/GRC-S074-QOM/2021:0.00002235)NODE_0001072:0.00008746)NODE_0001071:0.00006905,((Croatia/6741/2021:0.00001119,Croatia/6742/2021:0.00001119)NODE_0001044:0.00027734,(((Indonesia/BE-NIHRD-WGS04573/2021:0.00006634,(Indonesia/BT-NIHRD-WGS02653/2021:0.00000000,Indonesia/JK-NIHRD-WGS03495/2021:0.00006137)NODE_0001051:0.00001154)NODE_0001050:0.00002472,(Indonesia/BE-NIHRD-WGS04574/2021:0.00002436,(Indonesia/JB-NIHRD-WGS03939/2021:0.00002438,Indonesia/BE-NIHRD-WGS04572/2021:0.00000247)NODE_0000777:0.00002189)NODE_0001052:0.00006670)NODE_0001049:0.00004615,((Bahrain/840048056/2021:0.00004136,Bahrain/820002674/2021:0.00013342)NODE_0001029:0.00003734,(Albania/un-ChVir25862_03/2021:0.00021688,((Netherlands/OV-RIVM-33344/2021:0.00000877,Netherlands/OV-RIVM-39952/2021:0.00000000)NODE_0001080:0.00010157,(Botswana/R14B3_BHP_AAB39499/2021:0.00011015,((Bangladesh/JS004/2021:0.00004208,Bangladesh/JUST-GCInd-06/2021:0.00003988)NODE_0001079:0.00003065,(Bangladesh/IEDCR-DJ-002/2021:0.00007125,((Bangladesh/icddrb-GSB11-065/2021:0.00029714,(Poland/1072WSN2021_wsseol/2021:0.00000453,(Poland/79SNR21_wsserze/2021:0.00000438,Poland/1069WSN2021_wsseol/2021:0.00000000)NODE_0000794:0.00000891)NODE_0001082:0.00010192)NODE_0001081:0.00012439,((Bangladesh/CHRF-GSB11-049/2021:0.00014713,Bangladesh/icddrb-GSB11-063/2021:0.00020193)NODE_0001076:0.00020304,(Spain/PV-HUC-99228680/2021:0.00005367,(Bangladesh/icddrb-GSB12-037/2021:0.00033710,(Bangladesh/icddrb-GSB03-051/2021:0.00034826,((Uzbekistan/Tashkent-CGB-46/2021:0.00012529,Uzbekistan/365/2021:0.00006392,(Uzbekistan/335/2021:0.00003512,Uzbekistan/397/2021:0.00003512)NODE_0001064:0.00002880,(Croatia/9785/2021:0.00018053,(Uzbekistan/416/2021:0.00003510,((Bulgaria/21BG-EU_004001_Pl34/2021:0.00001797,(Bulgaria/21BG-EU_004743_Pl42/2021:0.00002863,Bulgaria/21BG-EU_004691_Pl41/2021:0.00003082)NODE_0000813:0.00003099)NODE_0001067:0.00006179,(Israel/SMC-7013103/2021:0.00010316,(Uzbekistan/330/2021:0.00000000,(Russia/MAG-CRIE-L219M0001u/2021:0.00002428,Russia/MAG-RII-MH35882S/2021:0.00002209)NODE_0001058:0.00008092)NODE_0000815:0.00000891)NODE_0000814:0.00001386)NODE_0000811:0.00001232)NODE_0000809:0.00001392)NODE_0000807:0.00001490)NODE_0001057:0.00009547,(Bangladesh/CHRF-GSB11-044/2021:0.00030967,(India/WB-INSACOG-1930900286788/2021:0.00025704,(Denmark/DCGC-103153/2021:0.00006161,(Denmark/DCGC-88187/2021:0.00001274,(Norway/OUS-10802/2021:0.00016546,(Ghana/nCoV-TRA-918/2021:0.00003935,((India/WB-INSACOG-1930900303813/2021:0.00016377,(Ethiopia/CERI-KRISP-K025364/2021:0.00001561,Ethiopia/ET2108195/2021:0.00002437)NODE_0001036:0.00006926)NODE_0000829:0.00012164,(Italy/VEN-IZSVe-21RS1203-4_VI/2021:0.00000000,((Bangladesh/IEDCR-V-22/2021:0.00000000,Japan/IC-1393/2021:0.00007233)NODE_0000834:0.00003112,((Bangladesh/IEDCR-OIS-107/2021:0.00000219,Bangladesh/IEDCR-OIS-103/2021:0.00000000)NODE_0000839:0.00002903,((Bangladesh/IEDCR-OIS-104/2021:0.00000000,Bangladesh/IEDCR-OIS-105/2021:0.00000000)NODE_0000841:0.00001278,(India/TR-INSACOG-458016956/2021:0.00014704,((Bangladesh/IEDCR-ideSHi-GSB01-041/2021:0.00010635,Bangladesh/IEDCR-ideSHi-GSB14-030/2021:0.00010854)NODE_0000851:0.00004986,((Bangladesh/IEDCR-OIS-402/2021:0.00000000,Bangladesh/icddrb-CU-CMOSH-027/2021:0.00008767)NODE_0001038:0.00004909,(Bangladesh/icddrb-CU-CGH-4883/2021:0.00021918,India/WB-1931300393143/2021:0.00000000)NODE_0000855:0.00000745)NODE_0000852:0.00001287)NODE_0000850:0.00001495)NODE_0000849:0.00003669)NODE_0000840:0.00001845)NODE_0000836:0.00002400)NODE_0000833:0.00001272)NODE_0000831:0.00000267)NODE_0000827:0.00000380)NODE_0000824:0.00000337)NODE_0000822:0.00000508)NODE_0000820:0.00000285)NODE_0000819:0.00000475)NODE_0000818:0.00000222)NODE_0000817:0.00000533)NODE_0000802:0.00000476)NODE_0000799:0.00000418)NODE_0000798:0.00000369)NODE_0000797:0.00000720)NODE_0000795:0.00000779)NODE_0000791:0.00000918)NODE_0000790:0.00000367)NODE_0000788:0.00001111)NODE_0000786:0.00001115)NODE_0000783:0.00001449)NODE_0000781:0.00001086)NODE_0000778:0.00001028)NODE_0000772:0.00003077)NODE_0000770:0.00002183)NODE_0000767:0.00000635)NODE_0001018:0.00000766)NODE_0000981:0.00001065,((Nepal/S-96/2021:0.00008470,Nepal/NPHLS-134/2021:0.00017675)NODE_0000321:0.00026565,((Poland/MWB_MCB_10983/2021:0.00012136,Uganda/UG616/2021:0.00025068)NODE_0000800:0.00007160,(Timor-Leste/TL452/2021:0.00017890,(Bahrain/921067336/2021:0.00031401,(((Norway/21314/2021:0.00035839,Kenya/SS315/2021:0.00007126)NODE_0000724:0.00002296,(England/CAMC-14ABF7C/2021:0.00000000,England/CAMC-14C9AE0/2021:0.00000000,England/CAMC-14ACDDB/2021:0.00000000,England/CAMC-14B5B4E/2021:0.00000000,(Norway/13522/2021:0.00002240,Iceland/7061/2021:0.00007938)NODE_0000658:0.00011130)NODE_0000657:0.00002847)NODE_0000655:0.00009073,((Sweden/1067735009/2021:0.00001183,Sweden/8114482428/2021:0.00001183)NODE_0000688:0.00010656,((Luxembourg/LNS4971677/2021:0.00010153,(Australia/NSW4469/2021:0.00005699,Germany/BY-MVP-000005645/2021:0.00000000)NODE_0000873:0.00004236)NODE_0000593:0.00004134,(Ireland/D-NVRL-21IRL57312/2021:0.00015864,(((Slovenia/271448/2021:0.00013480,(Mexico/SON_InDRE_FB28180_S6154/2021:0.00022818,Tanzania/KIDH-02B14/2021:0.00005064)NODE_0000881:0.00002936)NODE_0000880:0.00005976,((Netherlands/UT-UMCU-2307081/2021:0.00009648,(Australia/QLD1933/2021:0.00008329,Afghanistan/2870x0066_23806/2021:0.00000000)NODE_0000885:0.00002635)NODE_0000883:0.00002356,((Afghanistan/2870x0056_23799/2021:0.00000769,Afghanistan/2870x0061_23803/2021:0.00000769)NODE_0000768:0.00001905,(Afghanistan/2870x0132_23814/2021:0.00000000,Afghanistan/2870x0025_23796/2021:0.00000000)NODE_0000890:0.00002674)NODE_0000766:0.00002317)NODE_0000763:0.00010081)NODE_0000877:0.00003613,((Nepal/S-45/2021:0.00018823,(France/NOR-IPP11916/2021:0.00007951,((Norway/13517/2021:0.00000000,(Norway/OUS-09989/2021:0.00000000,Norway/14310/2021:0.00000877)NODE_0000899:0.00002411)NODE_0000627:0.00007368,(Slovakia/MDX-54/2021:0.00002647,(Slovakia/MDX-61/2021:0.00000000,Slovakia/MDX-65/2021:0.00000000)NODE_0000906:0.00002647)NODE_0000903:0.00005379)NODE_0000626:0.00006501)NODE_0000896:0.00004515)NODE_0000894:0.00004682,((Thailand/Bangkok_SEQ2594/2021:0.00010599,Panama/GMI-PACOVIDVIRO806/2021:0.00007092)NODE_0000319:0.00008605,((Malaysia/IMR_02431/2021:0.00006205,Maldives/MAV62463/2021:0.00011904)NODE_0000762:0.00009736,((Australia/NSW-R0380/2021:0.00013494,(Belgium/Jessa_55-2116-000884/2021:0.00002451,(Germany/BY-RKI-I-167265/2021:0.00000438,Germany/BE-IMB17638/2021:0.00000000)NODE_0000915:0.00003328)NODE_0000685:0.00003153)NODE_0000684:0.00007684,((Switzerland/ZH-ETHZ-640243/2021:0.00006886,(Spain/CL-COV13216/2021:0.00024550,Switzerland/ZH-ETHZ-640069/2021:0.00005043)NODE_0000918:0.00002939)NODE_0000759:0.00012181,((Ireland/D-NVRL-22IRL14766/2021:0.00005905,(Norway/10197/2021:0.00004066,(Russia/NVS-122126-190421/2021:0.00003323,(Ireland/D-NVRL-22IRL41100/2021:0.00000000,Ireland/D-NVRL-90IRL15631/2021:0.00001315)NODE_0000723:0.00004200)NODE_0000923:0.00001619)NODE_0000922:0.00002716)NODE_0000720:0.00003731,((Qatar/QA.QU_18.15.G7/2021:0.00008301,((Netherlands/ZH-EMC-2576/2021:0.00000000,Netherlands/ZH-EMC-2668/2021:0.00000219)NODE_0000580:0.00004720,(Spain/CT-LabRefCat-759426/2021:0.00001849,Spain/CT-LabRefCat-759429/2021:0.00001849,Spain/CT-LabRefCat-759427/2021:0.00001849)NODE_0000801:0.00006596)NODE_0000933:0.00002923)NODE_0000927:0.00003533,((((Myanmar/DSMRC036/2021:0.00019507,India/PB-NCDC-370972/2021:0.00000000)NODE_0000942:0.00011200,(Denmark/DCGC-90268/2021:0.00000000,Denmark/DCGC-56937/2021:0.00000000,Denmark/DCGC-91558/2021:0.00000000)NODE_0000717:0.00004625)NODE_0000715:0.00005958,((Norway/Ahus-781/2021:0.00000559,(Norway/13519/2021:0.00000790,(Norway/OUS-10175/2021:0.00002411,Norway/14167/2021:0.00000000)NODE_0000947:0.00001447)NODE_0000946:0.00000646)NODE_0000587:0.00014051,(Singapore/738/2021:0.00006499,(Netherlands/LI-RIVM-29081/2021:0.00005324,(France/IDF-CERBAHC-JJ3TG-S13/2021:0.00004754,((Pakistan/PPHRL-AH076/2021:0.00004153,Pakistan/UHS2-Pak-170/2021:0.00004372)NODE_0000796:0.00007571,(France/IDF-APHP-HEGP-20-23-2131905084/2021:0.00003762,((Australia/QLD1907/2021:0.00003481,(India/TG-CDFD-C-239169/2021:0.00028741,Belgium/UZA-UA-CV2282777586/2021:0.00005508)NODE_0000789:0.00002795)NODE_0000711:0.00006341,((Italy/APU-IZSPB-1198PT/2021:0.00000878,((Italy/APU-POLBA67-2/2021:0.00000000,Italy/APU-POLBA97/2021:0.00000219)NODE_0000968:0.00000719,(Italy/APU-POLBA67/2021:0.00000299,(Italy/APU-IZSPB-1213PT/2021:0.00000433,(Italy/APU-IZSPB-1382PT/2021:0.00007172,(Italy/APU-IZSPB-1407PT/2021:0.00007476,(Italy/APU-IZSPB-1313PT/2021:0.00000000,((Italy/APU-IZSPB-1312PT/2021:0.00000000,Italy/APU-IZSPB-1315PT/2021:0.00000000)NODE_0000977:0.00001501,(Italy/APU-IZSPB-1481PT/2021:0.00002881,(Italy/APU-IZSPB-1570PT/2021:0.00000000,Italy/APU-IZSPB-1639PT/2021:0.00001315)NODE_0000979:0.00005073)NODE_0000978:0.00005634)NODE_0000975:0.00000033)NODE_0000974:0.00001339)NODE_0000973:0.00001449)NODE_0000972:0.00000493)NODE_0000971:0.00000304)NODE_0000970:0.00000421)NODE_0000966:0.00000378)NODE_0000322:0.00001819,(Kuwait/KCCC-2217-3607332/2021:0.00017208,(Myanmar/DSMRC035/2021:0.00008791,(Yunnan/YN-52/2021:0.00008022,(Singapore/1803/2021:0.00002411,Myanmar/DSMRC023/2021:0.00000000)NODE_0000985:0.00003200)NODE_0000983:0.00003399,(Japan/PG-74842/2021:0.00009877,(Yunnan/YN-01/2021:0.00001193,(Yunnan/YN-02/2021:0.00000000,((Yunnan/YN-45/2021:0.00000000,Yunnan/YN-47/2021:0.00000000)NODE_0000992:0.00002852,(Yunnan/YN-38/2021:0.00000658,Yunnan/YN-21/2021:0.00000000)NODE_0000993:0.00002195)NODE_0000989:0.00001531)NODE_0000988:0.00001412)NODE_0000976:0.00001452,(Myanmar/DSMRC028/2021:0.00013389,(Switzerland/JU-HUG-34673841/2021:0.00002967,((Singapore/1946/2021:0.00000002,Thailand/CONI-1251/2021:0.00001317)NODE_0000969:0.00003760,(Singapore/1851/2021:0.00002534,(Thailand/DMSc-02003/2021:0.00005523,(Thailand/DMSc-03487/2021:0.00015781,Singapore/1905/2021:0.00000000)NODE_0001000:0.00001139)NODE_0000999:0.00001395)NODE_0000997:0.00001228)NODE_0000995:0.00000959)NODE_0000994:0.00002093)NODE_0000816:0.00001310)NODE_0000967:0.00002201)NODE_0000963:0.00007760)NODE_0000980:0.00001051)NODE_0000964:0.00000549)NODE_0000962:0.00000734)NODE_0000961:0.00000510)NODE_0000956:0.00000701)NODE_0000954:0.00000789)NODE_0000953:0.00000956)NODE_0000950:0.00001317)NODE_0000944:0.00004301)NODE_0000938:0.00000392,(((Belgium/UZA-UA-CV2111361513/2021:0.00000669,(Belgium/UZA-UA-CV2086078158/2021:0.00000877,Belgium/UZA-UA-CV2116626286/2021:0.00000000)NODE_0001004:0.00001107)NODE_0000826:0.00006048,(Mozambique/CERI-KRISP-K021162/2021:0.00010959,Mozambique/COV-2302-A1950/2021:0.00000000,(Mozambique/COV-2272-A1920/2021:0.00004609,Mozambique/COV-2280-A1928/2021:0.00006144)NODE_0000830:0.00001528)NODE_0000828:0.00009128)NODE_0000825:0.00007868,((Japan/IC-1339/2021:0.00009430,(Australia/NSW-R0439/2021:0.00001096,Australia/SA0756/2021:0.00000000)NODE_0000709:0.00011621)NODE_0000708:0.00010575,((Qatar/QA.QU_18.17.E8/2021:0.00007825,((Ireland/KK-NVRL-22IRL69997/2021:0.00000000,Ireland/D-NVRL-22IRL70674/2021:0.00000000,Ireland/D-NVRL-22IRL70676/2021:0.00000000)NODE_0000753:0.00006367,(Japan/IC-1201/2021:0.00005285,(Austria/CeMM11224/2021:0.00004651,(Italy/LAZ-IFO-05103211/2021:0.00002879,(Switzerland/BE-IFIK-1248-5309/2021:0.00003536,Australia/QLD1932/2021:0.00010112)NODE_0001024:0.00000877)NODE_0001023:0.00001553)NODE_0001022:0.00001292)NODE_0001021:0.00001301)NODE_0001019:0.00001896)NODE_0001016:0.00004163,((Liberia/LIB-0226/2021:0.00013258,(((Philippines/PH-PGC-44860/2021:0.00000000,Philippines/PH-PGC-44861/2021:0.00000000)NODE_0000859:0.00002870,(Philippines/PH-PGC-44857/2021:0.00001367,(Philippines/PH-PGC-44743/2021:0.00000000,Philippines/PH-PGC-44859/2021:0.00000000)NODE_0001031:0.00001367)NODE_0001030:0.00001504)NODE_0000858:0.00006067,((Singapore/1056/2021:0.00007288,Singapore/611/2021:0.00001590)NODE_0001033:0.00001932,((Togo/NMIMR-21-TGS-262/2021:0.00002061,(Togo/NMIMR-21-TGS-287/2021:0.00010766,(Ghana/UHAS-AL911/2021:0.00015591,(Ghana/WACCBIP-GS1080/2021:0.00010305,(Ghana/WACCBIP-GS1250/2021:0.00006589,Ghana/ARI-21-138/2021:0.00003520)NODE_0000868:0.00002840)NODE_0001040:0.00001559)NODE_0001039:0.00005257)NODE_0001037:0.00002035)NODE_0000866:0.00001452,((Togo/NMIMR-21-TGS-365/2021:0.00004434,Togo/NMIMR-21-TGS-434/2021:0.00005749,Benin/NMIMR-LCP90838/2021:0.00003558)NODE_0000876:0.00012698,(Togo/NMIMR-21-TGS-381/2021:0.00017125,(Togo/NMIMR-21-TGS-303/2021:0.00007713,(Togo/NMIMR-21-TGS-274/2021:0.00002013,((Ghana/FS-21-2703/2021:0.00016887,France/IDF-IPP18788/2021:0.00002640)NODE_0001047:0.00009397,(Togo/NMIMR-21-TGS-439/2021:0.00009457,(Togo/NMIMR-21-TGS-301/2021:0.00000032,(Togo/NMIMR-21-TGS-299/2021:0.00000022,Togo/NMIMR-21-TGS-452/2021:0.00006817)NODE_0001053:0.00000887)NODE_0000884:0.00003288,(Togo/NMIMR-21-TGS-297/2021:0.00001829,(Togo/NMIMR-21-TGS-321/2021:0.00001153,(Togo/NMIMR-21-TGS-331/2021:0.00000754,(Togo/NMIMR-21-TGS-325/2021:0.00000000,Togo/NMIMR-21-TGS-332/2021:0.00000000)NODE_0001059:0.00000535)NODE_0001056:0.00000837)NODE_0000879:0.00001991)NODE_0001054:0.00001053)NODE_0000878:0.00002142)NODE_0001046:0.00001154)NODE_0001045:0.00001097)NODE_0001043:0.00003275)NODE_0001042:0.00002200)NODE_0000861:0.00003257)NODE_0000864:0.00001982)NODE_0001032:0.00001032)NODE_0001027:0.00001472)NODE_0000856:0.00002202,((USA/CA-CDC-STM-000057464/2021:0.00000000,(Ireland/MO-NVRL-G21IRL65726/2021:0.00000000,Ireland/U-NVRL-G21IRL64742/2021:0.00000000,Ireland/RN-NVRL-S21IRL00785/2021:0.00002630)NODE_0000651:0.00011397)NODE_0000650:0.00007554,((England/CAMC-14ACDCC/2021:0.00000000,Greece/190345/2021:0.00005260,(Greece/193681/2021:0.00000538,Greece/198072/2021:0.00002511)NODE_0000681:0.00005599)NODE_0000679:0.00003397,((Oman/rega-OM-86/2021:0.00033534,Oman/rega-OM-72/2021:0.00000000)NODE_0000780:0.00004087,((((Zhejiang/zhoushan38/2021:0.00001618,Zhejiang/zhoushan36/2021:0.00001618)NODE_0000937:0.00004527,(Sweden/21-52863/2021:0.00002917,(USA/PA-CDC-STM-000057880/2021:0.00002752,(USA/CA-CZB-32604/2021:0.00001587,(Switzerland/VS-ICH-2210529936/2021:0.00005574,(Cameroon/CERI-NPHL-K026205/2021:0.00033367,((Canada/BC-BCCDC-122275/2021:0.00000047,(Canada/BC-BCCDC-87139/2021:0.00000000,(Canada/BC-BCCDC-105025/2021:0.00000013,Canada/BC-BCCDC-123223/2021:0.00003081)NODE_0001084:0.00004152)NODE_0001083:0.00000704)NODE_0000838:0.00001724,((Denmark/DCGC-159893/2021:0.00008567,France/NAQ-HCL021166927701/2021:0.00012293)NODE_0000837:0.00015615,(Belgium/UZA-UA-CV2262821757/2021:0.00002412,Netherlands/GE-RIVM-39884/2021:0.00002850)NODE_0000835:0.00005331)NODE_0001086:0.00001261)NODE_0001078:0.00000911)NODE_0001077:0.00001139)NODE_0000832:0.00001712)NODE_0001075:0.00001165)NODE_0001074:0.00000822)NODE_0001073:0.00001036)NODE_0001070:0.00001587,(((Hangzhou/ZJU-13/2021:0.00000000,Hangzhou/ZJU-12/2021:0.00000000)NODE_0001093:0.00005793,(Zhejiang/Zhoushan-309/2021:0.00001408,(Zhejiang/zhoushan35/2021:0.00000000,Zhejiang/zhoushan37/2021:0.00000000)NODE_0001095:0.00001408)NODE_0000337:0.00002193)NODE_0000335:0.00003407,(((Ireland/D-NVRL-21IRL60299/2021:0.00000219,Ireland/D-ELDA-IRL57367/2021:0.00000000)NODE_0000634:0.00007246,(Bahrain/342314034/2021:0.00015529,(Sweden/01_SE100_21CS503199/2021:0.00004929,(USA/CA-CDC-ASC210154886/2021:0.00013227,(Germany/RP-RKI-I-162376/2021:0.00003944,(Romania/Arad_456039/2021:0.00002882,((Nigeria/CV2914/2021:0.00012127,Nigeria/CV3006/2021:0.00013442)NODE_0000823:0.00004664,(Nigeria/LSB_COV2-07-21-0004/2021:0.00006795,Nigeria/LSB_COV2-07-21-CA-0652/2021:0.00006795)NODE_0001112:0.00002325)NODE_0000821:0.00008227)NODE_0001109:0.00001063)NODE_0001108:0.00000954)NODE_0001107:0.00000908)NODE_0001103:0.00001833)NODE_0001100:0.00001580)NODE_0001098:0.00002518,(Sweden/01_SE100_21CS501845/2021:0.00004663,(Morocco/CNRST-IND01/2021:0.00000000,((Norway/16022/2021:0.00007312,(Finland/12978/2021:0.00010357,Morocco/FMP-323/2021:0.00003124)NODE_0000901:0.00003092)NODE_0000900:0.00005055,(Morocco/nCoV20326490/2021:0.00008154,(((Gambia/48841/2021:0.00000000,Luxembourg/LNS1547723/2021:0.00004822)NODE_0000908:0.00003023,(Morocco/nCoV20326349/2021:0.00000000,(Slovenia/317264/2021:0.00000000,Slovenia/317904/2021:0.00000219)NODE_0000905:0.00003288)NODE_0000904:0.00003681,(Poland/WSSEGorzow-21S0270/2021:0.00009444,(Spain/CL-COV11507/2021:0.00002009,Denmark/DCGC-141008/2021:0.00000694)NODE_0001126:0.00003051)NODE_0001124:0.00003881)NODE_0000902:0.00002493,((Portugal/PT18078/2021:0.00014301,Israel/CVL-17219/2021:0.00003123)NODE_0000893:0.00005710,((Spain/CT-HUVH-E15617/2021:0.00004880,Belgium/UZA-UA-CV2127170287/2021:0.00008606)NODE_0000891:0.00004356,(Canada/QC-L00374373001/2021:0.00000919,((Canada/QC-L00379662001/2021:0.00000000,Canada/QC-L00378781001/2021:0.00000000)NODE_0001136:0.00002067,(Canada/QC-L00379238001/2021:0.00000658,Canada/QC-L00378747001/2021:0.00000000)NODE_0001137:0.00001848)NODE_0001132:0.00000825)NODE_0000895:0.00005905)NODE_0001129:0.00002666)NODE_0001127:0.00002821)NODE_0001119:0.00001979)NODE_0001118:0.00003118)NODE_0000889:0.00006482)NODE_0000888:0.00004006,((France/ARA-HCL021078959101/2021:0.00000000,France/ARA-HCL021078954401/2021:0.00000000)NODE_0000917:0.00003629,((Israel/CVL-13775/2021:0.00001079,(Israel/CVL-13809/2021:0.00000000,Israel/CVL-13802/2021:0.00000000)NODE_0001145:0.00001298)NODE_0000911:0.00009906,((Israel/CVL-13805/2021:0.00009500,(Australia/NT213/2021:0.00000522,(Qatar/QA.QU_18.17.A11/2021:0.00001973,Australia/NT210/2021:0.00000000)NODE_0001152:0.00000522)NODE_0001150:0.00000430)NODE_0001148:0.00000877,(Pakistan/NIH-B12-S4/2021:0.00006386,Pakistan/NIH-B12-S11/2021:0.00005947,Pakistan/NIH-Sam3/2021:0.00005071,((Bahrain/921149060/2021:0.00007188,(Bahrain/921352095_S367_L001/2021:0.00012577,Pakistan/UOL-IMBB-KKU-25/2021:0.00025289)NODE_0000965:0.00003378)NODE_0000924:0.00006469,(Pakistan/UHS2-Pak-465/2021:0.00007510,(Sweden/SUS0002420/2021:0.00000000,Sweden/SUS0002458/2021:0.00000000,((Switzerland/VD-HUG-34708400/2021:0.00000000,Switzerland/VD-CHUV-GEN5666/2021:0.00001753)NODE_0000929:0.00004383,(Denmark/DCGC-142149/2021:0.00005737,(Denmark/DCGC-147333/2021:0.00005085,(Sweden/20567076P/2021:0.00002436,Switzerland/BS-UHB-43038672/2021:0.00009012,(Denmark/DCGC-150759/2021:0.00001096,Norway/Ahus-1218/2021:0.00000000,Norway/Ahus-1216/2021:0.00000000)NODE_0000934:0.00002217)NODE_0000932:0.00001991)NODE_0000931:0.00001967)NODE_0000930:0.00003906)NODE_0000928:0.00000877)NODE_0000926:0.00003564)NODE_0001156:0.00002860)NODE_0000957:0.00002372)NODE_0000919:0.00003991)NODE_0001147:0.00000827)NODE_0001143:0.00000973)NODE_0001139:0.00000815)NODE_0000887:0.00001375)NODE_0001096:0.00001190)NODE_0001091:0.00000724)NODE_0001069:0.00000030,((Qatar/QA.QU_18.15.G5/2021:0.00001618,Qatar/QA.QU_18.15.G9/2021:0.00001618)NODE_0000638:0.00005830,((Switzerland/BL-ETHZ-581551/2021:0.00004225,(Australia/NT174/2021:0.00004918,(Japan/IC-0929/2021:0.00000000,(France/HDF-IPP11602/2021:0.00000000,France/HDF-IPP11601/2021:0.00000000)NODE_0000664:0.00006795)NODE_0001171:0.00000534)NODE_0001170:0.00000622)NODE_0001167:0.00000715,(((Israel/CVL-12802/2021:0.00000000,Israel/CVL-13260/2021:0.00001973,Israel/CVL-12802-vIIBR-95/2021:0.00003288)NODE_0000676:0.00002913,(Israel/CVL-12804-vIIBR-97/2021:0.00004621,(Israel/CVL-12803/2021:0.00000000,Israel/CVL-12804/2021:0.00000000)NODE_0001179:0.00001333)NODE_0001177:0.00001580)NODE_0000673:0.00003092,((Australia/NT169/2021:0.00005251,((Germany/BY-RKI-I-102607/2021:0.00000556,(Germany/BY-RKI-I-156869/2021:0.00005260,((Germany/BY-RKI-I-167293/2021:0.00000000,Germany/BY-RKI-I-167280/2021:0.00000000)NODE_0001190:0.00000891,(Germany/BY-MVP-000005920/2021:0.00000160,(Germany/BY-RKI-I-178705/2021:0.00000000,Germany/BY-MVP-000006122/2021:0.00001973)NODE_0001197:0.00001914)NODE_0001196:0.00001827)NODE_0001189:0.00001081)NODE_0001187:0.00000556)NODE_0000666:0.00003848,((France/IDF-CERBAHC-JJ3TG-S5/2021:0.00000000,Belgium/rega-9158/2021:0.00001973)NODE_0000740:0.00004931,(Bangladesh/IEDCR-180053/2021:0.00004983,((Switzerland/BS-UHB-42822453/2021:0.00003549,Spain/GA-CHUVI-21586556/2021:0.00003769)NODE_0001202:0.00001631,(Malaysia/IMR_SB68524/2021:0.00004224,(USA/IL-CDC-QDX23916872/2021:0.00000658,Japan/IC-0983/2021:0.00000000)NODE_0001204:0.00000278)NODE_0001203:0.00000519)NODE_0001201:0.00000460)NODE_0001200:0.00000606)NODE_0001198:0.00000569)NODE_0001185:0.00000628)NODE_0001181:0.00000271,(Singapore/653/2021:0.00005384,((Japan/IC-1058/2021:0.00004157,(Netherlands/ZH-RIVM-31242/2021:0.00004087,(((Switzerland/BL-ETHZ-600679/2021:0.00000000,Russia/MOW-CRIE-L219M0035u/2021:0.00024110)NODE_0001217:0.00001522,(Sweden/261752391057/2021:0.00033214,(Israel/SMC-7004176/2021:0.00000000,(Israel/SMC-7005834/2021:0.00001207,(Israel/SMC-7006283/2021:0.00000000,Israel/SMC-7006277/2021:0.00000000)NODE_0001222:0.00001426)NODE_0001221:0.00000985)NODE_0000745:0.00007351)NODE_0000744:0.00006664)NODE_0000742:0.00002306,((Norway/11265/2021:0.00000000,Norway/Ahus-418/2021:0.00000877)NODE_0000735:0.00002226,(Belgium/Jessa_55-2117-000004/2021:0.00002012,(Malawi/CERI-KRISP-K020895/2021:0.00001161,(Uganda/UG644/2021:0.00009449,(Romania/Arges_458352/2021:0.00000000,Romania/Arges_458339/2021:0.00000000,(Romania/Arges_458905/2021:0.00000000,(Romania/Arges_465165/2021:0.00006601,Romania/Arges_462549/2021:0.00002217)NODE_0001237:0.00002824)NODE_0001236:0.00000877)NODE_0000611:0.00008134)NODE_0001232:0.00001137)NODE_0001229:0.00001289)NODE_0001226:0.00000872)NODE_0001224:0.00000725)NODE_0001215:0.00001135)NODE_0001210:0.00000728)NODE_0001208:0.00000691,((Switzerland/BS-UHB-42783877/2021:0.00000658,India/DEL-NCDC-INSACOG-2209239/2021:0.00000000)NODE_0001240:0.00000987,((Canada/SK-RRPL-133489/2021:0.00001632,(Canada/SK-RRPL-132787/2021:0.00005006,(Canada/SK-RRPL-132410/2021:0.00000000,(Canada/AB-ABPHL-20943/2021:0.00010521,USA/TX-HMH-MCoV-45515/2021:0.00000000)NODE_0001247:0.00001315)NODE_0001246:0.00000841)NODE_0001244:0.00001009)NODE_0000645:0.00004001,((Thailand/SQ-CONI-0705/2021:0.00004875,(Canada/SK-RRPL-132452/2021:0.00002876,USA/MI-UM-10039556675/2021:0.00002657)NODE_0001251:0.00002218)NODE_0001249:0.00001266,((Canada/BC-BCCDC-55982/2021:0.00000000,Japan/IC-0985/2021:0.00000000)NODE_0001254:0.00001356,((USA/CA-CZB-32346/2021:0.00000000,Belgium/ULG-14654/2021:0.00000000)NODE_0001257:0.00001245,(((Portugal/PT7188/2021:0.00000219,Switzerland/BS-ETHZ-591065/2021:0.00000000)NODE_0001261:0.00001042,((India/DL-NCDC-30098/2021:0.00000000,Ireland/L-NVRL-22IRL38881/2021:0.00000219)NODE_0001263:0.00001217,(Japan/IC-1093/2021:0.00000000,Japan/IC-1095/2021:0.00000000)NODE_0001267:0.00000998)NODE_0001262:0.00000702)NODE_0001259:0.00000663,((Qatar/QA.QU_18.16.G8/2021:0.00001096,Netherlands/GR-UMCG-MMB_1773/2021:0.00000000)NODE_0001269:0.00001499,(((Jordan/IR-Biolab041/2021:0.00000000,Kosovo/ChVir25780_24/2021:0.00000877)NODE_0001275:0.00001431,(Norway/13231/2021:0.00005760,(USA/OK-CDC-2-4567974/2021:0.00005918,USA/OK-CDC-4165959-001/2021:0.00002849,USA/AR-UNM-BAP313609/2021:0.00000000)NODE_0000698:0.00005102)NODE_0001276:0.00001370)NODE_0001274:0.00001233,((India/WB-1930300766672/2021:0.00000000,Singapore/742/2021:0.00000438)NODE_0001279:0.00001662,(((Italy/LAZ-AMC-2106244058-DS/2021:0.00000000,Italy/LAZ-AMC-2106244059-DS/2021:0.00000000)NODE_0000701:0.00007525,(India/DL-ILBS-113170/2021:0.00005759,(Switzerland/VD-ETHZ-33671314/2021:0.00000033,(Switzerland/GE-HUG-35028049/2021:0.00000219,Switzerland/VD-ETHZ-33710891/2021:0.00000000)NODE_0001291:0.00001129)NODE_0000604:0.00012520)NODE_0001289:0.00004177)NODE_0001286:0.00006787,(((Kosovo/ChVir25780_25/2021:0.00000000,Singapore/858/2021:0.00000000)NODE_0001298:0.00001367,(Singapore/832/2021:0.00000000,Qatar/QA.QU_18.17.B5/2021:0.00000000)NODE_0001301:0.00001367)NODE_0001293:0.00000632,((India/DL-NCDC-410939/2021:0.00000219,France/NAQ-HCL021083649801/2021:0.00000000)NODE_0001310:0.00001604,((India/DL-NCDC-2909277/2021:0.00000000,Singapore/863/2021:0.00000000)NODE_0001313:0.00001368,((India/JK-NCDC-4409233/2021:0.00001973,Singapore/1050/2021:0.00000000)NODE_0001317:0.00002459,(Romania/Arges_458022/2021:0.00005996,(India/MN-331052927/2021:0.00004540,(India/MN-1425500093250/2021:0.00004268,((Romania/Arges__456213/2021:0.00000219,India/DL-NCDC-4409382/2021:0.00000000)NODE_0001324:0.00000947,(((Romania/BZ-15379/2021:0.00000438,Romania/Arges_457508/2021:0.00000000)NODE_0001333:0.00001097,(Romania/Arges_457505/2021:0.00000000,Romania/Arges_457517/2021:0.00000000)NODE_0001335:0.00001097)NODE_0001329:0.00000664,((Nigeria/LSB_COV2-07-21-CA-1282/2021:0.00007452,USA/NV-NSPHL-LV363309/2021:0.00000000)NODE_0001337:0.00002962,(India/AR-CSIR-NEIST-INSACOG-3-CID0012/2021:0.00004415,(Nigeria/LSB_COV2-07-21-CA-0688/2021:0.00007064,(England/MILK-181F540/2021:0.00000000,Bangladesh/CHRF-GSB17-038/2021:0.00013151)NODE_0001342:0.00001146)NODE_0001340:0.00001296)NODE_0001338:0.00002054)NODE_0001336:0.00003841)NODE_0001328:0.00000500)NODE_0001323:0.00000691)NODE_0001322:0.00000929)NODE_0001321:0.00001237)NODE_0001320:0.00000847)NODE_0001314:0.00000881)NODE_0001312:0.00000675)NODE_0001304:0.00000614)NODE_0001292:0.00000697)NODE_0001285:0.00000720)NODE_0001278:0.00000563)NODE_0001273:0.00000369)NODE_0001268:0.00000645)NODE_0001258:0.00000416)NODE_0001256:0.00000550)NODE_0001252:0.00000182)NODE_0001248:0.00000587)NODE_0001241:0.00000177)NODE_0001238:0.00000573)NODE_0001207:0.00000535)NODE_0001205:0.00000138)NODE_0001180:0.00000483)NODE_0001173:0.00000250)NODE_0001166:0.00000316)NODE_0001164:0.00000314)NODE_0001068:0.00000490)NODE_0001066:0.00000406)NODE_0001063:0.00000430)NODE_0001060:0.00000673)NODE_0001025:0.00000473)NODE_0001012:0.00000346)NODE_0001007:0.00000717)NODE_0001001:0.00000774)NODE_0000936:0.00000201)NODE_0000925:0.00000213)NODE_0000920:0.00000665)NODE_0000916:0.00000577)NODE_0000912:0.00000461)NODE_0000909:0.00000414)NODE_0000907:0.00000575)NODE_0000892:0.00000440)NODE_0000875:0.00000466)NODE_0000874:0.00000396)NODE_0000871:0.00000401)NODE_0000869:0.00000520)NODE_0000865:0.00000412)NODE_0000863:0.00000517)NODE_0000862:0.00000529)NODE_0000860:0.00000396)NODE_0000857:0.00000659)NODE_0000722:0.00000960)NODE_0000718:0.00000481)NODE_0000716:0.00000660)NODE_0000689:0.00000722)NODE_0000687:0.00001059)NODE_0000686:0.00000901)NODE_0000680:0.00001000)NODE_0000309:0.00001361)NODE_0000291:0.00004361)NODE_0000087:0.00001530)NODE_0000086:0.00011672)NODE_0000119:0.00017115,((((Nepal/NPHLS-150/2021:0.00008155,Poland/PZH-GUM-2307/2021:0.00025031)NODE_0001347:0.00003066,((Canada/AB-ABPHL-39332/2021:0.00001096,Canada/AB-ABPHL-38726/2021:0.00000000)NODE_0001477:0.00023741,(Sweden/Orebro-47590478/2021:0.00000000,(USA/CA-CDC-FG-157851/2021:0.00000284,USA/CA-CDC-FG-170124/2021:0.00004229)NODE_0001089:0.00023607)NODE_0001352:0.00001604)NODE_0001350:0.00002165)NODE_0001346:0.00039576,(((Italy/TAA-PAB_SABES_1900663270/2021:0.00036119,(Malawi/CERI-KRISP-K027023/2021:0.00035360,(USA/OH-UHTL-1021/2021:0.00015120,(Poland/WGS-PZH-UMB-1077/2021:0.00001977,(India/GJ-INSACOG-GBRC1309/2021:0.00007234,((Turkey/HSGM-C343/2021:0.00000000,Turkey/HSGM-C388/2021:0.00000000)NODE_0001097:0.00006883,(Germany/BY-RKI-I-225159/2021:0.00012788,(Japan/IC-2191/2021:0.00025730,(USA/CA-CDC-FG-178586/2021:0.00031377,Netherlands/ZH-RIVM-45407/2021:0.00000912)NODE_0001370:0.00001147)NODE_0001099:0.00001304)NODE_0001368:0.00005054)NODE_0001364:0.00002105)NODE_0001363:0.00006578)NODE_0001362:0.00000869)NODE_0001361:0.00001390)NODE_0001360:0.00002951)NODE_0001358:0.00018717,(Liberia/LIB-0196/2021:0.00019946,Canada/QC-1nEAQ-0667616/2021:0.00003727,(USA/CA-CDC-ASC210007484/2021:0.00010419,((Australia/SA0810/2021:0.00015491,Pakistan/NIH-B14-S26/2021:0.00019217)NODE_0001102:0.00012623,(Norway/15705/2021:0.00026501,(Malaysia/C19UMB288/2021:0.00036753,(Seychelles/SS3895/2021:0.00040848,((Denmark/DCGC-137767/2021:0.00014265,Portugal/PT14993/2021:0.00018868)NODE_0001125:0.00009746,(Zimbabwe/CERI-KRISP-K027238/2021:0.00028534,((Mozambique/CERI-KRISP-K030826/2021:0.00026528,(Malawi/NHRL-COVseq0009/2021:0.00001847,(Malawi/CERI-KRISP-K027070/2021:0.00008465,Malawi/CERI-KRISP-K027110/2021:0.00009122)NODE_0001106:0.00017273,(Malawi/MLW-00102/2021:0.00024364,(Malawi/MLW-00164/2021:0.00005514,Malawi/MLW-00258/2021:0.00014501)NODE_0001387:0.00004384)NODE_0001385:0.00001373)NODE_0001105:0.00003421)NODE_0001104:0.00004625,((Qatar/QA.QU_18.15.F6/2021:0.00001587,Ghana/UHAS-AK806/2021:0.00018464)NODE_0001117:0.00002592,(Ghana/UHAS-TRA-1064/2021:0.00014772,(Singapore/711/2021:0.00000700,(Pakistan/UHSPK3-44/2021:0.00027287,(Japan/IC-1486/2021:0.00015004,((Japan/PG-43461/2021:0.00000658,Japan/IC-1241/2021:0.00000000)NODE_0001402:0.00000658,((Netherlands/NH-RIVM-44946/2021:0.00000000,Belgium/Jessa_11-2129-001206ZOL/2021:0.00002630)NODE_0001405:0.00001975,((India/MH-ICMR-NIV-INSACOG-GSEQ-6275/2021:0.00013422,India/MH-ICMR-NIV-INSACOG-GSEQ-6430/2021:0.00016272)NODE_0001133:0.00007666,(India/DL-ILBS-WGS_65/2021:0.00011017,(Chile/TA-180990/2021:0.00024647,(Ireland/KE-NVRL-M34IRL26432/2021:0.00000000,USA/FL-CDC-STM-000715342/2021:0.00000658)NODE_0001415:0.00000976)NODE_0001413:0.00001054)NODE_0001410:0.00002620)NODE_0001406:0.00001708)NODE_0001404:0.00012711)NODE_0001401:0.00000976)NODE_0001399:0.00000885)NODE_0001397:0.00000591)NODE_0001396:0.00000702)NODE_0001391:0.00000586)NODE_0001389:0.00000454)NODE_0001381:0.00000449)NODE_0001379:0.00000738)NODE_0001376:0.00001276)NODE_0001375:0.00000946)NODE_0001374:0.00002679)NODE_0001373:0.00003147)NODE_0001111:0.00007072)NODE_0001110:0.00004047)NODE_0001101:0.00001794)NODE_0001090:0.00000570,(((Indonesia/JK-NIHRD-WGS05510/2021:0.00001086,Indonesia/JK-NIHRD-WGS05509/2021:0.00001086)NODE_0001138:0.00014375,((Indonesia/BB-NIHRD-WGS09878/2021:0.00012094,(Brunei/27/2021:0.00017776,Indonesia/SU-GS-EIJK-USU-0051/2021:0.00010105)NODE_0001141:0.00001551)NODE_0001140:0.00005681,(Netherlands/ZH-RIVM-49723/2021:0.00010578,(Germany/RP-USAFSAM-S4318/2021:0.00003576,Bahrain/21921622687/2021:0.00021987)NODE_0001135:0.00002838)NODE_0001423:0.00009827)NODE_0001418:0.00006016)NODE_0001153:0.00016810,(Indonesia/KT-NIHRD-WGS02181/2021:0.00013964,(Turkey/HSGM-E3242/2021:0.00007698,(Indonesia/JK-NIHRD-WGS11544/2021:0.00026322,Mauritius/248308/2021:0.00011856)NODE_0001429:0.00018418)NODE_0001206:0.00004074,(Pakistan/092420/2021:0.00049832,(Bahrain/840056868/2021:0.00002989,(Kenya/KEM-CVR-102629/2021:0.00003099,Kenya/SS3705/2021:0.00021290)NODE_0001184:0.00017205)NODE_0001183:0.00010241)NODE_0001182:0.00005557,(Malaysia/UNIMAS-GHML339/2021:0.00014230,(Indonesia/JK-GS-GSILab-EOCRU-780009/2021:0.00033400,(Malaysia/UNIMAS-HBTU375/2021:0.00017680,Malaysia/UNIMAS-B12293/2021:0.00020091)NODE_0001188:0.00025583)NODE_0001172:0.00014584)NODE_0001186:0.00004337,(Luxembourg/LNS9769411/2021:0.00039643,(Italy/SIC_CQRC_2202440/2021:0.00001562,(Italy/SIC_CQRC_2204377/2021:0.00000000,Italy/SIC_CQRC_2202441/2021:0.00000000)NODE_0001163:0.00001562,(Italy/SIC_CQRC_2202332/2021:0.00000000,Italy/SIC_CQRC_2202439/2021:0.00000000)NODE_0001440:0.00001562)NODE_0001161:0.00002355)NODE_0001160:0.00009390,((Denmark/DCGC-185384/2021:0.00007928,(Denmark/DCGC-179152/2021:0.00001120,(Sweden/101676358/2021:0.00004045,(Sweden/101676314/2021:0.00002427,(Sweden/101675109/2021:0.00000438,Sweden/101673858/2021:0.00000000)NODE_0001218:0.00001550)NODE_0001199:0.00001618)NODE_0001380:0.00004308)NODE_0001456:0.00004616)NODE_0001378:0.00047588,(Vietnam/NHTD-OUCRU1148/2021:0.00043125,(Vietnam/PIHCM_756806/2021:0.00027883,(Vietnam/HCMC_b02_03.08/2021:0.00018424,((Vietnam/PIHCM_4486/2021:0.00000000,Vietnam/PIHCM_4085/2021:0.00000000)NODE_0001388:0.00009601,(Vietnam/PIHCM_6338/2021:0.00007379,Vietnam/PIHCM_8351/2021:0.00006941)NODE_0001466:0.00003099)NODE_0001386:0.00003125)NODE_0001463:0.00003760)NODE_0001460:0.00018311)NODE_0001383:0.00005377)NODE_0001377:0.00004037,(((Mexico/QUE_INER_IMSS_1755/2021:0.00010092,Mexico/PUE_INER_IMSS_1792/2021:0.00009435)NODE_0001271:0.00013605,(Belize/8339094/2021:0.00000000,(Belize/CML-184/2021:0.00013601,(Belize/8418208/2021:0.00008556,(Belize/8415547/2021:0.00003752,(Belize/8417352/2021:0.00004165,(Belize/8414181/2021:0.00000010,(Belize/8416211/2021:0.00001096,Belize/8414784/2021:0.00000000)NODE_0001453:0.00000887)NODE_0001452:0.00001525)NODE_0001449:0.00000901)NODE_0001448:0.00002174)NODE_0001447:0.00003511)NODE_0001445:0.00007221)NODE_0001272:0.00006163)NODE_0001270:0.00014847,((Liberia/LIB-0197/2021:0.00006341,((Lithuania/LTU000_KNS_ANT_08_02_74/2021:0.00006027,Russia/MOW-CRIE-L191A0813u_3335/2021:0.00027287)NODE_0001193:0.00005418,(Russia/MOW-CRIE-L219P0052/2021:0.00016692,(Finland/R15530/2021:0.00011231,Estonia/18200943/2021:0.00007286,Estonia/RC0120717/2021:0.00007505,Estonia/RC0196195/2021:0.00014738,(Estonia/RC0083868/2021:0.00001729,(Estonia/RC0127604/2021:0.00005950,(Estonia/RC0134588/2021:0.00005713,(Estonia/17750429/2021:0.00000229,(Estonia/18240049/2021:0.00000658,Estonia/RC0106176/2021:0.00000000)NODE_0001481:0.00000887)NODE_0001478:0.00001100)NODE_0001476:0.00001114)NODE_0001475:0.00001039)NODE_0001287:0.00001393)NODE_0001195:0.00012036)NODE_0001194:0.00007028)NODE_0001192:0.00019444)NODE_0001191:0.00006562,((Denmark/DCGC-101060/2021:0.00015597,(USA/MA-CDC-STM-000044887/2021:0.00000563,USA/MA-CDC-STM-000044850/2021:0.00000563)NODE_0001169:0.00004075)NODE_0001168:0.00004935,((Barbados/67294/2021:0.00008296,(Denmark/DCGC-105366/2021:0.00006446,Malaysia/IMR_682164/2021:0.00004035,Nepal/NPHL-S-191/2021:0.00035596,Denmark/DCGC-198951/2021:0.00044363)NODE_0001433:0.00003166)NODE_0001432:0.00007464,(Lithuania/LTU000_NMRVI_120897/2021:0.00019073,((Bonaire/BQ-RIVM-66216/2021:0.00043725,(Fujian/2021BD-VIR-SPE-0406/2021:0.00005091,(Fujian/2021BD-VIR-SPE-0398/2021:0.00000697,Fujian/2021BD-VIR-SPE-0414/2021:0.00000697)NODE_0001459:0.00004394)NODE_0001458:0.00006853)NODE_0001457:0.00005373,((Benin/450624/2021:0.00021553,(Mexico/SIN_CIAD_S6737/2021:0.00002637,((Mexico/SIN_CIAD-MZT_S6849/2021:0.00000000,Mexico/SIN_CIAD-MZT_S6886/2021:0.00001096)NODE_0001503:0.00004435,(Mexico/SIN_CIAD_S6736/2021:0.00000000,Mexico/SIN_CIAD_S6734/2021:0.00000000)NODE_0001505:0.00001367)NODE_0001497:0.00001271)NODE_0001319:0.00007299)NODE_0001318:0.00003264,(Denmark/DCGC-100755/2021:0.00014417,((Mexico/YUC_INER_IMSS_2477/2021:0.00020318,Mexico/YUC-INMEGEN-31-91/2021:0.00022290)NODE_0001144:0.00021509,(Oman/52111728/2021:0.00007400,((Tanzania/KIDH-03B05/2021:0.00001185,Uganda/UG658/2021:0.00011048,((Finland/9496/2021:0.00008426,(Germany/HE-RKI-I-196691/2021:0.00009792,(Germany/HH-hpi-p8344/2021:0.00000004,Germany/HH-hpi-p8739/2021:0.00003072)NODE_0001351:0.00010007)NODE_0001514:0.00004552)NODE_0001349:0.00006323,(Tanzania/KIDH-02B01/2021:0.00000000,((England/MILK-167FB7B/2021:0.00000000,England/MILK-16AAF3F/2021:0.00000658)NODE_0001359:0.00009023,(Kenya/SS4014/2021:0.00024988,(((Switzerland/ZH-UZH-IMV-3ba4dcb3/2021:0.00000000,Switzerland/ZH-UZH-IMV-3ba4dc61/2021:0.00000219)NODE_0001354:0.00010611,(Kenya/C106409/2021:0.00005366,Kenya/ILRI_COVC24586/2021:0.00017640)NODE_0001355:0.00003053)NODE_0001353:0.00003503,(Germany/NW-RKI-I-189759/2021:0.00006658,(Rwanda/NRLNAT4228/2021:0.00008992,(Germany/NW-RKI-I-223251/2021:0.00009236,(Rwanda/NRLNAT4265/2021:0.00004233,(Burundi/UG873/2021:0.00002212,(Netherlands/LB-RIVM-59092/2021:0.00008767,Burundi/UG864/2021:0.00000000,Burundi/UG869/2021:0.00000000,Burundi/UG865/2021:0.00000000,Burundi/UG868/2021:0.00000000,Burundi/UG866/2021:0.00000000,Burundi/UG875/2021:0.00000000,Burundi/UG871/2021:0.00000000,Burundi/UG872/2021:0.00000000,Burundi/UG877/2021:0.00000000)NODE_0001367:0.00002212)NODE_0001366:0.00002240)NODE_0001530:0.00001496)NODE_0001529:0.00001948)NODE_0001528:0.00001831)NODE_0001527:0.00001757)NODE_0001522:0.00002765)NODE_0001521:0.00005514)NODE_0001518:0.00000840)NODE_0001516:0.00000722)NODE_0001512:0.00001121)NODE_0001348:0.00005929,(Romania/B-17418/2021:0.00023648,(Australia/NT390/2021:0.00039703,(Bahrain/NPS/2021:0.00010874,((Myanmar/DSMRC011/2021:0.00009273,(Kenya/SS2158_29_0/2021:0.00013603,Pakistan/NIH-B24-S10/2021:0.00026973,(Pakistan/NIH-B17-S10/2021:0.00012949,(Pakistan/AFIP-B1-S35/2021:0.00002858,Pakistan/NIH-B22-S9/2021:0.00017323)NODE_0001555:0.00003954)NODE_0001549:0.00002189)NODE_0001462:0.00016053,((Finland/THL-202127913/2021:0.00015295,(Finland/THL-202128632/2021:0.00002008,(Finland/THL-202128899/2021:0.00000438,Finland/THL-202128644/2021:0.00000000)NODE_0001559:0.00002447)NODE_0001469:0.00017232)NODE_0001468:0.00009377,((Ghana/UHAS-AL372/2021:0.00004704,Ghana/UHAS-AL998/2021:0.00005362)NODE_0001472:0.00004646,(Ghana/UHAS-AL257/2021:0.00004526,(Ghana/UHAS-WA946/2021:0.00002683,Ghana/UHAS-WA789/2021:0.00000930)NODE_0001474:0.00003596)NODE_0001473:0.00004605)NODE_0001471:0.00004802)NODE_0001467:0.00008272)NODE_0001461:0.00003631,((Denmark/DCGC-90569/2021:0.00000000,Denmark/DCGC-97582/2021:0.00001534)NODE_0001209:0.00005388,(Liberia/LIB-0251/2021:0.00010090,(Russia/ROS-RII-MH29622S/2021:0.00019516,((Nepal/CDBT-TU-S-207/2021:0.00022067,((Greece/256361/2021:0.00003071,Greece/30654/2021:0.00007893)NODE_0001327:0.00003963,(Pakistan/NIH-B20-S23/2021:0.00014734,Pakistan/NIH-B17-S16/2021:0.00012981)NODE_0001572:0.00003478,((Iraq/Duhok_8/2021:0.00000000,Iraq/Duhok_9/2021:0.00000658)NODE_0001331:0.00003758,(Netherlands/OV-RIVM-68208/2021:0.00000000,Netherlands/FL-RIVM-69006/2021:0.00001534)NODE_0001332:0.00025237)NODE_0001330:0.00003933)NODE_0001326:0.00008239)NODE_0001325:0.00007483,((Colombia/ANT-INS-VG-9276/2021:0.00040199,(Singapore/1443/2021:0.00002499,(Singapore/1445/2021:0.00000440,(Singapore/1625/2021:0.00003068,Singapore/1483/2021:0.00000000)NODE_0001584:0.00001316)NODE_0001583:0.00002059)NODE_0001155:0.00005700)NODE_0001154:0.00003202,(Sweden/20217773P/2021:0.00006310,((Shenzhen/IVDC-0610-04/2021:0.00006468,Shenzhen/IVDC-06-14/2021:0.00007126)NODE_0001146:0.00006332,((Brazil/SP-2898/2021:0.00002158,Brazil/MG-FUNED-303-21/2021:0.00002158)NODE_0001149:0.00006002,(((Spain/CT-IDIBGI-Consensus_RB29297.consensus_threshold_0_quality_20/2021:0.00015647,Spain/CT-HUB02793/2021:0.00023757)NODE_0001412:0.00006932,(Switzerland/SO-IFIK-4188-4409/2021:0.00000759,Switzerland/SO-IFIK-4179-4400/2021:0.00000539)NODE_0001420:0.00029492,((France/OCC-IPP37021/2021:0.00002427,France/OCC-IPP37086/2021:0.00002427)NODE_0001414:0.00021751,(Denmark/DCGC-179294/2021:0.00013636,(Luxembourg/LNS1711575/2021:0.00015518,(Netherlands/LB-RIVM-69274/2021:0.00000438,France/ARA-HCL021202840401/2021:0.00000000)NODE_0001417:0.00017271)NODE_0001602:0.00003159)NODE_0001600:0.00003967)NODE_0001596:0.00004319,((Croatia/11628/2021:0.00007957,(Croatia/10801/2021:0.00001534,Croatia/10192/2021:0.00000000)NODE_0001454:0.00003135)NODE_0001422:0.00010481,(Ghana/TRA-2127/2021:0.00019168,(Ghana/TRA-2256/2021:0.00019592,Ghana/TRA-2213/2021:0.00017400,Ghana/TRA-2232/2021:0.00019154)NODE_0001425:0.00009219,(Luxembourg/LNS4644704/2021:0.00003088,(Luxembourg/LNS1203779/2021:0.00000672,(Luxembourg/LNS8056207/2021:0.00000000,Luxembourg/LNS7265355/2021:0.00000438)NODE_0001611:0.00000891)NODE_0001464:0.00001539)NODE_0001428:0.00006436)NODE_0001424:0.00001462)NODE_0001421:0.00002388)NODE_0001411:0.00015353,((Greece/31084/2021:0.00023973,Greece/281050/2021:0.00029671,(Ghana/nCoV-TRA-965/2021:0.00005329,(Sweden/09_SE100_21CS101804/2021:0.00001261,Croatia/6710/2021:0.00007398,((Slovenia/273796/2021:0.00000877,Slovenia/269556/2021:0.00000000)NODE_0001618:0.00001152,(Norway/22535/2021:0.00024615,(Japan/IC-2168/2021:0.00020555,(Australia/NSW-RPAH-1272/2021:0.00000658,Australia/NSW-SAVID-5109/2021:0.00000000)NODE_0001409:0.00007624)NODE_0001408:0.00007128)NODE_0001407:0.00004373)NODE_0001617:0.00000767)NODE_0001403:0.00003411)NODE_0001614:0.00001328)NODE_0001400:0.00002060,((Netherlands/ZH-RIVM-39217/2021:0.00005074,Martinique/IPP15858/2021:0.00015813,((Oman/rega-OM-108/2021:0.00001569,((Kenya/KEM-CVR-102767/2021:0.00000658,Kenya/KEM_CVR_102768/2021:0.00000000)NODE_0001302:0.00007628,(Kenya/SS4046/2021:0.00002011,Kenya/KCRH-5693-24-08/2021:0.00016696)NODE_0001490:0.00002549)NODE_0001300:0.00004243)NODE_0001299:0.00002312,(((Romania/Cluj_472081/2021:0.00001983,Luxembourg/LNS8226490/2021:0.00002641)NODE_0001295:0.00010627,(Lithuania/LTU000_KUL_5232963/2021:0.00002762,(Lithuania/LTU000_KUL_5240073/2021:0.00000219,Lithuania/LTU000_KUL_5240638/2021:0.00000000)NODE_0001297:0.00003200)NODE_0001296:0.00015986)NODE_0001294:0.00015414,(((Qatar/QA.QU.18.26.F12/2021:0.00000000,Qatar/QA.QU..18.26.F12/2021:0.00000000)NODE_0001282:0.00019136,(Kuwait/KCCC-91041-3335898/2021:0.00001324,((Philippines/PH-PGC-63258/2021:0.00004690,(Singapore/3951/2021:0.00004889,(Canada/BC-BCCDC-213075/2021:0.00000000,Canada/BC-BCCDC-210894/2021:0.00000000)NODE_0001641:0.00011464)NODE_0001640:0.00004404)NODE_0001288:0.00003455,((Portugal/PT18282/2021:0.00010104,Mexico/BCN-SEARCH-112089/2021:0.00003528)NODE_0001284:0.00009034,(Chile/VS-155708/2021:0.00012119,Japan/IC-2137/2021:0.00015188)NODE_0001646:0.00004607)NODE_0001642:0.00003473)NODE_0001637:0.00001070)NODE_0001283:0.00004004)NODE_0001281:0.00004484,(((Croatia/11927/2021:0.00000000,Croatia/11926/2021:0.00000000)NODE_0001307:0.00016377,(Lithuania/LTU000_INMEDICA_621036/2021:0.00005572,(Denmark/DCGC-209855/2021:0.00000033,Denmark/DCGC-218553/2021:0.00001348)NODE_0001309:0.00023950)NODE_0001308:0.00003572)NODE_0001306:0.00008956,((Kosovo/CO-00397-XXK000_3579/2021:0.00000000,Kosovo/CO-00397-XXK000_2097/2021:0.00003726)NODE_0001305:0.00017813,(Kuwait/KCCC-90874-3327030/2021:0.00004145,(Kuwait/KCCC-1173-3557560/2021:0.00005421,(Kuwait/KCCC-91045-3336123/2021:0.00000000,Kuwait/KCCC-91045-3336123-2/2021:0.00000000)NODE_0001315:0.00002353,((Benin/453600/2021:0.00000000,Ghana/TRA-2171/2021:0.00024548)NODE_0001316:0.00002842,(Kuwait/KCCC-676-3522252/2021:0.00000442,Kuwait/KCCC-4000381-6636/2021:0.00005702)NODE_0001659:0.00003058)NODE_0001657:0.00001483)NODE_0001311:0.00001792)NODE_0001654:0.00001394)NODE_0001652:0.00001164)NODE_0001303:0.00003109)NODE_0001633:0.00000897)NODE_0001628:0.00001062)NODE_0001624:0.00000754)NODE_0001280:0.00001110,((Finland/THL-202127388/2021:0.00019443,(Norway/16672/2021:0.00002196,(Sweden/20874554P/2021:0.00015123,Norway/16670/2021:0.00000000,(Norway/Ahus-1546/2021:0.00000000,Norway/19767/2021:0.00000877)NODE_0001441:0.00006356)NODE_0001439:0.00002196)NODE_0001438:0.00011330)NODE_0001437:0.00009819,(Japan/IC-1214/2021:0.00002663,((Italy/SIC-CQRC_2050155/2021:0.00009347,env/Austria/CeMM15941/2021:0.00019210,(Jordan/Biolab0300/2021:0.00000000,Indonesia/JK-NIHRD-WGS12845/2021:0.00027616)NODE_0001178:0.00007375)NODE_0001176:0.00008538,((Sweden/Orebro-47564975/2021:0.00003187,(Sweden/Orebro-47564943/2021:0.00001920,((Spain/IB-HUSE-02856/2021:0.00029161,(Malaysia/IMR_WC439828/2021:0.00005699,Sweden/6798064959/2021:0.00000000)NODE_0001675:0.00000667)NODE_0001673:0.00000433,(Finland/VI14921/2021:0.00011541,(Finland/VI14590/2021:0.00004045,(Estonia/17701293/2021:0.00000000,Estonia/18221263/2021:0.00004603)NODE_0001341:0.00004265)NODE_0001678:0.00005304)NODE_0001339:0.00011039)NODE_0001671:0.00001257)NODE_0001531:0.00001267)NODE_0001334:0.00009573,((France/PAC-HCL021090649801/2021:0.00004005,((Pakistan/NIH-Sam14/2021:0.00000000,Israel/SMC-7021638/2021:0.00035945)NODE_0001343:0.00005324,(((Indonesia/JI-GS-ITD-51936N/2021:0.00004667,Indonesia/JI-GS-ITD-51935N/2021:0.00005763)NODE_0001398:0.00015288,((Malaysia/IMR_CV02488/2021:0.00007714,Malaysia/C19UMB314/2021:0.00021522)NODE_0001688:0.00003522,(Singapore/1829/2021:0.00002888,(Singapore/5386/2021:0.00002425,(Singapore/6002/2021:0.00000000,Singapore/6116/2021:0.00000219)NODE_0001395:0.00005274)NODE_0001394:0.00014052)NODE_0001393:0.00003526)NODE_0001687:0.00002144)NODE_0001392:0.00006808,((Jamaica/WOR12903A907_3002835331_202103547_2-4806130/2021:0.00013314,(Romania/NT-23038/2021:0.00010375,Italy/LAZ-INMI-2335/2021:0.00014758)NODE_0001446:0.00012584,((Kosovo/9535/2021:0.00000006,Slovenia/340515/2021:0.00006801)NODE_0001450:0.00011393,((Poland/PZH-GUM-2606/2021:0.00024329,Sweden/01_SE100_21CS506396/2021:0.00000000)NODE_0001697:0.00007551,(Greece/10211618/2021:0.00002525,(Greece/31006/2021:0.00006585,Greece/31032/2021:0.00006585)NODE_0001455:0.00002735,(Greece/30513/2021:0.00008335,(Greece/299909/2021:0.00000000,Bulgaria/21BG-EU_004350_Pl37/2021:0.00004384)NODE_0001702:0.00001102)NODE_0001700:0.00001204)NODE_0001451:0.00001958)NODE_0001696:0.00002752)NODE_0001556:0.00003887)NODE_0001444:0.00003970,((Sweden/1279981144/2021:0.00000000,Japan/IC-1260/2021:0.00000438)NODE_0001704:0.00000535,(USA/CA-CDC-LC0058962/2021:0.00000000,(Canada/BC-BCCDC-158665/2021:0.00008787,((Greece/10212549/2021:0.00002192,Mauritius/259814/2021:0.00000000)NODE_0001151:0.00002228,((India/MH-ICMR-NIV-INSACOG-GSEQ-5784/2021:0.00000219,India/MH-ICMR-NIV-INSACOG-GSEQ-5800/2021:0.00000000,India/MH-ICMR-NIV-INSACOG-GSEQ-5810/2021:0.00000000)NODE_0001345:0.00015545,((USA/GA-CDC-STM-000715973/2021:0.00000000,Germany/BY-RKI-I-245484/2021:0.00007890)NODE_0001713:0.00002221,(Greece/27087/2021:0.00000000,USA/CO-CDC-FG-147467/2021:0.00015562)NODE_0001714:0.00001783)NODE_0001712:0.00002804)NODE_0001710:0.00003560)NODE_0001707:0.00003052)NODE_0001706:0.00006775)NODE_0001705:0.00000535)NODE_0001703:0.00000311)NODE_0001692:0.00000274)NODE_0001684:0.00000478)NODE_0001682:0.00000216)NODE_0001681:0.00000407,(Malaysia/183582/2021:0.00030923,((Poland/PZH-GUM-1846/2021:0.00007127,(Poland/PL_P3347/2021:0.00000443,Poland/PL_P3377/2021:0.00001320)NODE_0001265:0.00002081)NODE_0001264:0.00001595,(Croatia/7343/2021:0.00010572,((Kuwait/KCCC-4273416-W040732/2021:0.00009370,Bulgaria/21BG-EU_006374_Pl59/2021:0.00012658)NODE_0001243:0.00006201,(Japan/IC-2218/2021:0.00032045,(Kuwait/KCCC-4271975-W037841/2021:0.00012700,((Singapore/4053/2021:0.00008156,Japan/IC-2140/2021:0.00018896)NODE_0001239:0.00004865,(((Brazil/SP-IAL-5309/2021:0.00002009,(Brazil/SP-IAL-5224/2021:0.00002889,Brazil/SP-IAL-5223/2021:0.00001793)NODE_0001220:0.00002846)NODE_0001219:0.00011193,(Philippines/PH-PGC-68181/2021:0.00003947,Norway/22532/2021:0.00016221,(Netherlands/NB-RIVM-64306/2021:0.00000000,Netherlands/ZH-RIVM-68286/2021:0.00004164)NODE_0001216:0.00018194)NODE_0001214:0.00002899,(Poland/PL_P4161/2021:0.00011727,(((Brazil/BA-LACEN-BA875-291933017/2021:0.00003071,Brazil/BA-LACEN-BA877-291933049/2021:0.00003071)NODE_0001227:0.00002760,(Brazil/BA-LACEN-BA874-291932999/2021:0.00002697,Brazil/BA-LACEN-BA870-291932892/2021:0.00002697)NODE_0001603:0.00003134)NODE_0001225:0.00019003,((Netherlands/ZE-MVD-CWGS2103138/2021:0.00000000,Netherlands/UT-RIVM-70304/2021:0.00001753)NODE_0001223:0.00017945,(Canada/BC-BCCDC-209833/2021:0.00006817,((Croatia/12214/2021:0.00004621,Croatia/13820/2021:0.00006594)NODE_0001234:0.00004070,((Croatia/13852/2021:0.00007067,Croatia/13889/2021:0.00006848)NODE_0001231:0.00005325,((Croatia/12656/2021:0.00000069,Croatia/13855/2021:0.00004234)NODE_0001230:0.00005689,(Croatia/12108/2021:0.00000000,(Canada/BC-BCCDC-252197/2021:0.00001348,Canada/BC-BCCDC-251574/2021:0.00001129)NODE_0001235:0.00006761)NODE_0001623:0.00002689)NODE_0001620:0.00002470)NODE_0001615:0.00001778)NODE_0001228:0.00005139)NODE_0001606:0.00001046)NODE_0001604:0.00002067)NODE_0001595:0.00002893)NODE_0001593:0.00001913)NODE_0001213:0.00002135,((Croatia/7969/2021:0.00001569,(Croatia/7974/2021:0.00000377,(Croatia/8216/2021:0.00000658,Croatia/8439/2021:0.00000000)NODE_0001743:0.00000815)NODE_0001742:0.00001411)NODE_0001266:0.00005899,(Japan/IC-1994/2021:0.00013771,(Japan/IC-2008/2021:0.00014470,(Japan/IC-2035/2021:0.00014043,(Japan/IC-2106/2021:0.00015802,((Singapore/3501/2021:0.00003139,(Kuwait/KCCC-4284403-W040976/2021:0.00002880,(Reunion/HCL021181325301/2021:0.00011087,(Australia/WA823/2021:0.00002641,Australia/WA817/2021:0.00002641,(Australia/WA818/2021:0.00000000,Australia/WA816/2021:0.00000000,Australia/WA821/2021:0.00000000)NODE_0001255:0.00002641)NODE_0001253:0.00008008)NODE_0001752:0.00002094)NODE_0001751:0.00002013)NODE_0001250:0.00002071,((Australia/NSW-SAVID-5016/2021:0.00001567,(Chile/VS-137304/2021:0.00000219,Chile/VS-137301/2021:0.00000000)NODE_0001757:0.00002444)NODE_0001260:0.00001947,(Japan/IC-2253/2021:0.00024937,(Philippines/PH-PGC-66721/2021:0.00000310,(Philippines/PH-PGC-68804/2021:0.00000891,(Philippines/PH-PGC-68806/2021:0.00000000,Philippines/PH-PGC-68801/2021:0.00000000)NODE_0001761:0.00000891)NODE_0001760:0.00000295)NODE_0001245:0.00001614)NODE_0001758:0.00000933)NODE_0001755:0.00000601)NODE_0001749:0.00000728)NODE_0001748:0.00000652)NODE_0001747:0.00000865)NODE_0001746:0.00000397)NODE_0001745:0.00001149)NODE_0001740:0.00001074)NODE_0001726:0.00000752)NODE_0001724:0.00000337)NODE_0001722:0.00001591)NODE_0001721:0.00001279)NODE_0001719:0.00002234)NODE_0001579:0.00001657)NODE_0001212:0.00003132)NODE_0001211:0.00001982)NODE_0001680:0.00000239)NODE_0001669:0.00000303)NODE_0001666:0.00000339)NODE_0001665:0.00000516)NODE_0001660:0.00000155)NODE_0001622:0.00000561)NODE_0001612:0.00000283)NODE_0001592:0.00000255)NODE_0001589:0.00000257)NODE_0001587:0.00000304)NODE_0001586:0.00000489)NODE_0001577:0.00000176)NODE_0001568:0.00000487)NODE_0001567:0.00000655)NODE_0001566:0.00000559)NODE_0001564:0.00000502)NODE_0001546:0.00000601)NODE_0001543:0.00000117)NODE_0001541:0.00000822)NODE_0001536:0.00000562)NODE_0001510:0.00000724)NODE_0001509:0.00000454)NODE_0001507:0.00000645)NODE_0001506:0.00001194)NODE_0001492:0.00000829)NODE_0001487:0.00000661)NODE_0001369:0.00001509)NODE_0001365:0.00001922)NODE_0001357:0.00001358)NODE_0001277:0.00001312)NODE_0001233:0.00003694)NODE_0001142:0.00000774)NODE_0001134:0.00002750)NODE_0001356:0.00001310)NODE_0001344:0.00034269,(Belgium/Jessa_11-2136-001074LKO/2021:0.00089826,((Qatar/QA.QU..20.7.A3/2021:0.00028149,(Bahrain/990092312/2021:0.00006582,USA/CA-CDC-FG-158512/2021:0.00032007)NODE_0001482:0.00007978)NODE_0001764:0.00060927,(Netherlands/OV-RIVM-61145/2021:0.00090239,(Malawi/MLW-00261/2021:0.00086678,(Netherlands/GL-RIVM-59894/2021:0.00086837,(((Botswana/R19B79_BHP_000530611/2021:0.00016734,(Botswana/R19B56_BHP_000530589/2021:0.00012777,Botswana/R23B22_BHP_AAB89550/2021:0.00017161)NODE_0001489:0.00003957)NODE_0001488:0.00005185,(USA/TX-HMH-MCoV-65762/2021:0.00039551,((Kenya/SS3686/2021:0.00005335,Iceland/10826/2021:0.00000075)NODE_0001776:0.00026300,((Botswana/R33B61_BHP_000771241/2021:0.00020453,(Brazil/SP-IB_134761/2021:0.00005937,Mexico/TAB_LANGEBIO_IMSS_2757/2021:0.00005499)NODE_0001495:0.00015392)NODE_0001494:0.00010629,(Cambodia/615175/2021:0.00010099,Guadeloupe/IPP27087/2021:0.00023907,(Cambodia/22-2107060632/2021:0.00004916,(Cambodia/f1025139/2021:0.00024072,(Cambodia/833787/2021:0.00013836,(Cambodia/831244/2021:0.00006637,Cambodia/831379/2021:0.00006198)NODE_0001501:0.00006980)NODE_0001500:0.00007387)NODE_0001499:0.00005172)NODE_0001498:0.00005183)NODE_0001496:0.00003667)NODE_0001493:0.00001869)NODE_0001491:0.00004847)NODE_0001773:0.00004286)NODE_0001770:0.00047179,((Mexico/COL_IBT_IMSS_2731/2021:0.00005386,Netherlands/DR-RIVM-56385/2021:0.00006044)NODE_0001786:0.00074228,(((Bahrain/342177678/2021:0.00006373,Netherlands/NH-RIVM-49212/2021:0.00018428)NODE_0001513:0.00002690,((Aruba/AW-RIVM-56782/2021:0.00006149,Netherlands/ZH-RIVM-52325/2021:0.00003519)NODE_0001791:0.00005033,((Ghana/nCoV-TRA-1731/2021:0.00006645,(Canada/AB-ABPHL-26032/2021:0.00000000,Netherlands/NH-RIVM-59926/2021:0.00011178)NODE_0001794:0.00000946)NODE_0001793:0.00001053,((USA/CA-CDC-FG-178612/2021:0.00004854,env/Austria/CeMM19715/2021:0.00001348)NODE_0001796:0.00005918,((env/Austria/CeMM20078/2021:0.00002427,env/Austria/CeMM20083/2021:0.00002427)NODE_0001798:0.00002839,(env/Austria/CeMM20505/2021:0.00003118,env/Austria/CeMM20515/2021:0.00003776)NODE_0001799:0.00003024)NODE_0001797:0.00003534)NODE_0001795:0.00019501)NODE_0001792:0.00001950)NODE_0001790:0.00016073)NODE_0001788:0.00052700,(((Jordan/RMSR11S56/2021:0.00005539,Jordan/RMSR11S87/2021:0.00002471)NODE_0001570:0.00086306,((Chile/RM-156759/2021:0.00027622,((Qatar/QA.QU.18.28.G6/2021:0.00031587,(Maldives/MAV78894/2021:0.00011179,(Maldives/MAV84946/2021:0.00002454,(Maldives/MAV85323/2021:0.00000000,Maldives/MAV85309/2021:0.00000000)NODE_0001809:0.00003331)NODE_0001576:0.00019683)NODE_0001807:0.00002655)NODE_0001806:0.00001863,(Kenya/SS3728/2021:0.00027703,(Seychelles/SS3551/2021:0.00007710,(Maldives/MAV91037/2021:0.00003776,Maldives/MAV91245/2021:0.00004433)NODE_0001581:0.00018838)NODE_0001580:0.00013418,(Reunion/CHU7210633271/2021:0.00000454,Reunion/CHU7210721097/2021:0.00004837,Reunion/CHU7210633261/2021:0.00000454,(Reunion/CHU7210712804/2021:0.00000691,(Reunion/CHU7210716134/2021:0.00000000,Reunion/CHU7210716137/2021:0.00000000)NODE_0001815:0.00001129)NODE_0001585:0.00003051,(Reunion/CHU7210704753/2021:0.00000689,(Reunion/CHU7210701515/2021:0.00000463,(Reunion/CHU7210704596/2021:0.00000000,Reunion/CHU7210708604/2021:0.00000877)NODE_0001819:0.00000682)NODE_0001818:0.00000664)NODE_0001817:0.00000423)NODE_0001582:0.00002702)NODE_0001578:0.00002021)NODE_0001573:0.00002501)NODE_0001804:0.00058792,(USA/CA-SEARCH-109796/2020:0.00000982,(USA/ID-IBL-760128/2021:0.00015293,((USA/TN-SPHL-0967/2021:0.00002743,((Ireland/KE-ELDA-101121024G10/2021:0.00007259,Ireland/KE-ELDA-221121034E7/2021:0.00009889)NODE_0001601:0.00020708,(Curacao/CW-RIVM-55587/2021:0.00006137,Jamaica/WOR12903A929_3002835300_202103516_2-4806205/2021:0.00000000)NODE_0001599:0.00003200)NODE_0001826:0.00040530)NODE_0001598:0.00004579,(Mexico/YUC-LANGEBIO_IMSS_1563/2021:0.00017350,(Bonaire/BQ-RIVM-53812/2021:0.00025169,(Mexico/CMX-INER-IBT-0375/2021:0.00012331,(Mexico/CHH-INER_IMSS_1414/2021:0.00010523,(((Mexico/TAM_INER_IMSS_1684/2021:0.00000000,Mexico/SIN-SEARCH-112269/2021:0.00009205)NODE_0001837:0.00004750,((Guatemala/ASI4245/2021:0.00001319,Mexico/VER_INER_IMSS_3097/2021:0.00014251)NODE_0001607:0.00003170,(Mexico/CDMX-CEMENAV-SEMAR108/2021:0.00007461,Mexico/OAX-INMEGEN-38-114/2021:0.00017324)NODE_0001594:0.00008645)NODE_0001839:0.00002015)NODE_0001835:0.00010317,((Guatemala/64082/2021:0.00001633,Ecuador/UEES-UG-INTERLAB-7015769a/2021:0.00020921)NODE_0001639:0.00004925,(Mexico/NLE-INER_IMSS_1386/2021:0.00001648,Mexico/TAB-INMEGEN-39-150/2021:0.00034963)NODE_0001651:0.00004911,(Guatemala/3863/2021:0.00003731,(Guatemala/63773/2021:0.00000000,Guatemala/74313/2021:0.00022575)NODE_0001610:0.00004170,((Guatemala/73490/2021:0.00020835,Guatemala/2612/2021:0.00000233,(Guatemala/74012/2021:0.00021260,(Guatemala/ASI03005/2021:0.00000000,(Guatemala/ASI3017/2021:0.00001348,(Guatemala/ASI3020/2021:0.00000000,Guatemala/INC-LNS-029/2021:0.00010082)NODE_0001860:0.00001568)NODE_0001859:0.00001063)NODE_0001858:0.00001753)NODE_0001857:0.00000233)NODE_0001631:0.00003695,((Guatemala/ASI03004/2021:0.00000000,Guatemala/68453/2021:0.00014247)NODE_0001613:0.00003636,(Ghana/TRA-2277/2021:0.00033703,(Colombia/VAC-LS-14134274531/2021:0.00013868,(Guatemala/74433/2021:0.00021024,(Ecuador/UEES-INTERLAB-6849811/2021:0.00003083,((Colombia/VAC-LADS-S1G26518CFN/2021:0.00007233,Curacao/CW-RIVM-69951/2021:0.00020384)NODE_0001619:0.00005928,((Guatemala/ASI4264/2021:0.00000000,Guatemala/ASI4265/2021:0.00000000)NODE_0001616:0.00004236,((Guatemala/INC-LNS-026/2021:0.00000239,Guatemala/68450/2021:0.00002211)NODE_0001627:0.00010353,(Guatemala/73075/2021:0.00016452,((Mexico/MEX-INMEGEN-39-86/2021:0.00005933,Mexico/MEX-INMEGEN-39-77/2021:0.00005933)NODE_0001625:0.00023067,(Guatemala/ASI4289/2021:0.00004232,(Guatemala/68452/2021:0.00010218,(Guatemala/ASI4097/2021:0.00000000,Guatemala/ASI4259/2021:0.00001096)NODE_0001880:0.00000355)NODE_0001879:0.00000590)NODE_0001878:0.00000439)NODE_0001875:0.00000603)NODE_0001873:0.00000715)NODE_0001870:0.00000439)NODE_0001868:0.00000816)NODE_0001866:0.00000661)NODE_0001865:0.00000407)NODE_0001864:0.00001173)NODE_0001863:0.00001204)NODE_0001861:0.00000618)NODE_0001731:0.00002046)NODE_0001725:0.00001118)NODE_0001609:0.00001512,(((Brazil/PR-FIOCRUZ-60214/2021:0.00016877,USA/PR-CDC-2-4782416/2021:0.00000000)NODE_0001846:0.00009230,(Chile/RM-181525/2021:0.00030027,Chile/AN-119268/2021:0.00000000,(Argentina/PAIS-E0440/2021:0.00007517,(Argentina/PAIS-E0423/2021:0.00000000,Argentina/PAIS-E0428/2021:0.00001315)NODE_0001849:0.00004668,(Argentina/PAIS-E0536/2021:0.00008621,Argentina/PAIS-E0531/2021:0.00008621,(Argentina/PAIS-E0526/2021:0.00004907,Argentina/PAIS-E0555/2021:0.00000085)NODE_0001759:0.00002400)NODE_0001677:0.00005033)NODE_0001674:0.00015935)NODE_0001672:0.00001997)NODE_0001670:0.00003513,(Chile/RM-120000/2021:0.00005037,((Colombia/CAU-ICE-SCOV-067/2021:0.00002228,(Colombia/VAC-ICE-SCOV-261/2021:0.00008777,Colombia/VAC-LSG-21090302484_86/2021:0.00006366)NODE_0001765:0.00003533)NODE_0001653:0.00007894,(Brazil/SP-IB_126104/2021:0.00011888,((((Chile/RM-120001/2021:0.00000000,Chile/RM-119999/2021:0.00000000)NODE_0001892:0.00001028,(Brazil/PE-BA1200-261138470/2021:0.00005278,(Brazil/PB-FIOCRUZ-57358/2021:0.00004822,Brazil/PE-FIOCRUZ-IAM4163/2021:0.00000000)NODE_0001894:0.00009004)NODE_0001645:0.00008463)NODE_0001890:0.00000911,(Guatemala/64063/2021:0.00000277,(Chile/RM-119918/2021:0.00000626,(Chile/RM-120003/2021:0.00000168,(USA/PR-Yale-6328/2021:0.00000000,(Brazil/SP-IB_138711/2021:0.00009185,Brazil/SP-IB_141102/2021:0.00015322)NODE_0001644:0.00012952)NODE_0001898:0.00001483)NODE_0001897:0.00000677)NODE_0001896:0.00000309)NODE_0001895:0.00000785)NODE_0001889:0.00000678,((USA/PR-Yale-7976-/2021:0.00000219,USA/PR-CDC-2-4791103/2021:0.00000000,USA/PR-CDC-2-4791131/2021:0.00000000)NODE_0001668:0.00007421,(Ecuador/NIC-INSPI-352632/2021:0.00013944,(Ecuador/NIC-INSPI-348747/2021:0.00005052,(Ecuador/NIC-INSPI-14278/2021:0.00009247,(Ecuador/NIC-INSPI-14234/2021:0.00005301,(Ecuador/NIC-INSPI-14392/2021:0.00003961,(Ecuador/UEES-UG-INTERLAB-7013829/2021:0.00001140,(Ecuador/NIC-INSPI-15419/2021:0.00005092,Ecuador/NIC-INSPI-15549/2021:0.00005092,(Ecuador/NIC-INSPI-15429/2021:0.00002697,Ecuador/NIC-INSPI-15548/2021:0.00002697)NODE_0001800:0.00002396)NODE_0001661:0.00006349)NODE_0001910:0.00003260)NODE_0001909:0.00002436)NODE_0001908:0.00004384)NODE_0001907:0.00003258)NODE_0001656:0.00003193)NODE_0001903:0.00002902)NODE_0001900:0.00001772)NODE_0001886:0.00000723)NODE_0001884:0.00000864)NODE_0001882:0.00000833)NODE_0001881:0.00001131)NODE_0001750:0.00001267)NODE_0001608:0.00002152)NODE_0001833:0.00001593)NODE_0001832:0.00002246)NODE_0001831:0.00001879)NODE_0001830:0.00003141)NODE_0001829:0.00026137)NODE_0001824:0.00010601)NODE_0001821:0.00012794)NODE_0001591:0.00000244)NODE_0001571:0.00000391)NODE_0001569:0.00000407,(USA/KS-KHEL-6411/2021:0.00025931,((France/ARA-HCL021170716401/2021:0.00065781,((Gambia/65539/2021:0.00043666,Gambia/PF0203/2021:0.00001584)NODE_0002050:0.00001784,((Martinique/IPP26333/2021:0.00006827,Martinique/IPP26294/2021:0.00006827,(Martinique/IPP27951/2021:0.00001787,Martinique/IPP28692/2021:0.00003321)NODE_0002054:0.00008108)NODE_0002052:0.00008711,((Martinique/IPP32805/2021:0.00000000,Martinique/IPP32814/2021:0.00000000)NODE_0002057:0.00006840,(Martinique/IPP35973/2021:0.00003074,Martinique/IPP33433/2021:0.00003074)NODE_0001811:0.00003985)NODE_0002055:0.00020753)NODE_0002051:0.00032542)NODE_0002049:0.00013099)NODE_0002048:0.00006893,((Indonesia/SS-NIHRD-WGS00445/2021:0.00009817,Mexico/CMX-INMEGEN-31-243/2021:0.00068119)NODE_0001883:0.00006295,((Turkey/HSGM-E3182/2021:0.00015276,Jordan/MoH-611/2021:0.00067221)NODE_0001885:0.00011184,((Bangladesh/CHRF-GSB10-059/2021:0.00000270,Bangladesh/CHRF-GSB10-060/2021:0.00000270)NODE_0002030:0.00076693,((Taiwan/CGMH-CGU-84/2021:0.00008459,(Thailand/TUC-L21-23530/2021:0.00001197,Thailand/TUC-L21-23297/2021:0.00000539)NODE_0002083:0.00033563)NODE_0002082:0.00041747,(((Ghana/WACCBIP-GS1057/2021:0.00006078,Ghana/WACCBIP-GS1008/2021:0.00007174,(Ghana/FS-21-2218/2021:0.00012279,Ghana/FS-21-2672/2021:0.00023019)NODE_0001936:0.00003224)NODE_0002443:0.00009038,(Jordan/RMSR8S21/2021:0.00020187,(Morocco/20356985/2021:0.00021446,(Iceland/7024/2021:0.00000000,Iceland/7025/2021:0.00000000)NODE_0002448:0.00004350)NODE_0002447:0.00004659)NODE_0002446:0.00004134)NODE_0002442:0.00030298,((Philippines/PH-PGC-34382/2021:0.00004051,(Ghana/WACCBIP-GS1132/2021:0.00004611,Georgia/Tb-SNGS436/2021:0.00006803,(Georgia/Tb-SNGS681/2021:0.00012276,(Georgia/Tb-SNGS250/2021:0.00000000,(Georgia/Tb-SNGS654/2021:0.00005528,Georgia/Tb-SNGS1154/2021:0.00010788)NODE_0001945:0.00004773)NODE_0001944:0.00001536)NODE_0001943:0.00001541)NODE_0001845:0.00015659)NODE_0001844:0.00025467,((Oman/rega-OM-91/2021:0.00002835,(Egypt/CCHE57357_Wave_4_123/2021:0.00044714,(Reunion/CHU7210712888/2021:0.00021929,(Oman/52111731/2021:0.00002236,(Ethiopia/ET2108186/2021:0.00009439,(Ethiopia/ET2108108/2021:0.00006237,Ethiopia/ET2108143/2021:0.00003607)NODE_0001525:0.00002983)NODE_0001524:0.00017564)NODE_0001950:0.00001940)NODE_0001949:0.00001305)NODE_0001948:0.00020148)NODE_0001520:0.00003740,((Oman/rega-OM-70/2021:0.00011421,Ukraine/21-64011/2021:0.00050873)NODE_0002323:0.00006964,((Maldives/MAV32203/2021:0.00018296,Jordan/MOHJO-02/2021:0.00047008)NODE_0001834:0.00012453,(((USA/PR-CDC-2-4718434/2021:0.00000000,USA/PR-CDC-2-4718422/2021:0.00000219)NODE_0001891:0.00022502,(Bahrain/21410362233/2021:0.00043839,(Georgia/Tb-SNGS1045/2021:0.00006498,Georgia/Tb-sNGS1801/2021:0.00020526)NODE_0001771:0.00021121)NODE_0001960:0.00002334)NODE_0001958:0.00026483,(Spain/PV-HUC-88363080/2021:0.00028771,(Algeria/36421/2021:0.00030520,((Vietnam/VN5912/2021:0.00000000,Vietnam/VN5986/2021:0.00000658)NODE_0001827:0.00028366,((Ghana/FS-21-2711/2021:0.00033585,Ghana/FS-21-2666/2021:0.00032928)NODE_0001813:0.00027106,(((Greece/15561/2021:0.00000000,Greece/17184/2021:0.00001534)NODE_0002034:0.00021504,(Seychelles/SS3886/2021:0.00003978,Seychelles/SS3903/2021:0.00004854)NODE_0002035:0.00042732)NODE_0002033:0.00014591,((Indonesia/JB-GS-GSILab-698779/2021:0.00018514,Indonesia/JI-GS-ITD-52478NT/2021:0.00017199)NODE_0001738:0.00026330,((Paraguay/224220/2021:0.00026971,Iran/Ardakan-NIC-S5/2021:0.00032231)NODE_0001723:0.00022483,((Jordan/RMSR11S22/2021:0.00039582,(Peru/UCA-INS-9455/2021:0.00003957,Peru/UCA-INS-9512/2021:0.00003080,Peru/LOR-INS-9492/2021:0.00003299)NODE_0002562:0.00039132)NODE_0002561:0.00023800,((Zimbabwe/CERI-KRISP-K027230/2021:0.00049002,(((Ethiopia/CERI-KRISP-K025832/2021:0.00011856,Ethiopia/CERI-KRISP-K025781/2021:0.00014048)NODE_0002098:0.00024732,(Ethiopia/CERI-KRISP-K025834/2021:0.00036150,Ethiopia/CERI-KRISP-K025808/2021:0.00001958)NODE_0002099:0.00001095)NODE_0002097:0.00002532,((Botswana/R44B95_BHP_121144469/2021:0.00040799,(Cameroon/CERI-KRISP-K026416/2021:0.00017918,SouthAfrica/CERI-KRISP-K026955/2021:0.00025370)NODE_0002096:0.00006004)NODE_0001986:0.00007680,(Cameroon/CERI-NPHL-K026219/2021:0.00018761,(Cameroon/CERI-NPHL-K026194/2021:0.00018091,((Cameroon/CERI-NPHL-K026263/2021:0.00009282,Cameroon/CERI-KRISP-K026490/2021:0.00016076)NODE_0002103:0.00004854,(Cameroon/CERI-KRISP-K026385/2021:0.00016899,Cameroon/CERI-NPHL-K026237/2021:0.00012077,(Cameroon/CERI-NPHL-K026204/2021:0.00007763,Cameroon/CERI-KRISP-K027015/2021:0.00010173)NODE_0002112:0.00009136,(Cameroon/CERI-NPHL-K026210/2021:0.00004867,(Ghana/TRA-2154/2021:0.00016473,Cameroon/CERI-KRISP-K026921/2021:0.00006390)NODE_0001899:0.00002422)NODE_0002114:0.00005237,(Cameroon/CERI-NPHL-K026064/2021:0.00017573,(Cameroon/CERI-KRISP-K026413/2021:0.00014036,(Cameroon/CERI-NPHL-K026047/2021:0.00011417,(Cameroon/CERI-NPHL-K026027/2021:0.00011410,(Vietnam/NHTD-OUCRU1326/2021:0.00012378,Cameroon/CERI-NPHL-K025994/2021:0.00000981)NODE_0002109:0.00003635)NODE_0002001:0.00001103)NODE_0002000:0.00001962)NODE_0001996:0.00000906)NODE_0001995:0.00001518)NODE_0002104:0.00001401)NODE_0002102:0.00002641)NODE_0002101:0.00004177)NODE_0002100:0.00006923)NODE_0001985:0.00020449)NODE_0002093:0.00002430)NODE_0002092:0.00001291,((Jordan/Biolab0211/2021:0.00014799,((Botswana/R39B7_BHP_807116/2021:0.00019304,Botswana/R42B46_BHP_AAC20609/2021:0.00019962)NODE_0001701:0.00021924,(Botswana/R20B54_BHP_AAB74030/2021:0.00013617,((Romania/BC-20986/2021:0.00009337,Reunion/CHU798000080319/2021:0.00004735)NODE_0001893:0.00015539,((Pakistan/NIH-B27-S15/2021:0.00023047,Australia/QLD2552/2021:0.00027211)NODE_0002431:0.00016291,(Ghana/TRA-2214/2021:0.00038609,(Serbia/Belgrade-52/EP31607/2021:0.00010923,Slovakia/UVZ_PL25_B12_14251/2021:0.00008512)NODE_0002016:0.00001385)NODE_0002015:0.00001825)NODE_0002012:0.00002196)NODE_0002010:0.00001454)NODE_0002008:0.00001967)NODE_0002006:0.00002721)NODE_0002004:0.00020558,((Canada/BC-BCCDC-55865/2021:0.00013096,((Iraq/Duhok_10/2021:0.00014912,(Australia/SA1019/2021:0.00024900,(Portugal/PT21164/2021:0.00014027,Ukraine/14-63987/2021:0.00000000)NODE_0001921:0.00007585)NODE_0002274:0.00014560)NODE_0002020:0.00008862,(Ukraine/46-65960/2021:0.00039938,(Macedonia/54532/2021:0.00041437,(Aruba/AW-RIVM-65005/2021:0.00000000,(Aruba/AW-RIVM-65028/2021:0.00000000,((Aruba/AW-RIVM-69700/2021:0.00003746,Aruba/AW-RIVM-69708/2021:0.00003746)NODE_0002285:0.00010353,((Aruba/AW-RIVM-69683/2021:0.00000539,Aruba/AW-RIVM-69703/2021:0.00000539)NODE_0002286:0.00009799,(Spain/CT-Consensus_RB30032-consensus_threshold_0_quality_20/2021:0.00013484,(Bonaire/BQ-RIVM-65124/2021:0.00000734,(Aruba/AW-RIVM-66165/2021:0.00000000,Aruba/AW-RIVM-69680/2021:0.00005260)NODE_0002036:0.00001391)NODE_0002032:0.00001573)NODE_0002031:0.00002114)NODE_0002029:0.00003761)NODE_0002027:0.00018777)NODE_0002025:0.00006795)NODE_0002278:0.00001547)NODE_0002277:0.00001569)NODE_0002276:0.00003343)NODE_0002272:0.00015624)NODE_0002018:0.00006167,((Norway/26572/2021:0.00041428,Ghana/TRA-2126/2021:0.00035948)NODE_0001744:0.00024892,(((Switzerland/ZH-ETHZ-34787219/2021:0.00030594,(Ukraine/54-64163/2021:0.00011453,(Ukraine/53-66034/2021:0.00015495,(Liechtenstein/FL-Risch-21B1103355/2021:0.00000691,Liechtenstein/FL-Risch-21B2218824/2021:0.00001348)NODE_0002400:0.00017872)NODE_0002043:0.00004506)NODE_0002398:0.00005991)NODE_0002397:0.00036539,((Turkey/HSGM-E3175/2021:0.00005517,(Slovakia/UVZ_PL36_F12_17996/2021:0.00007201,(Slovakia/UVZ_PL36_G12_17997/2021:0.00001381,Slovakia/UVZ_PL36_H12_17998/2021:0.00001381)NODE_0002404:0.00005820)NODE_0002403:0.00005111)NODE_0002402:0.00002374,(Uzbekistan/Tashkent-CGB-41/2021:0.00022623,((Serbia/Belgrade-3484202407/2021:0.00000219,Serbia/Belgrade-3482032307/2021:0.00000000)NODE_0002413:0.00019251,(Colombia/TOL-INS-COV-VG-7930/2021:0.00016972,((Iran/Ahvaz-NIC-S9/2021:0.00007939,Romania/SC26260/2021:0.00028103)NODE_0002419:0.00007765,(Uzbekistan/Tashkent-CGB-44/2021:0.00011218,(Indonesia/JK-NIHRD-WGS07374/2021:0.00002921,(Reunion/CHU7211009339/2021:0.00024360,(Ukraine/25-64099/2021:0.00015999,(Martinique/IPP30311/2021:0.00017854,(Singapore/7326/2021:0.00017629,(Indonesia/JK-NIHRD-WGS12777/2021:0.00014487,(Russia/MOW-CRIE-L219B0059u_6234/2021:0.00013597,(Croatia/13446/2021:0.00012968,Ireland/U-NVRL-G21IRL97148/2021:0.00012530)NODE_0002087:0.00001506)NODE_0002081:0.00003082)NODE_0002080:0.00002703)NODE_0002079:0.00002855)NODE_0002078:0.00003186)NODE_0002070:0.00003759)NODE_0002069:0.00002889)NODE_0002067:0.00001284)NODE_0002065:0.00001856)NODE_0002062:0.00001050)NODE_0002058:0.00005128)NODE_0002056:0.00003372)NODE_0002053:0.00015076)NODE_0002401:0.00004229)NODE_0002396:0.00001940,(Oman/rega-OM-89/2021:0.00000241,((Australia/NSW-ICPMR-14519/2021:0.00044829,(Curacao/CW-RIVM-58293/2021:0.00003543,Curacao/CW-RIVM-63015/2021:0.00008365)NODE_0002331:0.00023971)NODE_0002330:0.00024892,(((Indonesia/JK-NIHRD-WGS12907/2021:0.00002870,Indonesia/JK-NIHRD-WGS12903/2021:0.00002870)NODE_0002072:0.00043565,(India/MH-Pune-INSACOG_RF-NCL-1879/2021:0.00048106,(Botswana/R30B63_BHP_000731838/2021:0.00010807,(Botswana/R30B18_BHP_000732861/2021:0.00006592,(Botswana/R35B63_BHP_000788290/2021:0.00006805,(Botswana/R34B90_BHP_788085/2021:0.00000000,Botswana/R34B89_BHP_788108/2021:0.00000000)NODE_0002077:0.00006805,(Botswana/R35B60_BHP_000788064/2021:0.00002197,Botswana/R36B11_BHP_000793530/2021:0.00003293)NODE_0002105:0.00004608)NODE_0002076:0.00008993)NODE_0002075:0.00004215)NODE_0002074:0.00015600)NODE_0002073:0.00004027)NODE_0002071:0.00020011,((Oman/rega-OM-232/2021:0.00001568,(Algeria/50291/2021:0.00013611,(Algeria/48372/2021:0.00006604,Algeria/46836/2021:0.00005289,(Algeria/48915/2021:0.00003986,(Algeria/57453/2021:0.00001809,Algeria/57433/2021:0.00001809)NODE_0002111:0.00006779)NODE_0002110:0.00003057)NODE_0001999:0.00005472)NODE_0001998:0.00018861)NODE_0001997:0.00004767,(((Estonia/RC0188962/2021:0.00007954,Spain/CT-Consensus_RB30049-consensus_threshold_0_quality_20/2021:0.00014091)NODE_0002356:0.00040378,(Bahrain/921382415_S241_L001/2021:0.00030761,((Ghana/TRA-2175/2021:0.00040710,(Maldives/MAV36627/2021:0.00003071,Montenegro/CO-00357_MNE000_2440022102/2021:0.00016879)NODE_0002122:0.00001037)NODE_0002121:0.00001918,(Georgia/Tb-SNGS129/2021:0.00000044,(Georgia/Tb-SNGS142/2021:0.00000911,Georgia/Tb-SNGS190/2021:0.00006829)NODE_0002146:0.00001324,(Georgia/Tb-SNGS1153/2021:0.00017101,((Georgia/Tb-SNGS443/2021:0.00000000,((Georgia/Tb-SNGS1462/2021:0.00001795,Georgia/Tb-SNGS1493/2021:0.00002233)NODE_0002154:0.00012344,(Georgia/Tb-SNGS1483/2021:0.00011297,(Georgia/Tb-SNGS1574/2021:0.00009008,Georgia/Tb-SNGS1468/2021:0.00005501)NODE_0002151:0.00005577)NODE_0002133:0.00003061)NODE_0002131:0.00004491)NODE_0002150:0.00002892,(Georgia/Tb-SNGS1343/2021:0.00014293,(Georgia/Tb-SNGS1719/2021:0.00020237,(Estonia/RC0057783/2021:0.00000000,Estonia/RC0062094/2021:0.00000658,(Estonia/RC0188110/2021:0.00012554,Estonia/RC0193425/2021:0.00012992)NODE_0002149:0.00003227)NODE_0002147:0.00004895)NODE_0002138:0.00003919)NODE_0002136:0.00004819)NODE_0002128:0.00002592)NODE_0002125:0.00005738)NODE_0002140:0.00007516)NODE_0002120:0.00000406)NODE_0002117:0.00002667)NODE_0002115:0.00016583,((Spain/IB-HUSE-00985/2021:0.00023370,(Croatia/5926/2021:0.00003369,(Croatia/5923/2021:0.00001548,Croatia/5925/2021:0.00001548)NODE_0002438:0.00001821,(Slovenia/17-040908-KR/2021:0.00016006,(Slovenia/313581/2021:0.00016899,(Austria/CeMM14944/2021:0.00019773,(Croatia/5701/2021:0.00000000,(Croatia/6275/2021:0.00000000,Croatia/13688/2021:0.00034411)NODE_0002155:0.00002192)NODE_0002153:0.00001362)NODE_0002152:0.00002386)NODE_0002148:0.00003052)NODE_0002145:0.00002267)NODE_0002433:0.00008823)NODE_0002432:0.00010581,((Botswana/R35B46_BHP_AAC12157/2021:0.00030930,(Nigeria/NCDC-NR342/2021:0.00000000,Nigeria/NCDC-NR350/2021:0.00000000)NODE_0001888:0.00023478)NODE_0001887:0.00027660,((Ukraine/64-62522/2021:0.00014912,(Ghana/TRA-2185/2021:0.00017770,Ghana/TRA-2205/2021:0.00020181)NODE_0001853:0.00025636)NODE_0001852:0.00018728,((env/Austria/CeMM18535/2021:0.00000000,(Israel/CVL-13485/2021:0.00004417,Seychelles/SS2625/2021:0.00026774)NODE_0001922:0.00019473)NODE_0002167:0.00000288,((Thailand/CU-A21182-NT/2021:0.00009324,(Nigeria/CV2373/2021:0.00023564,Nigeria/CV3216/2021:0.00024441)NODE_0002119:0.00006800)NODE_0002118:0.00015399,((Anguilla/78956/2021:0.00021247,(Mauritius/W0167902/2021:0.00013373,(Mauritius/362047/2021:0.00013038,Mauritius/F0194535/2021:0.00011284,(Mauritius/F194093/2021:0.00007711,Mauritius/W0170778/2021:0.00007492,(Mauritius/362441/2021:0.00006381,Mauritius/366534/2021:0.00009449)NODE_0002028:0.00003522,(Reunion/CHU5211107259/2021:0.00010441,(Mauritius/366924/2021:0.00004822,Mauritius/F0194962/2021:0.00000000)NODE_0002040:0.00002112)NODE_0002179:0.00006038)NODE_0002175:0.00003573,(Mauritius/361778/2021:0.00010306,(Mauritius/F0192942/2021:0.00005270,(Reunion/HCL021196875601/2021:0.00010823,((Mauritius/366920/2021:0.00000000,Mauritius/366938/2021:0.00000000)NODE_0002187:0.00008091,(Mauritius/367153/2021:0.00006795,Mauritius/358802/2021:0.00000000)NODE_0002063:0.00001515)NODE_0002046:0.00002075)NODE_0002044:0.00001461)NODE_0002183:0.00002625)NODE_0002182:0.00002293)NODE_0002173:0.00003842)NODE_0002172:0.00022121)NODE_0002171:0.00016779,((Lebanon/LAU-CVD-102/2021:0.00019974,(Jordan/MoH-617/2021:0.00007558,Jordan/MoH-815/2021:0.00011065)NODE_0002190:0.00036525)NODE_0002189:0.00016431,((Indonesia/JK-GSILab-537396/2021:0.00017920,Lithuania/S21J305/2021:0.00033920)NODE_0001862:0.00015295,((Turkey/HSGM-E3149/2021:0.00004322,((Djibouti/NAMRU3_NL039/2021:0.00000000,Djibouti/NAMRU3_NL037/2021:0.00000000,Djibouti/NAMRU3_NL038/2021:0.00000000)NODE_0001874:0.00020190,(Finland/12571/2021:0.00010040,(Lithuania/LTU000_VULSK_210728121608/2021:0.00004465,(Mexico/PUE_INER_IMSS_2250/2021:0.00000454,Colombia/MAG-CGBM-S18112021-29/2021:0.00015358)NODE_0001872:0.00010367)NODE_0002197:0.00003602)NODE_0002196:0.00002698)NODE_0002193:0.00024460)NODE_0001869:0.00003154,((Norway/11326/2021:0.00008417,(Slovakia/MDX-12-16/2021:0.00016972,(Reunion/HCL021196869801/2021:0.00020165,Ghana/TRA-2194/2021:0.00020604)NODE_0001789:0.00014560)NODE_0002204:0.00014459)NODE_0001787:0.00008478,(((Portugal/PT16566/2021:0.00029022,(Seychelles/SS2624/2021:0.00003112,Seychelles/SS2662/2021:0.00003989)NODE_0001978:0.00021526)NODE_0001977:0.00007746,((Iraq/Duhok_6/2021:0.00008637,Iraq/Duhok_1/2021:0.00009075)NODE_0002064:0.00016238,(((Indonesia/JK-GS-GSILab-782934/2021:0.00031675,(Botswana/R33B88_BHP_AAC5759/2021:0.00000000,Botswana/R34B19_BHP_AAC5803/2021:0.00000219)NODE_0001544:0.00023784)NODE_0002215:0.00004128,((Egypt/CCHE57357_Wave_4_094/2021:0.00023045,Greece/38199/2021:0.00024799,(Ireland/D-NVRL-G21IRL96168/2021:0.00020742,Thailand/CU-A211017/2021:0.00023153)NODE_0002219:0.00006249)NODE_0001547:0.00007713,(Seychelles/SS3985/2021:0.00029816,((Estonia/RC0195287/2021:0.00019424,(Qatar/QA.QU.19.7.G8/2021:0.00007956,(Qatar/QA.QU.18.28.H10/2021:0.00003814,Qatar/QA.QU.19.7.F12/2021:0.00003814)NODE_0001553:0.00004141)NODE_0001552:0.00011250)NODE_0001551:0.00003636,(Djibouti/NAMRU3_E387/2021:0.00007897,Djibouti/NAMRU3_D402/2021:0.00005705,(Djibouti/NAMRU3_SOTFEA_72/2021:0.00004456,(Djibouti/NAMRU3_F397/2021:0.00009197,(Djibouti/NAMRU3_E709/2021:0.00005350,(Djibouti/NAMRU3_E775/2021:0.00004323,(Djibouti/NAMRU3_E171/2021:0.00000000,Djibouti/NAMRU3_E183/2021:0.00000000)NODE_0002232:0.00001035)NODE_0002231:0.00001465)NODE_0002228:0.00002094)NODE_0002108:0.00001395)NODE_0002107:0.00001688,(Djibouti/NAMRU3_E285/2021:0.00003771,(Djibouti/NAMRU3_E287/2021:0.00004585,(Djibouti/NAMRU3_E303/2021:0.00003133,((Djibouti/NAMRU3_E286/2021:0.00000000,Djibouti/NAMRU3_E293/2021:0.00000438)NODE_0002243:0.00002481,(Djibouti/NAMRU3_E295/2021:0.00000008,(Djibouti/NAMRU3_E301/2021:0.00000270,Djibouti/NAMRU3_E296/2021:0.00000270)NODE_0002245:0.00000396)NODE_0002244:0.00001158)NODE_0002241:0.00000871)NODE_0002238:0.00000794)NODE_0002236:0.00001597)NODE_0001562:0.00004564)NODE_0001554:0.00006834)NODE_0001550:0.00008291)NODE_0002222:0.00002695)NODE_0001545:0.00002853)NODE_0001542:0.00010349,(Luxembourg/LNS2178129/2021:0.00002377,((Bonaire/BQ-RIVM-49061/2021:0.00000000,Bonaire/BQ-RIVM-49072/2021:0.00000000)NODE_0002489:0.00020827,(((Aruba/AW-RIVM-65070/2021:0.00000000,(Aruba/AW-RIVM-64000/2021:0.00007975,(Aruba/AW-RIVM-58384/2021:0.00000000,(Aruba/AW-RIVM-63951/2021:0.00002630,Aruba/AW-RIVM-62893/2021:0.00000000)NODE_0002255:0.00003288)NODE_0002254:0.00002496)NODE_0002253:0.00023148)NODE_0002509:0.00001152,(Aruba/AW-RIVM-50379/2021:0.00006397,((Aruba/AW-RIVM-46356/2021:0.00000000,Aruba/AW-RIVM-49075/2021:0.00000877)NODE_0002260:0.00001573,((Aruba/AW-RIVM-50374/2021:0.00000877,Aruba/AW-RIVM-50418/2021:0.00000000)NODE_0002262:0.00001975,(Aruba/AW-RIVM-64019/2021:0.00006151,Aruba/AW-RIVM-60307/2021:0.00001329,(Aruba/AW-RIVM-63941/2021:0.00004966,(Aruba/AW-RIVM-66012/2021:0.00004822,Aruba/AW-RIVM-62881/2021:0.00000000)NODE_0002265:0.00002117)NODE_0002264:0.00001404)NODE_0002518:0.00010289)NODE_0002261:0.00001571)NODE_0002259:0.00002413)NODE_0002258:0.00012289)NODE_0002508:0.00001281,((Macedonia/51725/2021:0.00022417,(Portugal/PT20541/2021:0.00014882,Mexico/CMX-INMEGEN-39-164/2021:0.00021238)NODE_0002502:0.00010166)NODE_0002501:0.00006241,(Armenia/IMB6-11/2021:0.00008589,(Ukraine/66-66124/2021:0.00025555,(Macedonia/54881/2021:0.00027641,((Norway/25378/2021:0.00005274,Norway/26512/2021:0.00007027)NODE_0002493:0.00019694,((Lithuania/IBT-LSC-VU_r21_40/2021:0.00003759,(Lithuania/MR-LUHS-26-69/2021:0.00012274,Lithuania/MR-LUHS-19-41/2021:0.00000000)NODE_0002281:0.00002883)NODE_0002499:0.00010518,(Bulgaria/21BG-EU_008641_Pl82/2021:0.00017650,(Slovenia/08-187135-MB/2021:0.00019508,((Slovenia/5C-035601-KP/2021:0.00000438,Slovenia/5C-035080-KP/2021:0.00000000)NODE_0002507:0.00008881,(Bulgaria/21BG-EU_008551_Pl81/2021:0.00016137,(Bonaire/BQ-RIVM-50292/2021:0.00001315,Estonia/16783257/2021:0.00000000)NODE_0002288:0.00000357)NODE_0002287:0.00000415)NODE_0002284:0.00000545)NODE_0002283:0.00000334)NODE_0002282:0.00000792)NODE_0002279:0.00000827)NODE_0002275:0.00000701)NODE_0002273:0.00001420)NODE_0002271:0.00001884)NODE_0002270:0.00002535)NODE_0002267:0.00009281)NODE_0002490:0.00001736)NODE_0002488:0.00003249)NODE_0002247:0.00000597)NODE_0002213:0.00001299)NODE_0002210:0.00001592)NODE_0002207:0.00009256,((India/GJ-INSACOG-GBRC2567/2021:0.00000000,(USA/TX-CDC-FG-020403/2021:0.00000000,(Paraguay/231236/2021:0.00018363,(Chile/LI-PUC_MVL_1739/2021:0.00008815,Chile/RM-PUC_MVL_1773/2021:0.00010788)NODE_0002068:0.00019411)NODE_0002292:0.00012980)NODE_0002066:0.00010301)NODE_0002290:0.00000357,((Montenegro/CO-00366_MNE000_2579992102/2021:0.00021152,Luxembourg/LNS6057804/2021:0.00040659)NODE_0002005:0.00012341,(((Reunion/PIMIT_07848/2021:0.00000921,Reunion/CHU_7210509854/2021:0.00003990)NODE_0002013:0.00007050,(Ghana/FS-21-3079/2021:0.00021739,(Israel/CVL-22907/2021:0.00004621,(Israel/CVL-8000311/2021:0.00002427,Israel/CVL-8000286/2021:0.00002208)NODE_0002168:0.00001974)NODE_0002014:0.00017995)NODE_0002301:0.00028315)NODE_0002011:0.00004850,((Ghana/TRA-2260/2021:0.00050334,(Vietnam/VN5724/2021:0.00000000,Vietnam/NHTD-OUCRU1451/2021:0.00001315)NODE_0001856:0.00002991)NODE_0001855:0.00005142,(((Lebanon/LAU-CVD-99/2021:0.00015662,(Peru/LIM-INS-9733/2021:0.00018278,(Peru/LIM-INS-9771/2021:0.00015193,(Peru/TAC-INS-8604/2021:0.00008159,Peru/SAM-INS-9112/2021:0.00008378)NODE_0002177:0.00002431)NODE_0002176:0.00003304)NODE_0002333:0.00022809)NODE_0002332:0.00008088,((Uganda/UG535/2021:0.00010816,Uganda/UG552/2021:0.00010816)NODE_0002296:0.00003107,((Botswana/R23B61_BHP_000588716/2021:0.00003092,Botswana/R23B46_BHP_000588692/2021:0.00003092,(Botswana/R23B69_BHP_000588689/2021:0.00000000,Botswana/R23B70_BHP_000587450/2021:0.00000000)NODE_0002299:0.00003092)NODE_0002297:0.00014583,((Uganda/UG505/2021:0.00005872,Uganda/UG641/2021:0.00006311)NODE_0002303:0.00003174,(Uganda/UG824/2021:0.00005710,((Uganda/UG518/2021:0.00000000,DRC/RDC-365/2021:0.00001534)NODE_0002302:0.00005303,(Uganda/UG649/2021:0.00002643,(Uganda/UG621/2021:0.00005041,Uganda/UG508/2021:0.00000000)NODE_0002322:0.00001328)NODE_0002305:0.00004194)NODE_0002319:0.00001941)NODE_0002318:0.00001583)NODE_0002300:0.00001835)NODE_0002313:0.00001509)NODE_0002294:0.00003470)NODE_0002308:0.00001947,(((Norway/Ahus-1795/2021:0.00002195,Norway/Ahus-1774/2021:0.00002852)NODE_0002045:0.00027421,((Greece/286685/2021:0.00000000,Greece/38859/2021:0.00009644)NODE_0002169:0.00025576,(Finland/R13314/2021:0.00016202,(Gibraltar/EXP_20072021-1400160-38/2021:0.00008234,((Bahrain/980711126/2021:0.00006076,(Romania/NT-36223/2021:0.00026985,(Portugal/PT15247/2021:0.00009024,(Singapore/5865/2021:0.00013159,Ukraine/43-65937/2021:0.00020830)NODE_0002343:0.00002003)NODE_0002342:0.00001742)NODE_0002339:0.00002104)NODE_0002338:0.00001194,((Comoros/SS3792/2021:0.00001534,Comoros/SS3791/2021:0.00000000)NODE_0002158:0.00013072,((Mayotte/HCL021212763801/2021:0.00010586,(Mayotte/HCL021201704001/2021:0.00000000,Mayotte/HCL021204348301/2021:0.00001534)NODE_0002164:0.00008175)NODE_0002163:0.00005484,((Comoros/SS3800/2021:0.00003746,Comoros/SS3801/2021:0.00004404)NODE_0002348:0.00005166,(Comoros/SS3803/2021:0.00002648,Comoros/SS3802/2021:0.00001771)NODE_0002162:0.00003635)NODE_0002208:0.00003212)NODE_0002159:0.00003577)NODE_0002157:0.00011294)NODE_0002336:0.00001840)NODE_0002335:0.00000954)NODE_0002334:0.00002361)NODE_0002328:0.00001848)NODE_0002326:0.00012385,(((Ethiopia/ET2108126/2021:0.00007540,Djibouti/NAMRU3_D464/2021:0.00015868)NODE_0001756:0.00020066,(Iran/GRC-S1220-YAZD/2021:0.00003587,(((Colombia/ANT-CWOHC-VG-PSEC02120N/2021:0.00006371,Colombia/ANT-CWOHC-VG-PSEC02158Z/2021:0.00001550)NODE_0001805:0.00003359,(Colombia/ANT-CWOHC-VG-PSEC02088H/2021:0.00008180,Chile/RM-178082/2021:0.00025933)NODE_0002362:0.00004619)NODE_0001803:0.00013051,((Ecuador/NIC-INSPI-349465/2021:0.00016767,(Ecuador/NIC-INSPI-99504/2021:0.00007499,Ecuador/NIC-INSPI-348274/2021:0.00007938)NODE_0002341:0.00007514)NODE_0002340:0.00005817,(Latvia/2105096135/2021:0.00001128,(Japan/IC-2266/2021:0.00032928,Lithuania/IBT-LSC-VU_r27_36/2021:0.00029859)NODE_0002367:0.00006994)NODE_0002366:0.00001731)NODE_0002337:0.00004361)NODE_0002359:0.00002065)NODE_0002355:0.00001882)NODE_0002353:0.00002073,((Ghana/nCoV-TRA-1662/2021:0.00022098,(Portugal/PT13886/2021:0.00014868,Argentina/INEI110655/2021:0.00022539)NODE_0002371:0.00006353)NODE_0001816:0.00006517,(((Serbia/Belgrade-3462961307/2021:0.00010198,Argentina/INEI111189/2021:0.00025540)NODE_0001914:0.00010340,(France/NOR-HMN-21112090211/2021:0.00040933,(Guadeloupe/IPP13825/2021:0.00000912,Guadeloupe/IPP13827/2021:0.00000912,Guadeloupe/IPP13826/2021:0.00000912)NODE_0002127:0.00004514)NODE_0002126:0.00004372)NODE_0002378:0.00002086,((Norway/25429/2021:0.00033059,(Singapore/8148/2021:0.00032457,Ukraine/34-65893/2021:0.00027416)NODE_0002090:0.00003889)NODE_0002089:0.00013676,((Kenya/ILRI_COVM00538/2021:0.00017770,Kenya/ILRI_COVM00591/2021:0.00013606)NODE_0002009:0.00010297,(((Japan/PG-162023/2021:0.00041045,Tanzania/KIDH-02B15/2021:0.00001155)NODE_0002130:0.00003831,(Lebanon/LAU-CVD-75/2021:0.00007492,Indonesia/JK-NIHRD-WGS12892/2021:0.00034451)NODE_0001931:0.00011740)NODE_0002391:0.00000899,(((Curacao/CW-RIVM-69947/2021:0.00036886,(Barbados/79967/2021:0.00011624,Venezuela/Dtto1597/2021:0.00015131)NODE_0002399:0.00002468)NODE_0002393:0.00008396,(Netherlands/ZH-RIVM-34722/2021:0.00004228,((Kosovo/CO-00451-XXK000_318/2021:0.00017848,Jordan/RMSR11S64/2021:0.00024204)NODE_0001709:0.00012488,((Nepal/CDBT-TU-S-211/2021:0.00011876,(Indonesia/JK-NIHRD-WGS12486/2021:0.00013173,(Bahrain/21921833783_S3_L001/2021:0.00013393,Ghana/TRA-2251/2021:0.00016681)NODE_0002086:0.00007013)NODE_0002085:0.00008128)NODE_0002084:0.00011269,(Iceland/11814/2021:0.00000000,(Argentina/INEI111441/2021:0.00000000,Argentina/INEI111393/2021:0.00000000,Argentina/INEI111558/2021:0.00002630)NODE_0002473:0.00027836,((Indonesia/JK-NIHRD-WGS07372/2021:0.00002209,Indonesia/JK-NIHRD-WGS07370/2021:0.00002209)NODE_0002476:0.00002679,(Brazil/PE-FIOCRUZ-IAM2356/2021:0.00000000,Brazil/PE-FIOCRUZ-IAM2785/2021:0.00002849)NODE_0002477:0.00007298)NODE_0002475:0.00001469,(Pakistan/UOL-IMBB-KKU-23/2021:0.00029234,((Kosovo/CO-00367-XXK000_10164/2021:0.00000000,Kosovo/CO-00367-XXK000_9822/2021:0.00002411)NODE_0002482:0.00005668,(Australia/QLD2257/2021:0.00009018,((Australia/NT389/2021:0.00013392,(Mauritius/365293/2021:0.00012983,Slovakia/UKBA-5139/2021:0.00007942)NODE_0002424:0.00002820)NODE_0002423:0.00001758,(Greece/38852/2021:0.00007038,(Greece/38895/2021:0.00003516,Greece/38935/2021:0.00003078)NODE_0002486:0.00003522,(Greece/38252/2021:0.00000000,Greece/38463/2021:0.00000658)NODE_0002428:0.00005504)NODE_0002483:0.00016879)NODE_0002422:0.00002635)NODE_0002420:0.00002349)NODE_0002418:0.00003840)NODE_0002417:0.00003643)NODE_0002468:0.00003200)NODE_0002408:0.00001273)NODE_0002406:0.00001508)NODE_0002405:0.00002699)NODE_0002395:0.00001360,(((Bahrain/21921625643/2021:0.00024552,(Botswana/R33B63_BHP_000771251/2021:0.00000219,Botswana/R33B55_BHP_000768513/2021:0.00000000)NODE_0002195:0.00022799)NODE_0002194:0.00012014,((Ghana/nCoV-TRA-1780/2021:0.00019519,((Kosovo/un-ChVir25887_02/2021:0.00000000,Kosovo/CO-00367-XXK000_9211/2021:0.00001534)NODE_0002374:0.00007689,(Spain/CT-Consensus_RB30087-consensus_threshold_0_quality_20/2021:0.00034068,(Slovakia/UVZ_PL46_D7_19319/2021:0.00000000,Slovakia/UVZ_PL55_A4_25376/2021:0.00011397)NODE_0002375:0.00009082)NODE_0002437:0.00003210)NODE_0002372:0.00005254)NODE_0002434:0.00003701,(Nigeria/CV2717/2021:0.00017696,(Jordan/Biolab0250/2021:0.00011232,(Jordan/MOHJO-01/2021:0.00021665,(Lithuania/S21K251/2021:0.00022373,(Morocco/IPM20378322/2021:0.00025066,(Morocco/FMP-346/2021:0.00001604,Morocco/IPM20378880/2021:0.00023522,(Morocco/20355845/2021:0.00010740,Morocco/FMP-325/2021:0.00000000)NODE_0002445:0.00001604)NODE_0002381:0.00002201)NODE_0002380:0.00001691)NODE_0002379:0.00003017)NODE_0002441:0.00002280)NODE_0002377:0.00000985)NODE_0002376:0.00003550)NODE_0002370:0.00003922)NODE_0002430:0.00001560,(((Singapore/7797/2021:0.00029696,Belgium/ULB-IBC_CV8236844825/2021:0.00034957)NODE_0001902:0.00015685,(Iran/Yazd-NIC-Y6/2021:0.00000769,(Slovenia/90-047046-NM/2021:0.00020175,Lithuania/LSMULKKGMMK20C59/2021:0.00010970)NODE_0002454:0.00015663)NODE_0002325:0.00002969)NODE_0002450:0.00000245,(((Qatar/QA.QU_18.19.C3/2021:0.00004585,Qatar/QA.QU_18.19.C6/2021:0.00004585)NODE_0002363:0.00005636,((Singapore/7806/2021:0.00032698,Indonesia/JK-NIHRD-WGS12264/2021:0.00025026)NODE_0002388:0.00004931,(Spain/PV-HUG29/2021:0.00000733,(Spain/IB-HUSE-00865/2021:0.00000219,(Montenegro/CO-00421_MNE000_2677212102/2021:0.00013370,Spain/IB-HUSE-00964/2021:0.00000000)NODE_0002464:0.00001753)NODE_0002463:0.00000733)NODE_0002389:0.00002485)NODE_0002387:0.00007222)NODE_0002458:0.00001198,(((Romania/Giurgiu_470614/2021:0.00017829,India/MH-Pune-INSACOG_RF-NCL-1874/2021:0.00038213)NODE_0002026:0.00012152,(Jordan/Biolab0323/2021:0.00005316,(Israel/SMC-7023090/2021:0.00031785,Italy/LAZ-IFO-07143140/2021:0.00003072)NODE_0002469:0.00010791)NODE_0002166:0.00005596)NODE_0002466:0.00000731,(((Togo/NMIMR-21-TGS-366/2021:0.00001119,Togo/NMIMR-21-TGS-442/2021:0.00003968)NODE_0002579:0.00009627,(Togo/NMIMR-21-TGS-363/2021:0.00006000,((Ghana/TRA-2167/2021:0.00015447,((Reunion/CHU7211107427/2021:0.00000809,Reunion/CHU7211111260/2021:0.00001686)NODE_0002572:0.00009548,(Mayotte/HCL021204345001/2021:0.00006407,(Reunion/CHU7211111280/2021:0.00004854,(Reunion/CHU7211109121/2021:0.00001348,Reunion/CHU7211111289/2021:0.00001787)NODE_0002485:0.00003068)NODE_0002484:0.00003525)NODE_0002573:0.00002855)NODE_0002571:0.00009254)NODE_0002570:0.00011894,(Togo/NMIMR-21-TGS-368/2021:0.00004192,(Benin/NMIMR-LCA5354/2021:0.00006574,Benin/NMIMR-LFHV520243/2021:0.00008985,(Benin/NMIMR-LaCovAbo50674/2021:0.00008160,Benin/NMIMR-LaCovAbo50554/2021:0.00007721,Benin/NMIMR-LCA5269/2021:0.00002242)NODE_0002583:0.00003017,(Benin/NMIMR-LFHV528780/2021:0.00009273,(Benin/NMIMR-LFHV507811/2021:0.00005056,(Benin/NMIMR-LFHV506093/2021:0.00003080,(Benin/NMIMR-LFHV531045/2021:0.00005064,Benin/NMIMR-M6379/2021:0.00002215)NODE_0002495:0.00001304)NODE_0002494:0.00001756)NODE_0002492:0.00001368)NODE_0002491:0.00001027)NODE_0002580:0.00002221)NODE_0002487:0.00002109)NODE_0002478:0.00001891)NODE_0002474:0.00003212)NODE_0002569:0.00008900,(Portugal/PT7160/2021:0.00001115,(((Curacao/CW-RIVM-48274/2021:0.00008933,Romania/Cluj_465859/2021:0.00010248)NODE_0002199:0.00006304,(Singapore/5448/2021:0.00017473,(Ethiopia/ET2108116/2021:0.00000000,Ethiopia/ET2108121/2021:0.00000000)NODE_0002024:0.00010678)NODE_0002023:0.00008724)NODE_0002498:0.00005630,(((Slovakia/UKBA-3953/2021:0.00009429,Malaysia/UNIMAS-19777/2021:0.00035073)NODE_0001918:0.00011201,(Zambia/ZMB-97832/2021:0.00004230,(Zambia/ZMBID_6573/2021:0.00004214,(Zambia/ZMBID_5698/2021:0.00002012,Zambia/ZMBID_3613/2021:0.00001354)NODE_0002510:0.00002860)NODE_0002457:0.00003304,((Kenya/C106456/2021:0.00015180,(Angola/CERI-KRISP-K027366/2021:0.00000000,Angola/CERI-KRISP-K027367/2021:0.00000000)NODE_0002455:0.00020002)NODE_0002346:0.00001450,(Zambia/ZMB-98134/2021:0.00000000,Zambia/ZMB-98177/2021:0.00000000,Zambia/ZMB-98245/2021:0.00000000,Zambia/ZMB-98164/2021:0.00000000,Zambia/ZMB-98222/2021:0.00000000,Zambia/ZMB-98205/2021:0.00000000,Zambia/ZMB-97932/2021:0.00000000,Zambia/ZMB-98180/2021:0.00000000)NODE_0002460:0.00001945)NODE_0002345:0.00002724)NODE_0002453:0.00003469)NODE_0002504:0.00000393,((Netherlands/NB-RIVM-37362/2021:0.00004225,((Montenegro/CO-00366_MNE000_2547342102/2021:0.00003379,(Montenegro/CO-00421_MNE000_2647522102/2021:0.00002658,Montenegro/CO-00421_MNE000_2704292102/2021:0.00003754)NODE_0002557:0.00003352,(Montenegro/CO-00366_MNE000_2587182102/2021:0.00002214,Montenegro/CO-00366_MNE000_2569262102/2021:0.00001337)NODE_0002517:0.00002481)NODE_0002556:0.00009846,(Australia/NSW-ICPMR-13314/2021:0.00032859,((Kenya/SS2159_29_0/2021:0.00009267,Kenya/ILRI_COVM01155/2021:0.00001815)NODE_0002555:0.00005122,(Kuwait/ChVir-LB-211022-4531/2021:0.00016116,Spain/CT-RB30091/2021:0.00025759)NODE_0002553:0.00009232)NODE_0002520:0.00003127)NODE_0002519:0.00002941)NODE_0002551:0.00007000)NODE_0002513:0.00001290,((Russia/MOS-CRIE-L191A1012u_8794/2021:0.00025955,(Argentina/INEI109487/2021:0.00005396,(Jordan/PHBC20/2021:0.00027328,Colombia/VAC-SAD-21870337/2021:0.00017465)NODE_0002528:0.00002836)NODE_0002527:0.00001709)NODE_0002525:0.00016530,(((Zambia/ZMB-99218/2021:0.00003092,(Zambia/ZMB-108838/2021:0.00007665,(Zambia/ZMB-113120/2021:0.00010873,(Zambia/ZMBID_2281/2021:0.00000000,Zambia/ZMBID_2280/2021:0.00000000)NODE_0002534:0.00001010)NODE_0002533:0.00001832)NODE_0002532:0.00003098,(Zambia/ZMBID_3605/2021:0.00000000,(Zambia/ZMB-119051/2021:0.00008417,(Zambia/ZMB-119054/2021:0.00005923,((Zambia/ZMB-119052/2021:0.00000000,Zambia/ZMB-119062/2021:0.00000000)NODE_0002316:0.00003767,(Zambia/ZMB-119216/2021:0.00000248,(Zambia/ZMB-119061/2021:0.00000270,Zambia/ZMB-119078/2021:0.00000270)NODE_0002540:0.00001513)NODE_0002539:0.00001985)NODE_0002384:0.00002156)NODE_0002383:0.00002493)NODE_0002315:0.00010433)NODE_0002314:0.00002653)NODE_0002309:0.00005461,((Estonia/17851262/2021:0.00009075,(Estonia/RC0044862/2021:0.00006840,(Estonia/15904499/2021:0.00004906,((Lithuania/LTU000_MP_NM113/2021:0.00000000,Croatia/11843/2021:0.00009863)NODE_0002552:0.00006955,(Estonia/RC0034901/2021:0.00000219,Estonia/15857423/2021:0.00000000)NODE_0002554:0.00000818)NODE_0002550:0.00001020)NODE_0002549:0.00001934)NODE_0002546:0.00002235)NODE_0002545:0.00012380,(env/Liechtenstein/CeMM19761/2021:0.00036434,(Ethiopia/CERI-KRISP-K025842/2021:0.00012727,(Zimbabwe/CERI-KRISP-K027231/2021:0.00012422,Zimbabwe/CERI-KRISP-K027257/2021:0.00015929)NODE_0001535:0.00005566,(Jordan/Biolab0356/2021:0.00012505,(Ethiopia/CERI-KRISP-K025838/2021:0.00009274,(SouthAfrica/CERI-KRISP-K026610/2021:0.00025919,(Ethiopia/CERI-KRISP-K025833/2021:0.00004318,Cameroon/CERI-NPHL-K026248/2021:0.00013304)NODE_0001540:0.00002095)NODE_0001539:0.00001327)NODE_0001538:0.00001258)NODE_0001537:0.00001538)NODE_0001534:0.00002008)NODE_0001533:0.00003213)NODE_0001526:0.00002002)NODE_0002530:0.00000231,((Spain/CT-HUGTiPR015HY5E5/2021:0.00000000,(Mexico/JAL_INER_IMSS_2260/2021:0.00010521,Indonesia/JK-GS-GSILab-811597/2021:0.00029809)NODE_0001763:0.00015561)NODE_0002564:0.00000664,((Thailand/CU-A21354-NPS/2021:0.00002009,(Bahrain/21921626353/2021:0.00018911,Bahrain/21342698037_S67_L001/2021:0.00023733)NODE_0001842:0.00010276)NODE_0002567:0.00005272,(((Ghana/TRA-2014/2021:0.00015352,Ghana/TRA-2190/2021:0.00024557)NODE_0001777:0.00014799,(Croatia/5899/2021:0.00002156,((Croatia/5903/2021:0.00000000,Croatia/5888/2021:0.00000000)NODE_0002581:0.00001367,(Slovenia/08-143923-MB/2021:0.00010064,(Croatia/7031/2021:0.00006310,((Croatia/6828/2021:0.00000000,Croatia/7131/2021:0.00001096)NODE_0002352:0.00005184,(Croatia/6233/2021:0.00000000,(Croatia/7134/2021:0.00002849,Croatia/6701/2021:0.00000000)NODE_0002588:0.00002630)NODE_0002587:0.00000800)NODE_0002585:0.00001127)NODE_0002584:0.00001343)NODE_0002582:0.00001165)NODE_0002578:0.00000789)NODE_0002344:0.00004105)NODE_0002575:0.00000795,((Reunion/CHU7211108058/2021:0.00037494,((Ethiopia/ET2108184/2021:0.00004397,(Norway/Ahus-2297/2021:0.00021363,(Jordan/MoH-716/2021:0.00012796,Indonesia/JB-NIHRD-WGS12701/2021:0.00008851)NODE_0002061:0.00005499)NODE_0002060:0.00005609)NODE_0002059:0.00010524,(Kosovo/CO-00397-XXK000_3356/2021:0.00012031,(Estonia/RC0035103/2021:0.00005946,(Austria/CeMM15720/2021:0.00002639,((Kosovo/CO-00491-XXK000_3532/2021:0.00000877,Kosovo/CO-00491-XXK000_3154/2021:0.00000000)NODE_0002435:0.00003582,(Kosovo/CO-00491-XXK000_4728/2021:0.00001096,Kosovo/CO-00491-XXK000_4389_1/2021:0.00000000,Kosovo/CO-00491-XXK000_4389/2021:0.00000000)NODE_0002242:0.00006212)NODE_0002240:0.00008262)NODE_0002239:0.00009005,((Greece/38289/2021:0.00011384,Australia/NSW-RPAH-1982/2021:0.00015767)NODE_0002252:0.00013251,((Romania/Dolj_470701/2021:0.00006999,(Slovenia/90-043076-NM/2021:0.00004854,(Liechtenstein/FL-Risch-21B1902910/2021:0.00004906,Liechtenstein/FL-Risch-21B1902924/2021:0.00005126)NODE_0002248:0.00011564)NODE_0002604:0.00006966)NODE_0002246:0.00004219,(Slovenia/335773/2021:0.00008432,((Montenegro/CO-00421_MNE000_2809882102/2021:0.00000000,(Macedonia/54205/2021:0.00003523,Macedonia/54320/2021:0.00003742)NODE_0002234:0.00012258)NODE_0002233:0.00007334,(Kosovo/CO-00533-XXK000_6067/2021:0.00022999,(((Slovenia/23-011703-MB/2021:0.00001501,Slovenia/406168/2021:0.00008077)NODE_0002237:0.00004278,(Slovakia/UKBA-4826/2021:0.00000000,Macedonia/54093/2021:0.00014466)NODE_0002459:0.00004464)NODE_0002235:0.00002783,(Luxembourg/LNS3740211/2021:0.00007022,((Switzerland/AG-ETHZ-34796570/2021:0.00021520,(Slovenia/342333/2021:0.00003945,Slovakia/UKBA-4206/2021:0.00000000)NODE_0002617:0.00000917)NODE_0002616:0.00000839,(Slovenia/405601/2021:0.00011076,Kosovo/CO-00533-XXK000_5619a/2021:0.00017432,Luxembourg/LNS6221249/2021:0.00010637,(Luxembourg/LNS8110407/2021:0.00000755,(Luxembourg/LNS7300746/2021:0.00000790,(Luxembourg/LNS9534797/2021:0.00007168,(Luxembourg/LNS7138376/2021:0.00001079,(Luxembourg/LNS9524652/2021:0.00002444,Luxembourg/LNS3205049/2021:0.00001348)NODE_0002627:0.00000826)NODE_0002626:0.00004336)NODE_0002625:0.00000855)NODE_0002624:0.00000842)NODE_0002266:0.00010540,(Kosovo/CO-00451-XXK000_1446/2021:0.00005785,(Kosovo/CO-00397-XXK000_3716/2021:0.00000000,((Bonaire/BQ-RIVM-68496/2021:0.00002639,Bonaire/BQ-RIVM-68474/2021:0.00002639)NODE_0002257:0.00010010,(Kosovo/CO-00451-XXK000_1546/2021:0.00000461,(Slovenia/390444/2021:0.00000000,Slovenia/390343/2021:0.00000000)NODE_0002622:0.00001557)NODE_0002621:0.00003421)NODE_0002619:0.00000063)NODE_0002472:0.00002059)NODE_0002471:0.00002222)NODE_0002256:0.00002516)NODE_0002615:0.00000664)NODE_0002614:0.00000882)NODE_0002611:0.00000629)NODE_0002610:0.00000774)NODE_0002607:0.00001098)NODE_0002606:0.00001471)NODE_0002602:0.00000705)NODE_0002439:0.00001695)NODE_0002230:0.00001702)NODE_0002229:0.00003985)NODE_0002592:0.00003066)NODE_0002591:0.00004815,((Australia/NSW-R0252/2021:0.00000000,Australia/NSW-R0249/2021:0.00000000)NODE_0002629:0.00000694,(((Bulgaria/21BG-NC_003535_R14/2021:0.00002453,(Bulgaria/21BG-NC_003487_R13/2021:0.00000000,Bulgaria/21BG-NC_003484_R13/2021:0.00000000,(Bulgaria/21BG-NC_003560_R14/2021:0.00000000,(Bulgaria/21BG-NC_003920_R15/2021:0.00003357,(((Bulgaria/21BG-EU_008741_Pl83/2021:0.00006801,Bulgaria/21BG-EU_008137_Pl77/2021:0.00006143)NODE_0002500:0.00004799,(Luxembourg/LNS1508628/2021:0.00000231,(Luxembourg/LNS0511437/2021:0.00000877,Luxembourg/LNS1737391/2021:0.00000000)NODE_0002639:0.00001107)NODE_0002214:0.00003698)NODE_0002212:0.00008205,(Bulgaria/21BG-EU_008395_Pl79/2021:0.00015634,(Argentina/INEI111401/2021:0.00012807,(Bulgaria/21BG-EU_004318_Pl37/2021:0.00000000,(Bulgaria/21BG-EU_006548_Pl61/2021:0.00004603,Bulgaria/21BG-EU_005499_Pl50/2021:0.00000000)NODE_0002643:0.00002192)NODE_0002642:0.00001409)NODE_0002641:0.00001512)NODE_0002640:0.00003732)NODE_0002636:0.00002402)NODE_0002635:0.00001465)NODE_0002634:0.00001315)NODE_0002203:0.00002453)NODE_0002202:0.00006341,(Romania/Bihor_467637/2021:0.00017857,(Ukraine/40-62246/2021:0.00000270,(Estonia/RC0023537/2021:0.00002002,(Lithuania/S21G126/2021:0.00000611,(Estonia/17359743/2021:0.00000000,(Romania/Dolj_468558/2021:0.00003513,Spain/CT-RB30018/2021:0.00026746)NODE_0002649:0.00007008)NODE_0002648:0.00000830)NODE_0002647:0.00001172)NODE_0002538:0.00001117)NODE_0002537:0.00005752,(Singapore/7879/2021:0.00034770,(Russia/MOS-CRIE-L189A0830_2170/2021:0.00029802,(Slovakia/UVZ_PL27_A9_14623/2021:0.00003945,Slovakia/UKBA-3626/2021:0.00000000,Slovakia/UKBA-3651/2021:0.00000219)NODE_0002548:0.00001309)NODE_0002547:0.00003214,(Liechtenstein/FL-Risch-21A0405459/2021:0.00019498,(Lithuania/LTU000_REZUS_11_01_268/2021:0.00007588,(Portugal/PT21217/2021:0.00002650,Portugal/PT22161/2021:0.00003745)NODE_0002544:0.00008226)NODE_0002543:0.00018485)NODE_0002653:0.00006943)NODE_0002542:0.00003033,(Lithuania/S21G30/2021:0.00005135,((Portugal/PT20114/2021:0.00004045,(Portugal/PT20115/2021:0.00001998,(Portugal/PT21614/2021:0.00005734,(Portugal/PT20118/2021:0.00000000,Portugal/PT21613/2021:0.00004822)NODE_0002660:0.00000912)NODE_0002659:0.00001305)NODE_0002522:0.00002047)NODE_0002526:0.00025792,(Estonia/RC0035291/2021:0.00009447,(Lithuania/IBT-LSC-VU_r17_15/2021:0.00003305,(Norway/15556/2021:0.00003983,(Romania/DJ-473459/2021:0.00017654,(Lithuania/S21G115/2021:0.00000000,Russia/MOW-RII-MH29537S/2021:0.00001534)NODE_0002665:0.00000558)NODE_0002664:0.00000795)NODE_0002663:0.00000637)NODE_0002662:0.00001321)NODE_0002661:0.00001102)NODE_0002657:0.00002038)NODE_0002656:0.00002201)NODE_0002523:0.00003211)NODE_0002631:0.00000750,((Algeria/36417/2021:0.00000000,Portugal/PT8135/2021:0.00000000)NODE_0002667:0.00000891,(Romania/Teleorman_465728/2021:0.00016241,((Algeria/46851/2021:0.00002415,(Bahrain/921379159_S282_L001/2021:0.00014581,((Australia/NSW-SAVID-5855/2021:0.00002014,(Australia/NSW-ICPMR-11142/2021:0.00001534,Australia/NSW-SAVID-5881/2021:0.00000000)NODE_0002674:0.00002452)NODE_0002135:0.00012079,(Bahrain/921379534_S261_L001/2021:0.00010084,(Greece/285854/2021:0.00003288,(Greece/281887/2021:0.00000000,Greece/281890/2021:0.00000000)NODE_0002677:0.00002412)NODE_0002137:0.00010960)NODE_0002675:0.00001598)NODE_0002672:0.00002899)NODE_0002132:0.00004053)NODE_0002670:0.00002755,(((Australia/NSW-SAVID-4834/2021:0.00001797,Bulgaria/21BG-EU_004912_Pl43/2021:0.00008811)NODE_0001782:0.00005257,(Jordan/RMSR11S7/2021:0.00024338,(Ukraine/25-62726/2021:0.00000478,Ukraine/26-62727/2021:0.00000697)NODE_0001769:0.00002600)NODE_0001768:0.00003539)NODE_0002679:0.00001755,(((Portugal/PT14563/2021:0.00005750,Portugal/PT19859/2021:0.00007942)NODE_0001925:0.00006769,(Canada/AB-ABPHL-37919/2021:0.00016451,(Botswana/R34B27_BHP_773152/2021:0.00002439,(Botswana/R34B29_BHP_773153/2021:0.00000000,Botswana/R34B26_BHP_773154/2021:0.00000000)NODE_0002688:0.00002439)NODE_0002358:0.00010725)NODE_0002357:0.00007685)NODE_0002684:0.00003933,((Spain/CT-HUGTiPM026VW2F6/2021:0.00004307,((Slovenia/337175/2021:0.00006609,Norway/25093/2021:0.00020636)NODE_0002220:0.00006747,(Germany/NW-HHU-13530/2021:0.00018192,England/SFK-USAFSAM-S6063/2021:0.00000000)NODE_0002693:0.00011602,(Gibraltar/EXP_28072021-1412540-77/2021:0.00004169,Gibraltar/EXP_23072021B-1406997-69/2021:0.00003292,(Gibraltar/EXP_30072021-1416803-12/2021:0.00003508,(Gibraltar/EXP_02082021-1422220-34/2021:0.00003751,(Gibraltar/EXP_16082021-1442125-54/2021:0.00005960,(Gibraltar/EXP_23072021B-1405882-51/2021:0.00000000,(Gibraltar/EXP_02082021-1420269-36/2021:0.00000000,Gibraltar/EXP_07082021-1431256-35/2021:0.00001096)NODE_0002698:0.00002192)NODE_0002697:0.00000700)NODE_0002696:0.00000859)NODE_0002695:0.00000634)NODE_0002559:0.00001099)NODE_0002221:0.00002393)NODE_0002217:0.00003006)NODE_0002690:0.00001215,((Bahrain/21342639620_S60_L001/2021:0.00020504,(Ethiopia/AFCPH_IDSWH_29222/2021:0.00008487,(Indonesia/JB-GS-NIHRD-WGS11220/2021:0.00001563,(Indonesia/JK-NIHRD-WGS11365/2021:0.00002630,Indonesia/SA-GS-NIHRD-WGS11752/2021:0.00000000)NODE_0002703:0.00003755)NODE_0001877:0.00006266)NODE_0002701:0.00001935)NODE_0002700:0.00004540,(((USA/TX-CDC-QDX26488253/2021:0.00000000,Poland/PZH-UMB-4188/2021:0.00029589)NODE_0001836:0.00003084,(Bulgaria/21BG-EU_003765_Pl32/2021:0.00000000,(Slovakia/UKBA-4920/2021:0.00000000,Slovakia/UKBA-5534/2021:0.00003945)NODE_0001823:0.00015342)NODE_0001822:0.00003303)NODE_0002705:0.00001076,((Israel/SMC-7014186/2021:0.00012081,(Aruba/AW-RIVM-52770/2021:0.00000438,Aruba/AW-RIVM-51683/2021:0.00000000)NODE_0001775:0.00008793)NODE_0002710:0.00003038,((Iceland/7192/2021:0.00003778,(Botswana/R35B91_BHP_000793458/2021:0.00014749,Italy/TAA-PAB-SABES_1900685536/2021:0.00013215)NODE_0002038:0.00008316)NODE_0002713:0.00002144,((Mexico/AGU-InDRE_FB22301_S5486/2021:0.00003072,(Slovenia/403680/2021:0.00010851,Netherlands/ZH-RIVM-70975/2021:0.00018084)NODE_0001779:0.00009317)NODE_0002716:0.00003060,(((Liechtenstein/FL-Risch-2182303445/2021:0.00004208,Kosovo/CO-00397-XXK000_6_Pz/2021:0.00002454)NODE_0001993:0.00006768,(Slovakia/UKBA-3950/2021:0.00000000,Slovakia/UKBA-3962/2021:0.00000000)NODE_0001838:0.00005496)NODE_0002719:0.00001383,(((Kosovo/CO-00533-XXK000_6355/2021:0.00000741,Kosovo/CO-00533-XXK000_6357/2021:0.00001618)NODE_0001906:0.00006311,(Kosovo/CO-00533-XXK000_6356/2021:0.00000910,Kosovo/CO-00533-XXK000_6358/2021:0.00001348)NODE_0002593:0.00006142)NODE_0001905:0.00022990,(((Spain/CT-HUGTiPM026LP5C2/2021:0.00000219,Spain/CT-HUGTiPM026LP5E2/2021:0.00000000)NODE_0002727:0.00000739,(Togo/NMIMR-21-TGS-450/2021:0.00005113,Spain/GA-SCQ-593581/2021:0.00005113)NODE_0002728:0.00001543)NODE_0002726:0.00000711,(Nigeria/CV3352/2021:0.00015854,(((Ethiopia/AFCPH_IDSWH_28923/2021:0.00005266,Iceland/9650/2021:0.00006581)NODE_0002732:0.00002494,((Germany/HH-hpi-p7787/2021:0.00000438,Spain/CT-HUGTiPM036FF6G2/2021:0.00000000)NODE_0002734:0.00000872,((Romania/TR-474504/2021:0.00012081,(Chile/BI-155971/2021:0.00006376,Colombia/PUT-CGBM-S09112021-124/2021:0.00010760)NODE_0002737:0.00005266)NODE_0002736:0.00004872,(Botswana/R35B22_BHP_AAC12164/2021:0.00018645,((Romania/CJ-480376/2021:0.00018202,(Iceland/7409/2021:0.00000000,Lithuania/LSMULKKGMMK16C29/2021:0.00001096)NODE_0002741:0.00000887)NODE_0002740:0.00001095,((((Romania/TR-474125/2021:0.00004648,Slovakia/UKBA-4846/2021:0.00004648)NODE_0002745:0.00003480,(Ireland/MN-NVRL-S21IRL00251889/2021:0.00003297,Bulgaria/21BG-EU_006705_Pl62/2021:0.00003297)NODE_0002746:0.00003079)NODE_0002744:0.00003111,((Italy/LAZ-UCBM-509/2021:0.00004453,Sweden/01_SE100_21CS103508/2021:0.00004453)NODE_0002748:0.00002446,(Netherlands/LB-RIVM-60041/2021:0.00005169,(Qatar/QA.QU.18.27.B3/2021:0.00000000,Qatar/QA.QU..18.27.B3/2021:0.00000000)NODE_0001987:0.00003854)NODE_0002749:0.00002387)NODE_0002747:0.00002369)NODE_0002743:0.00001808,(Bangladesh/icddrb-GSB12-050/2021:0.00018235,((Italy/APU-IZSPB-2903PT/2021:0.00004419,Portugal/PT16560/2021:0.00006830)NODE_0002753:0.00002844,((Ethiopia/AFCPH_IDSWH_28972/2021:0.00001753,Spain/CM-ISCIII-217659/2021:0.00000000)NODE_0002755:0.00001394,((Wales/PHWC-PDYB78/2021:0.00000000,Austria/CeMM14903/2021:0.00000658)NODE_0002757:0.00000976,(Gibraltar/EXP_03082021-1423281-85/2021:0.00000000,Lithuania/LSMULKKGMMK17C127/2021:0.00000658)NODE_0002758:0.00000976)NODE_0002756:0.00000637)NODE_0002754:0.00000608)NODE_0002752:0.00000451)NODE_0002751:0.00000732)NODE_0002742:0.00000988)NODE_0002739:0.00000444)NODE_0002738:0.00000719)NODE_0002735:0.00000577)NODE_0002733:0.00000751)NODE_0002731:0.00000589,((Mexico/CH-SEARCH-109803/2021:0.00004172,(Italy/LAZ-UCBM-912/2021:0.00011057,Russia/MOS-CRIE-L189A1320_6916/2021:0.00015002)NODE_0001967:0.00007362)NODE_0002760:0.00004489,(((Norway/17812/2021:0.00005781,(Poland/PZH-GUM-1926/2021:0.00006370,Bahrain/21921831661_S8_L001/2021:0.00013383)NODE_0002041:0.00009055)NODE_0002764:0.00003973,(Belgium/UMONS-J70-63304-01/2021:0.00000000,(Qatar/QA.QU.19.7.E5/2021:0.00004665,((Qatar/QA.QU.18.28.H4/2021:0.00001348,Qatar/QA.QU.19.7.F4/2021:0.00000253)NODE_0002769:0.00003723,(Qatar/QA.QU.19.7.E7/2021:0.00000000,Qatar/QA.QU.18.28.D11/2021:0.00000219)NODE_0002770:0.00002880)NODE_0002768:0.00002005)NODE_0001982:0.00016376)NODE_0002766:0.00001206)NODE_0002763:0.00000835,((Bulgaria/21BG-EU_003993_Pl34/2021:0.00000000,Switzerland/VD-CHUV-GEN5642/2021:0.00000219)NODE_0002772:0.00001742,((Benin/475364/2021:0.00000000,Lithuania/LSMULKKGMMK15C30/2021:0.00000219)NODE_0002774:0.00001669,(Romania/PH-480180/2021:0.00018988,((Slovakia/UKBA-5524/2021:0.00003972,Poland/339SNR21_wsserze/2021:0.00007041)NODE_0002777:0.00004278,((Iceland/10838/2021:0.00000438,France/PAC-IHU-20400_Nova1/2021:0.00000000)NODE_0002779:0.00001563,(Spain/CT-HUGTiPM053PU3A5/2021:0.00019644,(((Spain/RI-CIBIR-218052353-Run25/2021:0.00019717,(Bulgaria/21BG-EU_006607_Pl61/2021:0.00003126,Spain/GA-CHUVI-19437709/2021:0.00006195)NODE_0002784:0.00003220)NODE_0002783:0.00002673,((Spain/CT-HUGTiPM048GT9F12/2021:0.00008474,Qatar/QA.QU.20.8.A11/2021:0.00006282)NODE_0002786:0.00003836,((Iceland/9999/2021:0.00000000,Aruba/AW-RIVM-56770/2021:0.00000658)NODE_0002788:0.00001129,(Belgium/ULB-IBC_CV8152834842/2021:0.00009722,(Norway/25100/2021:0.00006390,Poland/PL_P4723/2021:0.00001348,Poland/PL_P4721/2021:0.00001348,Japan/IC-2208/2021:0.00008581,((Luxembourg/LNS4465644/2021:0.00004245,Lithuania/S21L498/2021:0.00005341)NODE_0002427:0.00004783,(Poland/2111-062_wsselodz/2021:0.00000460,Ireland/D-ELDA-211121043F2/2021:0.00006816)NODE_0002793:0.00004842)NODE_0002791:0.00001307)NODE_0002421:0.00006620)NODE_0002789:0.00002804)NODE_0002787:0.00001099)NODE_0002785:0.00001751)NODE_0002782:0.00000982,(Switzerland/BE-IFIK-3857-2730/2021:0.00022376,((Germany/BY-RKI-I-225041/2021:0.00001534,Lithuania/LSMULKKGMMK18C187/2021:0.00000000)NODE_0002796:0.00002692,((Italy/LOM_Auxo_202111258864/2021:0.00022848,((Aruba/AW-RIVM-56783/2021:0.00000000,Belgium/ULG-18490/2021:0.00000000)NODE_0002800:0.00001961,(Paraguay/233277/2021:0.00000000,Kosovo/CO-00397-XXK000_5233/2021:0.00000219)NODE_0002801:0.00001742)NODE_0002799:0.00001161)NODE_0002798:0.00001208,((((Benin/NMIMR-LaCovAbo50672/2021:0.00000219,Netherlands/ZH-RIVM-56142/2021:0.00000000)NODE_0002805:0.00002651,(Pakistan/UHSPK3-34/2021:0.00000021,Qatar/QA.QU.20.6.A5/2021:0.00000021)NODE_0002806:0.00002411)NODE_0002804:0.00001889,((Netherlands/ZH-RIVM-56220/2021:0.00000000,Qatar/QA.QU.19.6.A1/2021:0.00000000)NODE_0002808:0.00002149,(Qatar/QA.QU..19.6.A1/2021:0.00000000,Belgium/ULG-18783/2021:0.00000219)NODE_0002809:0.00002149)NODE_0002807:0.00001733)NODE_0002803:0.00000783,((Netherlands/FL-RIVM-56244/2021:0.00000877,Wales/PHWC-PDEAJJ/2021:0.00000000)NODE_0002811:0.00002888,(((Wales/PHWC-PD16ZT/2021:0.00000658,Iceland/10944/2021:0.00000000)NODE_0002814:0.00002671,(England/NORW-302A187/2021:0.00000219,Sweden/01_SE100_21CS509517/2021:0.00000000)NODE_0002815:0.00003547)NODE_0002813:0.00001998,((Belgium/ULG-18849/2021:0.00000000,Italy/LAZ-UCBM-423/2021:0.00000000)NODE_0002817:0.00004665,(((Slovakia/UVZ_PL62_E5_29933/2021:0.00008431,Russia/MOS-CRIE-L189M6340/2021:0.00008650)NODE_0002820:0.00005749,((Sweden/01_SE100_21CS103509/2021:0.00000658,Bulgaria/21BG-EU_006612_Pl61/2021:0.00000000)NODE_0002822:0.00002794,((Poland/333SNR21_wsserze/2021:0.00000000,Spain/MD-HGUGM-5715894/2021:0.00000658)NODE_0002824:0.00002236,((Turkey/HSGM-E4010/2021:0.00000000,Turkey/HSGM-E4019/2021:0.00000000)NODE_0002826:0.00001486,(Turkey/HSGM-E4015/2021:0.00000000,Turkey/HSGM-E4016/2021:0.00000000)NODE_0002827:0.00001486)NODE_0002825:0.00001188)NODE_0002823:0.00000777)NODE_0002821:0.00001304)NODE_0002819:0.00000956,((Russia/MOW-CRIE-L219V0088u_9433/2021:0.00007280,Belgium/rega-18669/2021:0.00007280)NODE_0002829:0.00008830,(((env/Liechtenstein/CeMM20111/2021:0.00008866,Spain/GA-CHUVI-19444599/2021:0.00006674)NODE_0002832:0.00007769,((Ireland/D-NVRL-M37IRL63904/2021:0.00000438,Bangladesh/CHRF-GSB08-038/2021:0.00000000)NODE_0002834:0.00001162,(Denmark/DCGC-210369/2021:0.00008457,Spain/RI-CIBIR-306450189-Run25/2021:0.00007581)NODE_0002835:0.00005417)NODE_0002833:0.00002322)NODE_0002831:0.00001596,(((env/Austria/CeMM16380/2021:0.00000000,England/PHEC-YYBQJ8C/2021:0.00000658)NODE_0002838:0.00002724,(Austria/CeMM16380/2021:0.00000000,England/NORW-3037625/2021:0.00000219)NODE_0002839:0.00002724)NODE_0002837:0.00001537,(((Germany/HH-hpi-p9565/2021:0.00000438,Belgium/ULG-20012/2021:0.00000000)NODE_0002842:0.00002674,(Sweden/SUS0004856/2021:0.00001096,Sweden/SUS0004746/2021:0.00000000)NODE_0002843:0.00002893)NODE_0002841:0.00001629,((Belgium/Jessa_11-2146-001186ZOL/2021:0.00009127,Thailand/TUC-L21-23306/2021:0.00007593)NODE_0002845:0.00009313,((Italy/LAZ-UCBM-1093/2021:0.00009649,Belgium/Jessa_11-2145-001826/2021:0.00007895)NODE_0002847:0.00008793,(((Italy/LAZ-UCBM-567/2021:0.00000000,Israel/CVL-20752/2021:0.00000219)NODE_0002850:0.00003721,((Belgium/UMONS-J7188661-01/2021:0.00000000,Spain/GA-CHUVI-34223777/2021:0.00000658)NODE_0002852:0.00003322,((Belgium/Jessa_11-2147-005803ZOL/2021:0.00011295,Italy/LAZ-UCBM-1108/2021:0.00009541)NODE_0002854:0.00006338,((Ireland/LD-NVRL-M39IRL54484/2021:0.00001534,Qatar/QA.QU.19.7.B3/2021:0.00000000)NODE_0002856:0.00003200,(((Belgium/ULG-20432/2021:0.00000000,Ireland/D-NVRL-M39IRL62333/2021:0.00000219)NODE_0002859:0.00002589,(Chile/TA-159460/2021:0.00000000,Belgium/CHUNamur13652486/2021:0.00001096)NODE_0002860:0.00002589)NODE_0002858:0.00001349,((Germany/NW-RKI-I-274116/2021:0.00000000,Slovakia/34887/2021:0.00009863)NODE_0002862:0.00003478,(((Colombia/QUI-SAD-1096035745/2021:0.00000000,Lithuania/LSMULKKGMMK28C17/2021:0.00003507)NODE_0002865:0.00003333,(((Ireland/D-NVRL-S21IRL00343854/2021:0.00000000,Sweden/01_SE100_21CS512057/2021:0.00000219)NODE_0002868:0.00001628,(India/TG-CDFD-K54/2021:0.00006795,Morocco/IPM20376416/2021:0.00000000)NODE_0002869:0.00002943)NODE_0002867:0.00001174,((Turkey/HSGM-E16744/2021:0.00000000,Turkey/HSGM-E16945/2021:0.00000000)NODE_0002871:0.00003290,((Denmark/DCGC-244562/2021:0.00007452,Poland/PZH-UMB-2649/2021:0.00000000)NODE_0002873:0.00002943,((England/MILK-28DC719/2021:0.00000000,England/MILK-2B1B5F3/2021:0.00004164)NODE_0002875:0.00002774,(Denmark/DCGC-246251/2021:0.00004045,Poland/PZH-GUM-3217/2021:0.00003169)NODE_0002876:0.00003769)NODE_0002874:0.00002362)NODE_0002872:0.00001881)NODE_0002870:0.00001264)NODE_0002866:0.00000751)NODE_0002864:0.00001243,((((Germany/HH-hpi-p10613/2021:0.00000627,USA/PR-CDC-FG-158015/2021:0.00000188)NODE_0002880:0.00004543,(Germany/BW-RKI-I-337863/2021:0.00004134,env/Austria/CeMM19289/2021:0.00000188)NODE_0002881:0.00004543)NODE_0002879:0.00002661,((England/MILK-274B2E8/2021:0.00000877,Romania/DJ-480060/2021:0.00000000)NODE_0002883:0.00002112,(Slovakia/32419/2021:0.00004164,Romania/DJ-480066/2021:0.00000000)NODE_0002884:0.00002112)NODE_0002882:0.00001335)NODE_0002878:0.00000753,(((env/Austria/CeMM19337/2021:0.00000000,Germany/BY-RKI-I-345410/2021:0.00000658)NODE_0002887:0.00005991,(Slovakia/30804/2021:0.00000000,Slovakia/32408/2021:0.00002192)NODE_0002888:0.00003799)NODE_0002886:0.00002484,((Turkey/HSGM-E16929/2021:0.00001973,Brazil/AL-IB_139726/2021:0.00000000)NODE_0002890:0.00001439,(Morocco/IPM20376571/2021:0.00000000,USA/KS-KHEL-7391/2021:0.00008986)NODE_0002891:0.00003192)NODE_0002889:0.00001118)NODE_0002885:0.00000767)NODE_0002877:0.00001252)NODE_0002863:0.00000217)NODE_0002861:0.00000679)NODE_0002857:0.00000577)NODE_0002855:0.00000186)NODE_0002853:0.00000812)NODE_0002851:0.00000618)NODE_0002849:0.00000759,((env/Austria/CeMM17174/2021:0.00000438,Germany/BY-RKI-I-282467/2021:0.00000000)NODE_0002893:0.00003923,((env/Austria/CeMM17060/2021:0.00000219,env/Austria/CeMM17026/2021:0.00000000)NODE_0002895:0.00003733,((Spain/GA-CHUVI-19437822/2021:0.00000219,Lithuania/LSMULKKGMMK24C164/2021:0.00000000)NODE_0002897:0.00003750,((Romania/PH-479455/2021:0.00001753,Italy/LIG-199060156/2021:0.00000000)NODE_0002899:0.00004800,((France/NOR-HMN-21102050136/2021:0.00000051,Turkey/HSGM-E11981/2021:0.00000270)NODE_0002901:0.00004214,(((Slovakia/34838/2021:0.00007671,England/QEUH-207E25C/2021:0.00000000)NODE_0002904:0.00004749,((Brazil/SP-IB_136389/2021:0.00000000,Reunion/CHU5211108489/2021:0.00008329)NODE_0002906:0.00002557,((Italy/LAZ-UCBM-1109/2021:0.00003102,Poland/PZH-GUM-2627/2021:0.00001348)NODE_0002908:0.00008440,((Turkey/HSGM-E16968/2021:0.00000000,Turkey/HSGM-E18380/2021:0.00004384)NODE_0002910:0.00003203,((Slovakia/34880/2021:0.00007452,England/ALDP-20CF2A7/2021:0.00000000)NODE_0002912:0.00001122,(Lithuania/LSMULKKGMMK28C39/2021:0.00000000,France/IDF-CERBAHC-11580464/2021:0.00005479)NODE_0002913:0.00003753)NODE_0002911:0.00000985)NODE_0002909:0.00000887)NODE_0002907:0.00001096)NODE_0002905:0.00001096)NODE_0002903:0.00001167,(((Norway/Ahus-1744/2021:0.00000000,Morocco/IPM20377546/2021:0.00003068)NODE_0002916:0.00002558,(((Belgium/ULG-22031/2021:0.00001399,Poland/PZH-UMB-4353/2021:0.00001618)NODE_0002919:0.00006724,(Germany/NW-HHU-13495/2021:0.00001348,Slovakia/34816/2021:0.00001787)NODE_0002920:0.00006336)NODE_0002918:0.00002676,(((Poland/PL_P4885/2021:0.00000000,England/ALDP-2B27354/2021:0.00009205)NODE_0002923:0.00001037,(Ireland/D-NVRL-M21IRL00301098/2021:0.00000504,England/ALDP-2BB52F4/2021:0.00006203)NODE_0002924:0.00004916)NODE_0002922:0.00001274,((Spain/GA-CHUO-51718712/2021:0.00001753,Ireland/CW-NVRL-M21IRL00315095/2021:0.00000000)NODE_0002926:0.00005128,(Germany/NW-RKI-I-306968/2021:0.00000000,Belgium/rega-18610/2021:0.00000438)NODE_0002927:0.00004032)NODE_0002925:0.00001566)NODE_0002921:0.00001036)NODE_0002917:0.00000965)NODE_0002915:0.00001250,((((Germany/BY-RKI-I-324031/2021:0.00000000,Turkey/HSGM-E18034/2021:0.00003945)NODE_0002931:0.00003116,(Slovakia/32432/2021:0.00000000,England/NORT-YY1MKH/2021:0.00000877)NODE_0002932:0.00006404)NODE_0002930:0.00002092,((Turkey/HSGM-E16940/2021:0.00000000,Ireland/LM-NVRL-M21IRL00226421/2021:0.00001096)NODE_0002934:0.00003965,((USA/TX-HMH-MCoV-66686/2021:0.00001348,Belgium/Jessa_55-2140-000827/2021:0.00000033)NODE_0002936:0.00001722,(env/Austria/CeMM19314/2021:0.00004384,Sweden/01_SE100_21CS512225/2021:0.00000000)NODE_0002937:0.00001536)NODE_0002935:0.00001114)NODE_0002933:0.00001024)NODE_0002929:0.00001134,(((Italy/EMR-IZSLER-2021-390353-014-01/2021:0.00006795,Ireland/D-NVRL-S21IRL00366243/2021:0.00000000)NODE_0002940:0.00003326,(Morocco/IPM20377001/2021:0.00000015,Germany/NW-HHU-13556/2021:0.00005933)NODE_0002941:0.00003310)NODE_0002939:0.00001323,(((Wales/PHWC-PRZWEX/2021:0.00000000,Turkey/HSGM-E18149/2021:0.00002630)NODE_0002944:0.00003083,(env/Liechtenstein/CeMM19368/2021:0.00000000,Turkey/HSGM-F499/2021:0.00003945)NODE_0002945:0.00003740)NODE_0002943:0.00002091,((env/Austria/CeMM18533/2021:0.00000000,Turkey/HSGM-F495/2021:0.00005479)NODE_0002947:0.00002655,(Spain/GA-CHUO-51709684/2021:0.00000000,England/QEUH-2C0D9E8/2021:0.00007671)NODE_0002948:0.00003532)NODE_0002946:0.00001642)NODE_0002942:0.00001228)NODE_0002938:0.00001255)NODE_0002928:0.00000754)NODE_0002914:0.00000573)NODE_0002902:0.00000321)NODE_0002900:0.00000535)NODE_0002898:0.00000485)NODE_0002896:0.00000421)NODE_0002894:0.00000628)NODE_0002892:0.00000777)NODE_0002848:0.00000372)NODE_0002846:0.00000437)NODE_0002844:0.00000329)NODE_0002840:0.00000615)NODE_0002836:0.00000600)NODE_0002830:0.00000510)NODE_0002828:0.00000561)NODE_0002818:0.00000488)NODE_0002816:0.00000661)NODE_0002812:0.00000192)NODE_0002810:0.00000681)NODE_0002802:0.00000541)NODE_0002797:0.00000335)NODE_0002795:0.00000615)NODE_0002794:0.00000338)NODE_0002781:0.00000437)NODE_0002780:0.00000549)NODE_0002778:0.00000769)NODE_0002776:0.00000657)NODE_0002775:0.00000653)NODE_0002773:0.00000731)NODE_0002771:0.00000519)NODE_0002762:0.00000703)NODE_0002759:0.00000564)NODE_0002730:0.00000272)NODE_0002729:0.00000499)NODE_0002725:0.00000320)NODE_0002722:0.00000508)NODE_0002718:0.00000129)NODE_0002715:0.00000447)NODE_0002712:0.00000868)NODE_0002709:0.00000657)NODE_0002704:0.00000721)NODE_0002699:0.00000423)NODE_0002689:0.00000848)NODE_0002683:0.00001124)NODE_0002678:0.00001621)NODE_0002669:0.00001865)NODE_0002668:0.00001527)NODE_0002666:0.00000762)NODE_0002630:0.00000356)NODE_0002628:0.00000410)NODE_0002590:0.00000692)NODE_0002574:0.00000006)NODE_0002566:0.00000396)NODE_0002563:0.00000230)NODE_0002529:0.00000387)NODE_0002524:0.00000289)NODE_0002512:0.00000386)NODE_0002503:0.00000282)NODE_0002497:0.00000193)NODE_0002496:0.00000339)NODE_0002470:0.00000326)NODE_0002465:0.00000433)NODE_0002456:0.00000236)NODE_0002449:0.00000170)NODE_0002429:0.00000406)NODE_0002394:0.00000229)NODE_0002390:0.00000484)NODE_0002385:0.00000256)NODE_0002382:0.00000437)NODE_0002373:0.00000512)NODE_0002368:0.00000625)NODE_0002351:0.00000706)NODE_0002324:0.00001011)NODE_0002307:0.00000847)NODE_0002304:0.00001840)NODE_0002298:0.00001383)NODE_0002295:0.00004344)NODE_0002289:0.00000297)NODE_0002206:0.00000460)NODE_0002200:0.00000443)NODE_0002191:0.00000534)NODE_0002188:0.00000560)NODE_0002184:0.00000744)NODE_0002174:0.00002039)NODE_0002170:0.00000114)NODE_0002165:0.00000256)NODE_0002160:0.00000183)NODE_0002156:0.00000565)NODE_0002141:0.00000060)NODE_0002113:0.00000598)NODE_0002106:0.00000056)NODE_0002094:0.00000645)NODE_0002091:0.00000000)NODE_0002088:0.00000229)NODE_0002039:0.00000315)NODE_0002037:0.00000286)NODE_0002017:0.00000094)NODE_0002003:0.00000250)NODE_0001979:0.00000378)NODE_0001976:0.00000318)NODE_0001974:0.00000211)NODE_0001972:0.00000239)NODE_0001968:0.00000267)NODE_0001966:0.00000333)NODE_0001964:0.00000181)NODE_0001963:0.00000663)NODE_0001962:0.00000488)NODE_0001957:0.00000613)NODE_0001955:0.00000568)NODE_0001953:0.00000903)NODE_0001946:0.00001245)NODE_0001940:0.00000554)NODE_0001933:0.00000846)NODE_0001930:0.00001990)NODE_0001928:0.00001661)NODE_0001926:0.00001928)NODE_0001923:0.00001329)NODE_0001913:0.00007832)NODE_0001912:0.00006047)NODE_0001517:0.00000634)NODE_0001504:0.00000536)NODE_0001502:0.00001101)NODE_0001486:0.00001081)NODE_0001485:0.00000937)NODE_0001484:0.00001150)NODE_0001483:0.00001029)NODE_0001480:0.00000092)NODE_0001479:0.00000721)NODE_0001085:0.00000777)NODE_0000084:0.00000660)NODE_0000082:0.00001401)NODE_0000062:0.00001805)NODE_0000008:0.00000131)NODE_0000006:0.00008939)NODE_0000004:0.00002041)NODE_0000001:0.00031219)NODE_0002589:0.00001019)NODE_0000000:0.00100000;
