# Supplementary material for: Whole-genome sequencing of SARS-CoV-2 isolates from symptomatic and asymptomatic individuals in Tanzania
Source: Front Med (Lausanne). 2023 Jan 4;9:1034682. doi: 10.3389/fmed.2022.1034682 (PMC9846855; doi:10.3389/fmed.2022.1034682)
Supplement: Supplementary File 2 — A zipped folder containing json files for the time-resolved maximum likelihood phylogenies of Delta, Beta, and Eta variants that can be visualized using auspice web-based tool available at https://auspice.us/?d=tree&p=full. Sub-sampling of global reference genomes for all the variants was done from December 2019 to November 2021. The Delta variant file shows a phylogenetic tree of Delta variant combining 4 genomes from Tanzania (blue tips) and 2,591 global reference genomes (yellow). The Beta variant file shows a phylogeny of Beta variant combining 22 genomes from Tanzania (blue tips) and 1,845 global reference genomes (yellow). The Eta variant file shows a phylogeny of Eta variant combining 2 genomes from Tanzania (blue tips) and 998 global reference genomes (yellow). [file Data_Sheet_1.ZIP › kidh-trees/newick/eta.tree]

(Wuhan/Hu-1/2019:0.00003805,(Wuhan/WH01/2019:0.00001847,((Nigeria/NCDC-NR543/2021:0.00023149,Nigeria/NCDC-NR570/2021:0.00025341)NODE_0000002:0.00055559,(USA/RI-CDC-4010977-001/2021:0.00021635,(Spain/CT-HUVH-96533/2021:0.00023338,(Malta/MDxMDH489/2021:0.00046370,(Greece/147590/2021:0.00022618,Liberia/LIB-0171/2021:0.00028536,Slovenia/34709/2021:0.00012097,(Switzerland/ZH-ETHZ-471244/2021:0.00007195,Benin/NMIMR-67796/2021:0.00014209)NODE_0000257:0.00005560,(Thailand/Bangkok_11695/2021:0.00020056,Italy/LOM-TIGEM-IZSM-COLLI-14382/2020:0.00003627)NODE_0000460:0.00001028,(Benin/248717/2021:0.00004412,Benin/NMIMR-359656/2021:0.00017782)NODE_0000692:0.00010096,(Ghana/WACCBIP-GS102/2021:0.00003395,Ireland/CE-NVRL-e85IRL93053/2021:0.00012600)NODE_0000715:0.00005853,(Australia/QLD1798/2021:0.00001764,Israel/CVL-11384/2021:0.00002640,(Latvia/2403/2021:0.00006148,Angola/CERI-KRISP-K014971/2021:0.00003956)NODE_0000531:0.00001753)NODE_0000529:0.00025457,(Nigeria/CV639/2020:0.00001988,(Belgium/rega-4087/2021:0.00005565,(Reunion/CHU_7210530523/2021:0.00005663,(Reunion/PIMIT_10394/2021:0.00000000,Reunion/PIMIT_11036/2021:0.00001096)NODE_0000118:0.00004568)NODE_0000117:0.00019408)NODE_0000017:0.00009134)NODE_0000115:0.00005508,(Japan/IC-0718/2021:0.00003667,Ghana/WACCBIP-GS62/2021:0.00001695,(Malta/MDxMDH333/2021:0.00000000,(Malta/MDxMDh435/2021:0.00001973,Malta/MDxMDH393/2021:0.00000000)NODE_0000036:0.00005041)NODE_0000707:0.00020325,(Benin/250541/2021:0.00002111,Benin/249979/2021:0.00002111,(Gabon/LPDG0405/2021:0.00009989,Benin/NMIMR-359659/2021:0.00010646)NODE_0000038:0.00004615)NODE_0000711:0.00005064)NODE_0000706:0.00007553,(Italy/LOM-UNIBS-KA93-NPS/2021:0.00009667,((Benin/NMIMR-LFVH390478/2021:0.00020313,Italy/EMR-045156-008-01/2021:0.00001683)NODE_0000041:0.00003376,(Benin/249901/2021:0.00002688,(Togo/NMIMR-21-TGS-122/2021:0.00013370,Belgium/ZNA_21222370/2021:0.00000000)NODE_0000043:0.00002468,(Gabon/LPDG650/2021:0.00002226,Gabon/LPDG641/2021:0.00002226,(Gabon/LPDG657/2021:0.00000000,Gabon/LPDG652/2021:0.00000000)NODE_0000045:0.00002226)NODE_0000110:0.00008352)NODE_0000107:0.00001714)NODE_0000105:0.00001320)NODE_0000104:0.00009006,(((Gabon/LPDG671/2021:0.00007473,Germany/NW-RKI-I-086840/2021:0.00006596)NODE_0000054:0.00021676,(Angola/KRISP-K009785/2020:0.00000172,((Australia/QLD1877/2021:0.00002432,(Guinea/CERFIG-24679/2021:0.00000000,Guinea/CERFIG-25579/2021:0.00006356)NODE_0000175:0.00009446)NODE_0000174:0.00012970,(Benin/420087/2021:0.00013524,(Reunion/PIMIT_08446/2021:0.00000000,Reunion/PIMIT_08497/2021:0.00000000)NODE_0000178:0.00006511)NODE_0000059:0.00006700)NODE_0000056:0.00016976)NODE_0000173:0.00000934)NODE_0000171:0.00001075,((Sweden/16290494P/2021:0.00007236,Spain/MD-H12O_1006/2021:0.00026085)NODE_0000170:0.00006915,(DRC/RDC-101/2021:0.00019624,(Singapore/257/2021:0.00001840,Reunion/PIMIT_05896/2021:0.00006224,France/IDF-HMN-21032110257/2021:0.00001183,((Spain/CT-HUGTiPR021PB7H8/2021:0.00003985,Spain/CT-HUGTiPM020NR3A7/2021:0.00002232,(Spain/CT-LabRefCat-9974003/2021:0.00004822,(Spain/CT-HUGTiPM026VW2A7/2021:0.00000266,Spain/CT-HUGTiPM040MF1A12/2021:0.00000266)NODE_0000070:0.00003241)NODE_0000190:0.00003766)NODE_0000188:0.00018260,(Belgium/rega-8362/2021:0.00007474,(Portugal/PT8194/2021:0.00004077,(Portugal/PT7440/2021:0.00001534,Portugal/PT8290/2021:0.00000000)NODE_0000185:0.00003200,(Portugal/PT8263/2021:0.00000438,Portugal/PT8216/2021:0.00000000)NODE_0000074:0.00003200)NODE_0000183:0.00004931)NODE_0000071:0.00004470)NODE_0000067:0.00001732)NODE_0000179:0.00003538)NODE_0000064:0.00002198)NODE_0000061:0.00013661)NODE_0000167:0.00001381,(Morocco/FMP-173/2021:0.00014365,(Uganda/UG368/2021:0.00000000,Uganda/UG369/2021:0.00000000)NODE_0000428:0.00015023,(Norway/OUS-06243/2021:0.00000280,Norway/OUS-06919/2021:0.00001376)NODE_0000434:0.00027236,(Belgium/rega-7850/2021:0.00005153,(Germany/NW-RKI-I-012545/2021:0.00000000,Belgium/rega-9790/2021:0.00023452)NODE_0000415:0.00006249,((Angola/CERI-KRISP-K012652/2021:0.00002005,Angola/CERI-KRISPK013350/2021:0.00005073)NODE_0000412:0.00009565,(Singapore/693/2021:0.00003752,(Singapore/752/2021:0.00002411,Singapore/622/2021:0.00000000)NODE_0000060:0.00001999)NODE_0000416:0.00018119)NODE_0000082:0.00003227)NODE_0000411:0.00000883,(Poland/NIPH-NIH_ECDC-982/2021:0.00005348,(Poland/PL_P759/2021:0.00001805,(Poland/PL_P758/2021:0.00000000,Poland/PL_P757/2021:0.00000000)NODE_0000421:0.00001805)NODE_0000420:0.00007489,(Poland/NIPH-NIH_ECDC-1155/2021:0.00004713,(Poland/NIPH-NIH_ECDC-980/2021:0.00000550,Poland/NIPH-NIH_ECDC-976/2021:0.00000769)NODE_0000424:0.00002409,(Poland/NIPH-NIH_ECDC-1134/2021:0.00001753,Poland/NIPH-NIH_ECDC-988/2021:0.00000000)NODE_0000091:0.00003178)NODE_0000423:0.00002389)NODE_0000419:0.00007702,((Libya/EMC-3/2021:0.00004441,Libya/EMC-9/2021:0.00027893)NODE_0000410:0.00007039,(Australia/QLD1500/2021:0.00000551,((Ireland/D-NVRL-21IRL23073/2021:0.00001760,Ireland/D-NVRL-e87IRL27795/2021:0.00009212,(Ireland/D-NVRL-21IRL29490/2021:0.00000539,(Ireland/D-NVRL-21IRL55304/2021:0.00002993,Ireland/D-NVRL-21IRL59512/2021:0.00003432)NODE_0000407:0.00000834)NODE_0000406:0.00002536)NODE_0000404:0.00004773,(Brazil/BA-LACEN-125/2021:0.00004346,((USA/MA-CDC-ASC210107854/2021:0.00020998,(England/PHEC-L30ALE36/2021:0.00013334,USA/VA-DCLS-6107/2021:0.00018156)NODE_0000431:0.00012048)NODE_0000430:0.00005701,(USA/PR-CDC-ASC210072243/2021:0.00013399,(Nigeria/LSB_COV2-07-21-CA-0947/2021:0.00034297,Germany/BW-RKI-I-038994/2021:0.00000982)NODE_0000108:0.00001458)NODE_0000106:0.00001903)NODE_0000103:0.00001976)NODE_0000102:0.00003722)NODE_0000096:0.00001251)NODE_0000095:0.00001066)NODE_0000093:0.00000693)NODE_0000403:0.00006938,((Nigeria/CV725/2020:0.00001108,(USA/NY-Wadsworth-21017703-01/2020:0.00000000,(Canada/ON-S2446/2021:0.00000000,(USA/CA-CZB-32489/2021:0.00015361,Netherlands/NB-MVD-CWGS2101173/2021:0.00024567)NODE_0000754:0.00009187)NODE_0000112:0.00003287)NODE_0000111:0.00001545)NODE_0000751:0.00003696,((England/PHEC-P306P8E1/2021:0.00038711,Bangladesh/icddrb-055256/2021:0.00015698,(Benin/M6136/2021:0.00029868,(Portugal/PT4611/2021:0.00000219,Portugal/PT4609/2021:0.00000000)NODE_0000759:0.00004005)NODE_0000758:0.00003364)NODE_0000756:0.00011441,(Mali/MAL0113/2021:0.00023622,Austria/CeMM4366/2021:0.00015731,(Kuwait/JAH3092399/2021:0.00034116,Nigeria/54gene1/2021:0.00025349)NODE_0000786:0.00002657,(Netherlands/NH-RIVM-14925/2021:0.00001184,Netherlands/NH-RIVM-14852/2021:0.00001184)NODE_0000815:0.00008630,(Austria/CeMM8506/2021:0.00000000,Austria/CeMM8790/2021:0.00001534)NODE_0000890:0.00028663,(Austria/CeMM3596/2021:0.00001378,Austria/CeMM3650/2021:0.00001597)NODE_0000954:0.00008655,(Australia/VIC18114/2021:0.00003999,Nigeria/BCVL-19707/2021:0.00003341)NODE_0000973:0.00003623,(France/IDF-IPP01421/2021:0.00002206,Japan/IC-0882/2021:0.00018206)NODE_0000992:0.00003005,(Thailand/SamutSakhon_CU1205/2021:0.00011456,Kenya/C93107/2021:0.00025703)NODE_0000996:0.00002960,(Nigeria/BCVL-18517/2021:0.00002373,(Nigeria/BCVL-19702/2021:0.00002012,Portugal/PT4642/2021:0.00014944)NODE_0000127:0.00001895)NODE_0000859:0.00003057,((Togo/NMIMR-21-TGS-128/2021:0.00014538,(India/DL-NCDC-15098/2021:0.00000000,India/MZ-1526100239459/2021:0.00019507)NODE_0000967:0.00006648)NODE_0000129:0.00007531,((Austria/CeMM4112/2021:0.00000000,Austria/CeMM5877/2021:0.00000658)NODE_0000971:0.00001401,(Austria/CeMM5940/2021:0.00003119,Austria/CeMM4007/2021:0.00000270)NODE_0000133:0.00002008)NODE_0000969:0.00005545)NODE_0000966:0.00003087,(England/CAMC-C769B3/2020:0.00000268,((England/MILK-CA47FE/2020:0.00000028,((((Niger/IPP10316/2021:0.00005768,Niger/IPP10313/2021:0.00005768)NODE_0000765:0.00007534,(England/ALDP-15A5ECF/2021:0.00000000,Germany/NW-RKI-I-183019/2021:0.00006795)NODE_0000766:0.00023823)NODE_0000764:0.00005292,(Ghana/WACCBIP-GS721/2021:0.00021414,(Ghana/WACCBIP-GS443/2021:0.00003814,Japan/IC-1329/2021:0.00026828,Ghana/WACCBIP-GS446/2021:0.00003376,(Ghana/WACCBIP-GS433/2021:0.00001668,(Ghana/WACCBIP-GS438/2021:0.00000990,(Ghana/NMIMR-NTRA-21-12714/2021:0.00000000,Ghana/NMIMR-TRA-21-12714/2021:0.00000000)NODE_0000770:0.00004935)NODE_0000145:0.00001554)NODE_0000144:0.00001051)NODE_0000769:0.00002038)NODE_0000768:0.00003317)NODE_0000137:0.00003811,((Guadeloupe/IPP06274/2021:0.00001793,Guadeloupe/IPP06240/2021:0.00000040)NODE_0000986:0.00013875,(France/CVL-IPP01496/2021:0.00002891,(France/IDF-IPP01573/2021:0.00000219,France/IDF-IPP01598/2021:0.00000000)NODE_0000897:0.00002891,((Kenya/N2125071/2021:0.00007346,Kenya/SS2960/2021:0.00005592,(Kenya/C85270/2021:0.00000000,Kenya/C90730/2021:0.00008767)NODE_0000915:0.00005811,(Kenya/ILRI_COVC23453/2021:0.00004076,(Kenya/ILRI_COVC23432/2021:0.00001623,(Kenya/C97368/2021:0.00016844,(Japan/IC-0924/2021:0.00001998,Kenya/SS382/2021:0.00001121)NODE_0000910:0.00004325)NODE_0000162:0.00001436)NODE_0000161:0.00002453)NODE_0000157:0.00002613)NODE_0000908:0.00003686,(Kenya/ILRI_COVC23206/2021:0.00002641,(Nigeria/BCVL-23944/2021:0.00002490,(((Malta/MDxMDH390/2021:0.00000000,Malta/MDxMDH425/2021:0.00001534)NODE_0000902:0.00013782,((Kenya/N1077894/2021:0.00000000,USA/MN-CDC-QDX25891198/2021:0.00020603)NODE_0000906:0.00002259,(Netherlands/UT-RIVM-37592/2021:0.00013589,Japan/IC-0876/2021:0.00000000)NODE_0000176:0.00003355)NODE_0000172:0.00001660)NODE_0000169:0.00001875,(Ghana/WACCBIP-GS923/2021:0.00007154,(Ghana/WACCBIP-TRA649/2021:0.00004175,India/WB-INSACOG-1930301130628/2021:0.00021052)NODE_0000924:0.00003636,(Japan/IC-0887/2021:0.00001377,(Australia/NSW-R0278/2021:0.00000539,Australia/NSW-SAVID-4693/2021:0.00000101)NODE_0000920:0.00013112)NODE_0000919:0.00002927,(India/WB-1930400432037/2021:0.00006249,(Qatar/QA.QU_18.11.D12/2021:0.00006169,(India/WB-1931500983982/2021:0.00000022,Sudan/N6742/2021:0.00001117)NODE_0000184:0.00001764)NODE_0000182:0.00001615)NODE_0000181:0.00001781)NODE_0000916:0.00003462)NODE_0000168:0.00001956)NODE_0000166:0.00001028)NODE_0000165:0.00003349)NODE_0000152:0.00001942)NODE_0000896:0.00001380)NODE_0000148:0.00002134)NODE_0000136:0.00000846)NODE_0000135:0.00000179,(((Mayotte/IPP03173/2021:0.00001184,Mayotte/IPP11382/2021:0.00014115)NODE_0000989:0.00005965,(Slovenia/08-027376-MB/2021:0.00002652,Nigeria/BCVL-24153/2021:0.00007693)NODE_0000932:0.00003839)NODE_0000187:0.00002716,((USA/MD-MDH-0793/2021:0.00003654,Japan/IC-0830/2021:0.00010229)NODE_0000995:0.00004914,(((Japan/IC-1021/2021:0.00019288,France/IDF-B121-53/2021:0.00000000)NODE_0000940:0.00003292,((Mali/MAL0118/2021:0.00013093,(Malta/MDxMDH428/2021:0.00017534,Ghana/FS-21-240/2021:0.00000000)NODE_0000938:0.00002353)NODE_0000937:0.00003445,(Ghana/WACCBIP-GS809/2021:0.00019136,(Djibouti/NAMRU3_A844/2021:0.00021249,(Mali/MAL0115/2021:0.00007415,((Mali/MAL0134/2021:0.00037337,Mali/MAL0114/2021:0.00004022)NODE_0000208:0.00002710,(Netherlands/NH-RIVM-27927/2021:0.00009270,Mali/MAL0140/2021:0.00002695,Argentina/INEI104583/2021:0.00012558,(Mali/MAL0122/2021:0.00004224,(Mali/MAL0142/2021:0.00028329,(Mali/MAL0138/2021:0.00008150,(Mali/MAL0132/2021:0.00000438,Ghana/nCoV-TRA-636/2021:0.00000000)NODE_0000217:0.00000917)NODE_0000215:0.00001111)NODE_0000214:0.00001758)NODE_0000213:0.00001758)NODE_0000944:0.00001626)NODE_0000205:0.00000683)NODE_0000941:0.00002875)NODE_0000203:0.00002709)NODE_0000202:0.00003539)NODE_0000199:0.00003412)NODE_0000934:0.00001760,((Nigeria/BCVL-24671/2021:0.00006516,France/NOR-76049156/2021:0.00004324,((Austria/CeMM5751/2021:0.00002022,Austria/CeMM5729/2021:0.00002241)NODE_0000930:0.00002534,(Austria/CeMM5617/2021:0.00001495,Austria/CeMM7207/2021:0.00008070)NODE_0000223:0.00003061)NODE_0000928:0.00002618)NODE_0000926:0.00008041,((England/MILK-DAD606/2020:0.00000000,(Canada/QC-L00320145/2021:0.00001294,(Nigeria/BCVL-22368/2021:0.00003848,(Nigeria/BCVL-22367/2021:0.00003073,(Canada/QC-L00321034001/2021:0.00000000,(Niger/IPP10317/2021:0.00013206,((Netherlands/GE-RIVM-25210/2021:0.00006356,Netherlands/GE-RIVM-20089/2021:0.00000000)NODE_0000239:0.00002163,(Netherlands/NH-RIVM-28096/2021:0.00004225,(Netherlands/NH-RIVM-33971/2021:0.00000000,Netherlands/ZH-RIVM-39153/2021:0.00007671)NODE_0000877:0.00005978)NODE_0000876:0.00008021)NODE_0000235:0.00004686)NODE_0000234:0.00001698)NODE_0000233:0.00000881)NODE_0000228:0.00000775)NODE_0000227:0.00000953)NODE_0000869:0.00003087)NODE_0000225:0.00000517,(((Ghana/WACCBIP-GS824/2021:0.00011416,(Ghana/FS-21-884/2021:0.00001096,Ghana/nCoV-TRA-955/2021:0.00000000)NODE_0000978:0.00023909)NODE_0000244:0.00001296,(Ghana/WACCBIP-GS408/2021:0.00001887,Ghana/WACCBIP-GS831/2021:0.00007585,(Ghana/WACCBIP-GS927/2021:0.00000000,Ghana/nCoV-TRA-958/2021:0.00001534)NODE_0000981:0.00022928)NODE_0000979:0.00001401)NODE_0000976:0.00006588,((Ghana/FS-21-319/2021:0.00007460,(Ghana/FS-21-0658/2021:0.00015450,(Nigeria/NCDC-FCT-10T/2021:0.00014247,France/PDL-IPP12830/2021:0.00012932)NODE_0000828:0.00008874)NODE_0000251:0.00003846)NODE_0000250:0.00003336,(((Kenya/C90291/2021:0.00015235,((India/DL-NCDC-1009203/2021:0.00000000,India/DL-NCDC-1009206/2021:0.00000000)NODE_0000825:0.00002754,(Kenya/SS2171_2_0/2021:0.00027743,Kenya/SS3056/2021:0.00001441)NODE_0000823:0.00005696)NODE_0000256:0.00000865)NODE_0000822:0.00004718,(Nigeria/BCVL-18600/2021:0.00000000,(India/DL-NCDC-1209320/2021:0.00006576,((Sudan/N6695/2021:0.00005766,India/DL-NCDC-1909162/2021:0.00005766,Sudan/N6699/2021:0.00005766)NODE_0000838:0.00005409,((Italy/TUS-Siena-45/2021:0.00027616,Netherlands/OV-RIVM-14738/2021:0.00000000)NODE_0000264:0.00001248,(Netherlands/LI-RIVM-30841/2021:0.00012550,(Netherlands/NB-RIVM-18274/2021:0.00000658,Netherlands/NB-RIVM-17733/2021:0.00000000)NODE_0000842:0.00001810,(Netherlands/GE-RIVM-17662/2021:0.00000000,(Netherlands/UT-RIVM-60747/2021:0.00012474,Netherlands/UT-RIVM-61751/2021:0.00008091)NODE_0000845:0.00030923)NODE_0000268:0.00002687)NODE_0000841:0.00002506)NODE_0000263:0.00002036)NODE_0000261:0.00000661)NODE_0000835:0.00004821)NODE_0000259:0.00000446)NODE_0000254:0.00000812,((Ghana/WACCBIP-GS857/2021:0.00027793,((Ghana/WACCBIP-GS801/2021:0.00013278,Ghana/WACCBIP-GS852/2021:0.00014813)NODE_0000866:0.00003487,(Ghana/nCoV-TRA-957/2021:0.00017771,(Ghana/WACCBIP-GS1096/2021:0.00001797,Ghana/WACCBIP-GS1095/2021:0.00001797)NODE_0000864:0.00008083)NODE_0000276:0.00002064)NODE_0000273:0.00001822)NODE_0000862:0.00008310,((England/CAMC-10FAC3F/2021:0.00000270,England/CAMC-10FAB6F/2021:0.00000270,(England/MILK-1153635/2021:0.00000000,England/MILK-118CC8C/2021:0.00000877)NODE_0000281:0.00000708)NODE_0000879:0.00002344,((Niger/IPP10314/2021:0.00010597,(Kenya/SS421/2021:0.00006823,Kenya/SS425/2021:0.00006823,(Kenya/SS422/2021:0.00001792,(Kenya/SS423/2021:0.00000000,Kenya/SS420/2021:0.00000000)NODE_0000286:0.00001792)NODE_0000285:0.00005031)NODE_0000957:0.00010131)NODE_0000956:0.00006880,((Nigeria/BCVL-24900/2021:0.00008204,(Nigeria/BCVL-25143/2021:0.00007761,Mali/MAL0129/2021:0.00011487)NODE_0000291:0.00002635)NODE_0000289:0.00003351,((Nigeria/NCDC-FCT-8Q/2021:0.00013388,(Ghana/WACCBIP-GS817/2021:0.00001117,(Austria/CeMM12917/2021:0.00022861,((Germany/NW-RKI-I-264227/2021:0.00001079,Germany/NW-RKI-I-264206/2021:0.00000202)NODE_0000792:0.00021419,(Canada/QC-L00365726001/2021:0.00002427,Canada/QC-L00366912001/2021:0.00002427,(Canada/QC-L00366218001/2021:0.00000119,Canada/QC-L00366789001/2021:0.00000338)NODE_0000300:0.00002528)NODE_0000793:0.00006482)NODE_0000791:0.00015486)NODE_0000790:0.00008502)NODE_0000294:0.00002188)NODE_0000788:0.00002950,((Sudan/N6417/2021:0.00005236,Sudan/N6396/2021:0.00006332,Sudan/N6419/2021:0.00005236,((England/ALDP-157E59D/2021:0.00011353,Sudan/N6747/2021:0.00001490)NODE_0000851:0.00005200,(Italy/SIC-AOUP-UNIPA_83222/2021:0.00000088,France/IDF-HMN-21082030052/2021:0.00006006)NODE_0000849:0.00026984)NODE_0000303:0.00003150)NODE_0000848:0.00004801,((((Belgium/Aalst-OLVZ-8204373/2021:0.00033627,(Japan/IC-0838/2021:0.00000624,Japan/IC-0837/2021:0.00000624)NODE_0000963:0.00002976)NODE_0000962:0.00003086,(England/ALDP-11CDCAD/2021:0.00000000,(Belgium/ULG-15532/2021:0.00011433,(Mali/MAL0135/2021:0.00001793,Mali/MAL0131/2021:0.00001793)NODE_0000318:0.00003065)NODE_0000855:0.00009169)NODE_0000315:0.00000329)NODE_0000311:0.00000489,((Sudan/N6697/2021:0.00004854,Sudan/N6746/2021:0.00005731,Sudan/N6737/2021:0.00005512)NODE_0000761:0.00006554,(France/IDF-IPP14618/2021:0.00025711,(Togo/NMIMR-21-TGS-095/2021:0.00000000,(England/CAMC-14E686B/2021:0.00008075,(Moldova/ICGEB_807539_S5/2021:0.00009553,(Mali/MAL0117/2021:0.00001378,Mali/MAL0149/2021:0.00027461)NODE_0000330:0.00001600)NODE_0000801:0.00004440)NODE_0000324:0.00000035)NODE_0000799:0.00002040)NODE_0000798:0.00004328)NODE_0000319:0.00001026)NODE_0000309:0.00000652,(((England/QEUH-134B99F/2021:0.00002549,Australia/WA627/2021:0.00003864)NODE_0000333:0.00003157,(Scotland/QEUH-1310C5E/2021:0.00002639,((Singapore/398/2021:0.00003984,(Singapore/621/2021:0.00005133,Bangladesh/CHRF-0563_Pr/2021:0.00014119)NODE_0000265:0.00002357)NODE_0000777:0.00003416,(Luxembourg/LNS6785296/2021:0.00005126,(France/PDL-IPP08552/2021:0.00000912,France/PDL-IPP08858/2021:0.00000254)NODE_0000784:0.00002461)NODE_0000783:0.00003808,(Portugal/PT6916/2021:0.00010088,(Mali/MAL0120/2021:0.00004027,(Mali/MAL0079/2021:0.00003596,Mali/MAL0141/2021:0.00027925)NODE_0000343:0.00002403)NODE_0000341:0.00002554)NODE_0000339:0.00000819)NODE_0000776:0.00003130)NODE_0000334:0.00002410)NODE_0000332:0.00001351,(Nigeria/BCVL-23158/2021:0.00002163,((Netherlands/UT-RIVM-14862/2021:0.00001753,Nigeria/BCVL-22932/2021:0.00000000)NODE_0000350:0.00000877,(Niger/IPP10306/2021:0.00012322,(Wales/CAMC-14C9C62/2021:0.00011203,(Nigeria/NCDC-FCT-6T/2021:0.00012067,(France/IDF-HMN-21072200587/2021:0.00030846,(Italy/TUS-Siena-24/2021:0.00006377,((England/CAMC-133BC8A/2021:0.00000000,England/CAMC-1395EE2/2021:0.00001096)NODE_0000363:0.00001119,((England/QEUH-138FC78/2021:0.00000000,England/CAMC-1395EC4/2021:0.00000000)NODE_0000369:0.00000981,(Niger/IPP10318/2021:0.00007709,((England/MILK-1564C77/2021:0.00000000,England/MILK-1564B89/2021:0.00000000)NODE_0000886:0.00014917,(France/ARA-HCL021157045501/2021:0.00038871,((France/IDF-IPP14140/2021:0.00007270,(France/GES-HMN-21072200176/2021:0.00009648,France/ARA-HCL021195063901/2021:0.00031347)NODE_0000984:0.00005950)NODE_0000983:0.00013307,(Nigeria/NCDC-FCT-8T/2021:0.00009357,(((Mali/MAL0145/2021:0.00029381,Mali/MAL0116/2021:0.00003080)NODE_0000381:0.00001868,((England/MILK-1456EDD/2021:0.00000658,England/RAND-143CFF8/2021:0.00000000)NODE_0000385:0.00000739,(England/HSLL-1532C45/2021:0.00005304,England/HSLL-1532B57/2021:0.00005304)NODE_0000387:0.00002449)NODE_0000384:0.00000701)NODE_0000380:0.00000634,((Mali/MAL0139/2021:0.00030247,England/QEUH-13F0762/2021:0.00000000)NODE_0000389:0.00000535,(USA/UT-UPHL-210811466477/2021:0.00006140,(USA/TX-CDC-QDX23892539/2021:0.00000000,USA/TX-CDC-QDX23892523/2021:0.00000000,USA/TX-CDC-QDX23892540/2021:0.00000000)NODE_0000892:0.00005921)NODE_0000391:0.00000532)NODE_0000388:0.00000662)NODE_0000379:0.00000489)NODE_0000378:0.00000480)NODE_0000375:0.00000540)NODE_0000374:0.00000594)NODE_0000372:0.00000682)NODE_0000370:0.00000505)NODE_0000367:0.00000576)NODE_0000362:0.00000655)NODE_0000361:0.00000579)NODE_0000360:0.00000728)NODE_0000359:0.00000232)NODE_0000356:0.00001338)NODE_0000352:0.00000610)NODE_0000347:0.00000629)NODE_0000345:0.00000949)NODE_0000331:0.00000331)NODE_0000307:0.00000676)NODE_0000301:0.00000602)NODE_0000292:0.00000697)NODE_0000287:0.00000661)NODE_0000282:0.00000699)NODE_0000278:0.00000832)NODE_0000270:0.00000662)NODE_0000253:0.00000551)NODE_0000248:0.00000614)NODE_0000242:0.00000283)NODE_0000224:0.00000234)NODE_0000219:0.00000577)NODE_0000194:0.00000666)NODE_0000191:0.00000859)NODE_0000186:-0.00000023)NODE_0000134:0.00000279)NODE_0000109:0.00000131)NODE_0000760:0.00000886)NODE_0000755:0.00000677)NODE_0000750:0.00002474,(((Germany/NW-RKI-I-021261/2021:0.00012830,(Philippines/PH-PGC-53726/2021:0.00035785,((Jordan/PHBC3/2021:0.00000487,Jordan/PHBC2/2021:0.00000487)NODE_0000740:0.00001782,(Ireland/LH-NVRL-e85IRL42977/2021:0.00000000,Ireland/LH-NVRL-ec85IRL42658/2021:0.00000000)NODE_0000741:0.00009282)NODE_0000739:0.00001297)NODE_0000738:0.00001374)NODE_0000737:0.00002894,((Thailand/CU-A21023-NT/2021:0.00022194,(India/TG-CCMB-BN434/2021:0.00019441,Philippines/PH-PGC-02422/2021:0.00001250)NODE_0000450:0.00002095)NODE_0000449:0.00003540,((Italy/APU-IZSPB-1617PT/2021:0.00012289,(Italy/UMB-IZSGC-300252.1.39/2021:0.00000270,Italy/UMB-IZSGC-300252.1.38/2021:0.00000270)NODE_0000121:0.00016403)NODE_0000120:0.00031107,(Ghana/WACCBIP-GS91/2021:0.00001364,(Guinea/Conakry_IPG18591/2021:0.00005221,(Guinea/CERFIG-19707/2021:0.00004327,(Spain/CT-HUB00928/2021:0.00014705,Australia/QLD1909/2021:0.00017116)NODE_0000033:0.00003649)NODE_0000032:0.00005716)NODE_0000029:0.00006663)NODE_0000122:0.00002141)NODE_0000119:0.00002723)NODE_0000320:0.00001387)NODE_0000304:0.00000668,((Canada/ON-SC4163/2020:0.00000000,((Turkey/HSGM-6543/2021:0.00001459,(Turkey/HSGM-FS75/2021:0.00002158,Turkey/HSGM-FS575/2021:0.00002158)NODE_0000284:0.00034370)NODE_0000283:0.00011342,((Slovenia/58635/2021:0.00003724,(Slovenia/57573/2021:0.00000000,Slovenia/57916/2021:0.00000000)NODE_0000288:0.00003724)NODE_0000400:0.00001134,((Australia/QLD1542/2021:0.00000000,(Turkey/HSGM-11304/2021:0.00001789,(Germany/BE-RKI-I-148372/2021:0.00007904,(Germany/BE-RKI-I-137815/2021:0.00000000,(Turkey/HSGM-B16918/2021:0.00000042,Turkey/HSGM-B16916/2021:0.00000042,(Turkey/HSGM-GF12528/2021:0.00000539,Turkey/HSGM-GF12529/2021:0.00000539)NODE_0000413:0.00008708)NODE_0000293:0.00010479)NODE_0000409:0.00006808)NODE_0000408:0.00005940)NODE_0000290:0.00006320)NODE_0000405:0.00003718,(Slovenia/38201/2021:0.00000000,((Slovenia/17-023968-KR/2021:0.00001792,Slovenia/17-024250-KR/2021:0.00002011)NODE_0000297:0.00010065,(Slovenia/22-2876/2021:0.00000000,Slovenia/21-7487/2021:0.00007233)NODE_0000299:0.00003748,(Slovenia/22-2578/2021:0.00000996,(Slovenia/22-2611/2021:0.00000219,(Slovenia/21-4699/2021:0.00000809,(Slovenia/21-4900/2021:0.00000042,(Slovenia/191425/2021:0.00006137,Slovenia/128629/2021:0.00000000)NODE_0000426:0.00002015)NODE_0000425:0.00000986)NODE_0000422:0.00000287)NODE_0000418:0.00000996)NODE_0000373:0.00001656)NODE_0000296:0.00005019)NODE_0000414:0.00001088)NODE_0000402:0.00001140)NODE_0000399:0.00002464)NODE_0000396:0.00003408)NODE_0000280:0.00003240,((Canada/ON-SC4162/2020:0.00000270,Canada/ON-SC4161/2020:0.00000270,Canada/ON-SC4168/2020:0.00000270,Canada/ON-SC4164/2020:0.00000270,((Canada/BC-BCCDC-238207/2021:0.00059616,Slovenia/52360/2021:0.00000000)NODE_0000432:0.00003828,(Nigeria/BCVL-20906/2021:0.00000000,(Italy/EMR-C036_21_33/2021:0.00000270,Italy/EMR-C036_21_32/2021:0.00000270)NODE_0000249:0.00029319)NODE_0000433:0.00001856)NODE_0000429:0.00006294)NODE_0000246:0.00002899,((Rwanda/NRLNAT3077/2021:0.00005634,(Liberia/LIB-0242/2021:0.00029613,Rwanda/NRLNAT3080/2021:0.00002873)NODE_0000437:0.00003857)NODE_0000465:0.00006014,((Uganda/UG430/2021:0.00012406,(Israel/CVL-6234/2021:0.00001110,Kenya/PRT-MAL-38938/2021:0.00009220,(Sweden/01_SE100_21CS504968/2021:0.00017880,Uganda/CERI-UVRI-K022878/2021:0.00013496)NODE_0000342:0.00018737)NODE_0000340:0.00003405,((Rwanda/NRLNAT3079/2021:0.00000000,Uganda/UG448/2021:0.00012932)NODE_0000346:0.00003496,((Uganda/UG489/2021:0.00005092,(DRC/RDC-364/2021:0.00000270,DRC/RDC-385/2021:0.00000051)NODE_0000349:0.00017535)NODE_0000348:0.00014826,(Australia/VIC18528/2021:0.00022777,(Australia/WA620/2021:0.00000000,Kenya/SS236/2021:0.00004384)NODE_0000344:0.00002175)NODE_0000447:0.00002620)NODE_0000444:0.00001989)NODE_0000442:0.00004526)NODE_0000338:0.00003880,(((Nigeria/CV727/2020:0.00000437,Nigeria/CV728/2020:0.00000000)NODE_0000308:0.00001651,((Belgium/ULG-11580/2021:0.00000000,(Belgium/rega-2618/2021:0.00000000,(Belgium/rega-3203/2021:0.00000219,Belgium/rega-3204/2021:0.00000000)NODE_0000314:0.00003068)NODE_0000313:0.00001973)NODE_0000312:0.00002895,(Nigeria/CV2032/2021:0.00006957,(Denmark/DCGC-63374/2021:0.00000000,(Denmark/DCGC-71413/2021:0.00000000,Denmark/DCGC-53801/2021:0.00001534)NODE_0000461:0.00001534)NODE_0000310:0.00004984)NODE_0000459:0.00005363)NODE_0000454:0.00003794)NODE_0000306:0.00003547,((France/IDF-APHP-HEGP-11-23-2139001077/2021:0.00011642,Liberia/LIB-0201/2021:0.00021505)NODE_0000463:0.00007132,((Tunisia/SP-0362/2021:0.00011785,Uganda/UG402/2021:0.00015730)NODE_0000611:0.00008205,((Cameroon/Yaounde-ECO9/2021:0.00006193,Cameroon/Yaounde-ECO20/2021:0.00007727)NODE_0000625:0.00005290,((Rwanda/NRLNAT3078/2021:0.00003708,Spain/MD-HGUGM-434811/2021:0.00010722,Russia/SPE-RII-32798S/2021:0.00023653)NODE_0000703:0.00006541,((France/IDF-HMN-21082270107/2021:0.00043292,Guinea/Conakry_20779/2021:0.00017429)NODE_0000455:0.00012139,(((Liberia/LIB-0193/2021:0.00013068,(Portugal/PT8553/2021:0.00024609,(Portugal/PT8855/2021:0.00017012,Benin/414280/2021:0.00013724)NODE_0000458:0.00008474)NODE_0000479:0.00007089)NODE_0000456:0.00004470,((Senegal/SN-MBO-212640/2021:0.00032754,Senegal/SN-CHRT-1568/2021:0.00000973)NODE_0000390:0.00002107,(Gambia/15187/2021:0.00011717,(Finland/R12242/2021:0.00036890,((Spain/CT-HUB01041/2021:0.00011402,Spain/CT-RB28006/2021:0.00017539)NODE_0000395:0.00010785,(Belgium/AZDelta-02524-2124R/2021:0.00025375,(Spain/CL-IBV-98026026/2021:0.00000698,(Senegal/SN-IR1-38865/2021:0.00015220,(England/PHEC-M303M93C/2021:0.00020165,((Italy/EMR-C031_33_21_28/2021:0.00004913,Portugal/PT12636/2021:0.00016311)NODE_0000498:0.00001845,(Germany/SH-RKI-I-187042/2021:0.00012514,(Portugal/PT10584/2021:0.00010541,(England/PHEC-M30AM22B/2021:0.00004625,England/PHEC-N30ANDFD/2021:0.00005721)NODE_0000393:0.00007231)NODE_0000392:0.00003506)NODE_0000500:0.00001697)NODE_0000497:0.00005735)NODE_0000495:0.00001411)NODE_0000494:0.00004546)NODE_0000491:0.00001006)NODE_0000489:0.00000976)NODE_0000486:0.00002210)NODE_0000484:0.00002663)NODE_0000483:0.00007582)NODE_0000386:0.00001526)NODE_0000475:0.00002559,((Switzerland/BS-UHB-42679668/2021:0.00006558,Switzerland/ZH-ETHZ-470754/2021:0.00004366,Togo/C6153/2021:0.00005901,(Gambia/33059/2021:0.00016310,Ireland/LH-NVRL-21IRL45857/2021:0.00005132)NODE_0000506:0.00008221)NODE_0000275:0.00005724,((Nigeria/CV642/2020:0.00001646,(Nigeria/CV641/2020:0.00000000,Canada/AB-ABPHL-19330/2021:0.00035725)NODE_0000511:0.00001646)NODE_0000441:0.00002097,(((Libya/EMC-1/2021:0.00002243,(Libya/EMC-7/2021:0.00016172,(Algeria/58229/2021:0.00022798,Libya/EMC-8/2021:0.00014250)NODE_0000517:0.00001922)NODE_0000515:0.00009524)NODE_0000069:0.00005500,(Greece/176051/2021:0.00014521,Libya/EMC-6/2021:0.00026356,(Libya/EMC-10/2021:0.00024801,(Turkey/HSGM-B13626/2021:0.00013610,(Turkey/HSGM-FS545/2021:0.00001888,Turkey/HSGM-FS45/2021:0.00001888)NODE_0000077:0.00027503)NODE_0000076:0.00008341)NODE_0000521:0.00002652,((Turkey/HSGM-6531/2021:0.00001875,Turkey/HSGM-FS7240/2021:0.00037601)NODE_0000080:0.00001308,(Turkey/HSGM-B13684/2021:0.00019434,(Turkey/HSGM-B13742/2021:0.00014104,(Turkey/HSGM-GF12641/2021:0.00026301,Turkey/HSGM-B4004/2021:0.00000000)NODE_0000457:0.00002049)NODE_0000081:0.00005330)NODE_0000526:0.00003037)NODE_0000078:0.00002132)NODE_0000072:0.00004181)NODE_0000068:0.00006716,(((Cameroon/CAM-03/2021:0.00015090,Japan/IC-0739/2021:0.00006323)NODE_0000532:0.00001396,(((Ghana/WACCBIP-GS57/2021:0.00002553,(Australia/WA635/2021:0.00000227,Portugal/PT5428/2021:0.00001323)NODE_0000577:0.00016573)NODE_0000536:0.00000686,(Italy/LAZ-AMC-210107948-DS/2021:0.00001431,((Belgium/rega-3888/2021:0.00003556,Ghana/WACCBIP-GS1068/2021:0.00030077)NODE_0000538:0.00004347,(Ghana/WACCBIP-GS1005/2021:0.00020112,(Ghana/WACCBIP-GS1078/2021:0.00013160,(Ghana/WACCBIP-GS1040/2021:0.00006799,Nigeria/CV1668/2021:0.00004608)NODE_0000545:0.00003073)NODE_0000544:0.00003007)NODE_0000541:0.00002914)NODE_0000539:0.00004049)NODE_0000533:0.00002027)NODE_0000535:0.00000678,(((Benin/249905/2021:0.00004667,(Canada/ABPHL-07052/2021:0.00005775,Malaysia/UNIMAS-16908/2021:0.00012131)NODE_0000193:0.00004590)NODE_0000549:0.00003415,((Togo/C6844/2021:0.00000438,Togo/C6704/2021:0.00000000)NODE_0000657:0.00007098,((Kenya/SS913/2021:0.00001067,Kenya/SS3067/2021:0.00000629)NODE_0000477:0.00004484,(Indonesia/JK-NIHRD-WGS02010/2021:0.00002892,(Indonesia/JK-NIHRD-WGS02013/2021:0.00000000,Indonesia/JK-NIHRD-WGS02012/2021:0.00000000)NODE_0000556:0.00002892)NODE_0000469:0.00005947,(Kenya/ILRI_COVC23356/2021:0.00004666,(Uganda/UG450/2021:0.00009917,(Kenya/NDC-GKP-PR-504/2021:0.00002670,(Kenya/NDC-GKP-PR-559/2021:0.00001594,Israel/CVL-11387/2021:0.00006854)NODE_0000560:0.00001076)NODE_0000473:0.00003083)NODE_0000558:0.00001982)NODE_0000557:0.00000666,(Kenya/ILRI_COVC23314/2021:0.00003607,(Uganda/UG451/2021:0.00009644,Thailand/A21933/2021:0.00000000)NODE_0000480:0.00002073,(Ireland/D-NVRL-88IRL38805/2021:0.00001321,(Ireland/D-NVRL-90IRL36208/2021:0.00001317,(Ireland/D-NVRL-90IRL41353/2021:0.00000000,Ireland/D-NVRL-90IRL40328/2021:0.00000000)NODE_0000565:0.00001536)NODE_0000482:0.00007238)NODE_0000481:0.00010834)NODE_0000478:0.00000849)NODE_0000468:0.00004615)NODE_0000551:0.00003176)NODE_0000548:0.00000680,(((Ghana/NMIMR-TRA-190/2021:0.00001293,(Spain/CT-HUVH-65208/2021:0.00005639,Mali/INSP525/2021:0.00017256)NODE_0000488:0.00001791,(India/TG-CCMB-CIA1606/2021:0.00020742,Singapore/188/2021:0.00002112)NODE_0000570:0.00003126)NODE_0000485:0.00002175,((Benin/NMIMR-LFVH399401/2021:0.00025190,(Benin/249831/2021:0.00002491,Benin/NMIMR-LFVH399682/2021:0.00023751)NODE_0000493:0.00001439)NODE_0000492:0.00002057,(Gabon/LPDG680/2021:0.00017321,(Gabon/LPDG663/2021:0.00012270,(Benin/NMIMR-357100/2021:0.00008504,(Italy/SIC_CQRC_21057056/2021:0.00027391,(Togo/NMIMR-21-TGS-086/2021:0.00001174,Benin/M6044/2021:0.00013229)NODE_0000496:0.00002545)NODE_0000578:0.00001716)NODE_0000576:0.00002231)NODE_0000575:0.00002421)NODE_0000574:0.00005981,(Indonesia/KR-NIHRD-WGS01190/2021:0.00002213,(USA/OH-UHTL-758/2021:0.00022108,(Togo/NMIMR-21-TGS-118/2021:0.00010010,(Togo/NMIMR-21-TGS-138/2021:0.00007749,(Benin/NMIMR-LFVH402452/2021:0.00009451,Togo/NMIMR-21-TGS-279/2021:0.00014711)NODE_0000584:0.00004654)NODE_0000583:0.00004672,((England/PHEC-U308U6D6/2021:0.00005692,(Luxembourg/LNS4137687/2021:0.00001403,Angola/CERI-KRISP-K019083/2021:0.00001841)NODE_0000507:0.00002974)NODE_0000586:0.00002005,(Togo/NMIMR-21-TGS-126/2021:0.00006635,Luxembourg/LNS4788134/2021:0.00005101,Togo/NMIMR-21-TGS-115/2021:0.00005320,Togo/NMIMR-21-TGS-132/2021:0.00007731,(Switzerland/ZH-ETHZ-610790/2021:0.00010100,(Togo/NMIMR-21-TGS-305/2021:0.00017585,Togo/NMIMR-21-TGS-129/2021:0.00000270)NODE_0000590:0.00003693)NODE_0000589:0.00002672)NODE_0000508:0.00001938)NODE_0000505:0.00002752)NODE_0000501:0.00003112)NODE_0000581:0.00004652)NODE_0000499:0.00001363)NODE_0000490:0.00001426)NODE_0000567:0.00000651,((Nigeria/CV731/2021:0.00000000,(Nigeria/CV751/2021:0.00000000,((Netherlands/GE-RIVM-20421/2021:0.00000000,France/OCC-HMN-21042070575/2021:0.00010740)NODE_0000598:0.00002080,(Netherlands/GE-RIVM-20443/2021:0.00000000,(Netherlands/GE-RIVM-20454/2021:0.00000000,Netherlands/GE-RIVM-20466/2021:0.00004384)NODE_0000600:0.00001753)NODE_0000680:0.00002080)NODE_0000597:0.00005153)NODE_0000594:0.00001096)NODE_0000675:0.00001578,(((Finland/HEL-17-486/2021:0.00002651,Finland/V8681/2021:0.00013391)NODE_0000216:0.00001740,((India/TG-CCMB-MMG2021a006693/2021:0.00016910,India/TG-CCMB-MMG2021a004692/2021:0.00017129)NODE_0000212:0.00003378,(Germany/NW-RKI-I-029830/2021:0.00003017,(Finland/THL-202108877/2021:0.00003074,Finland/5854/2021:0.00010087)NODE_0000608:0.00001478)NODE_0000606:0.00002367)NODE_0000604:0.00005363,(Finland/THL-202101921/2021:0.00000689,((Finland/THL-202100688/2021:0.00000000,Finland/THL-202101810/2021:0.00000000)NODE_0000612:0.00001316,(Finland/THL-202101809/2021:0.00000270,(Finland/THL-202105686/2021:0.00005765,((Finland/THL-202104075/2021:0.00000000,Finland/THL-202104077/2021:0.00000877)NODE_0000618:0.00001111,(Finland/THL-202104064/2021:0.00000000,Finland/THL-202104088/2021:0.00000000)NODE_0000619:0.00000891)NODE_0000617:0.00001805)NODE_0000616:0.00000642)NODE_0000614:0.00001265)NODE_0000610:0.00000469)NODE_0000218:0.00001072)NODE_0000211:0.00001259,(Slovenia/17-020776-KR/2021:0.00011454,((Switzerland/NE-PMI-2117-5765/2021:0.00000000,Switzerland/NE-PMI-2118-0964/2021:0.00000658)NODE_0000236:0.00016929,(((India/TG-CCMB-CIA0870/2021:0.00000270,India/TG-CDFD-29344/2021:0.00044982)NODE_0000230:0.00008618,(USA/PA-CDC-STM-000037836/2021:0.00000000,(USA/PR-CDC-ASC210053238/2021:0.00001618,(USA/PR-CDC-ASC210069951/2021:0.00001381,(USA/PR-CDC-ASC210070074/2021:0.00000000,USA/PR-CDC-ASC210070075/2021:0.00000000)NODE_0000630:0.00001600)NODE_0000629:0.00001333)NODE_0000232:0.00003204)NODE_0000231:0.00002969)NODE_0000229:0.00002100,(India/TG-CCMB-CIA3722/2021:0.00018170,((Italy/VEN-IZSVe-21RS1154-12_PD/2021:0.00003359,Italy/VEN-IZSVe-21RS1154-17_PD/2021:0.00002482)NODE_0000238:0.00003874,(Italy/VEN-IZSVe-21RS1154-1_PD/2021:0.00002427,(Italy/VEN-IZSVe-21RS1154-4_PD/2021:0.00000459,(Italy/VEN-IZSVe-21RS1154-13_PD/2021:0.00000697,(Italy/VEN-IZSVe-21RS1154-7_PD/2021:0.00001079,Italy/VEN-IZSVe-21RS1154-5_PD/2021:0.00000202)NODE_0000635:0.00001371)NODE_0000634:0.00000420)NODE_0000552:0.00001968)NODE_0000550:0.00002395)NODE_0000237:0.00005019)NODE_0000631:0.00002680)NODE_0000624:0.00002217)NODE_0000622:0.00002634)NODE_0000621:0.00006689)NODE_0000210:0.00001188)NODE_0000591:0.00000130)NODE_0000566:0.00000699)NODE_0000547:0.00000634)NODE_0000534:0.00000734)NODE_0000530:0.00000000,((((Nigeria/CV667/2020:0.00000032,Nigeria/CV672/2020:0.00000688)NODE_0000639:0.00000185,((Nigeria/FC-CV562/2020:0.00000000,(Luxembourg/LNS8923609/2021:0.00014170,(Ghana/WACCBIP-GS1054/2021:0.00019715,(Ghana/NMIMR-TRA-21-13716/2021:0.00000000,Ghana/WACCBIP-GS1229/2021:0.00024767)NODE_0000543:0.00003934)NODE_0000542:0.00005414)NODE_0000642:0.00007527)NODE_0000540:0.00002103,(Switzerland/BL-ETHZ-570989/2021:0.00009205,Switzerland/ZH-ETHZ-510778/2021:0.00000000,(Switzerland/BL-ETHZ-540260/2021:0.00002218,(Switzerland/SZ-ETHZ-540337/2021:0.00000219,Switzerland/ZH-ETHZ-540006/2021:0.00000000)NODE_0000647:0.00001999)NODE_0000272:0.00002165,(Switzerland/GR-ETHZ-600818/2021:0.00011042,(Switzerland/SO-UHB-42762199/2021:0.00000000,Switzerland/SO-ETHZ-551041/2021:0.00000000)NODE_0000649:0.00002932)NODE_0000648:0.00002547)NODE_0000267:0.00014594)NODE_0000640:0.00000082)NODE_0000638:0.00000196,(((Switzerland/ZH-UZH-IMV-3ba48fd5/2021:0.00022313,Togo/NMIMR-21-TGS-096/2021:0.00006094)NODE_0000701:0.00005200,(Italy/CAM-AMES-1-46/2021:0.00003394,Nigeria/LSB_COV2-07-21-CA-0963/2021:0.00038681)NODE_0000153:0.00004831)NODE_0000653:0.00003079,(Nigeria/CV700/2021:0.00001824,(Japan/IC-0773/2021:0.00005155,Indonesia/JB-NIHRD-WGS00796/2021:0.00005374,(Malaysia/IMR_WC74211/2021:0.00000000,Malaysia/IMR_WC74210/2021:0.00000000)NODE_0000020:0.00005593,(((Guinea/Conakry_IPG18629/2021:0.00002952,Gabon/LPDG662/2021:0.00015007,(Norway/10226/2021:0.00010312,Netherlands/LI-MUMC-3517/2021:0.00013600)NODE_0000663:0.00004037)NODE_0000016:0.00005940,((Benin/NMIMR-68528/2021:0.00004827,(Germany/NW-RKI-I-051370/2021:0.00004619,Belarus/RRPCEM_VIS_874/2021:0.00005496)NODE_0000667:0.00005249)NODE_0000666:0.00001067,(Italy/EMR-UOM-PVS_0021/2021:0.00000000,(Italy/ABR-IZSGC-TE274189/2021:0.00010853,(Italy/EMR-C060-21-26/2021:0.00021399,(Italy/ABR-IZSGC-TE274121/2021:0.00000264,Italy/ABR-IZSGC-294461/2021:0.00007935)NODE_0000671:0.00003820)NODE_0000670:0.00006769)NODE_0000669:0.00011941)NODE_0000011:0.00001511)NODE_0000664:0.00002778)NODE_0000661:0.00001016,(Philippines/PH-PGC-21519/2021:0.00016227,Philippines/PH-PGC-06260/2021:0.00006145,Japan/20210506-23866/2021:0.00024556,Singapore/402/2021:0.00016227,India/DL-NCDC-1109195/2021:0.00006583,(Angola/CERI-KRISPK013395/2021:0.00009462,(Australia/NSW-R0187/2021:0.00003963,Australia/NSW1565/2021:0.00003524)NODE_0000063:0.00007910)NODE_0000062:0.00006984,((Kuwait/JAH3092406/2021:0.00020473,Kuwait/JAH3136323/2021:0.00021349)NODE_0000049:0.00006001,((Kuwait/KU72/2021:0.00002206,Kuwait/KU-1301/2021:0.00002206)NODE_0000051:0.00014095,(India/TG-CCMB-CIA5884/2021:0.00017172,(India/TG-CCMB-CIA4847/2021:0.00001117,India/TG-CCMB-CIA5132/2021:0.00000898)NODE_0000053:0.00010356)NODE_0000052:0.00004609)NODE_0000050:0.00011268)NODE_0000048:0.00003343,(Germany/NW-RKI-I-014136/2021:0.00001427,(Pakistan/UHS2-Pak-441/2021:0.00028663,(Denmark/DCGC-104992/2021:0.00026751,((Belgium/rega-9017/2021:0.00015638,(Oman/rega-OM-100/2021:0.00011057,Oman/rega-OM-220/2021:0.00021578)NODE_0000066:0.00006992)NODE_0000065:0.00006921,((Rwanda/NRLNAT3081/2021:0.00000000,(Norway/2675/2021:0.00000000,Norway/2740/2021:0.00000000)NODE_0000688:0.00000877)NODE_0000687:0.00000362,(Israel/CVL-4384/2021:0.00000603,(India/TG-CCMB-CIA3793/2021:0.00026521,(Singapore/630/2021:0.00016390,((Togo/NMIMR-21-TGS-068/2021:0.00000000,Togo/NMIMR-21-TGS-069/2021:0.00000658)NODE_0000042:0.00005077,(Germany/NW-RKI-I-023540/2021:0.00000000,((Lithuania/LTU000_REZUS_07_10_46/2021:0.00004167,Lithuania/IBT-LSC-VU_r16_44/2021:0.00000441,Lithuania/IBT-LSC-VU_r17_14/2021:0.00003071)NODE_0000037:0.00028497,(Bangladesh/IEDCR-OIS-236/2021:0.00024181,(Sweden/01_SE100_21CS100555/2021:0.00004830,(Turkey/HSGM-B17067/2021:0.00023030,(Germany/NW-RKI-I-039070/2021:0.00000000,(India/UP-IGIB-FC_229/2021:0.00008256,(India/WB-1932000237710/2021:0.00000000,((Israel/CVL-13149/2021:0.00000000,Russia/SPE-RII-MH18572S/2021:0.00003288)NODE_0000031:0.00005582,(Russia/MOW-RII-MH25018S/2021:0.00013282,(Russia/MOW-RII-MH22422S/2021:0.00010092,Switzerland/AG-ETHZ-600709/2021:0.00000010)NODE_0000714:0.00003190)NODE_0000713:0.00002602)NODE_0000030:0.00001212)NODE_0000710:0.00004092)NODE_0000709:0.00000292)NODE_0000708:0.00000674)NODE_0000705:0.00000868)NODE_0000704:0.00000502)NODE_0000702:0.00003003)NODE_0000699:0.00000432)NODE_0000696:0.00000694)NODE_0000693:0.00000792)NODE_0000691:0.00000706)NODE_0000690:0.00000603)NODE_0000689:0.00000197)NODE_0000686:0.00000280)NODE_0000683:0.00000685)NODE_0000682:0.00000158)NODE_0000681:0.00000600)NODE_0000599:0.00000992)NODE_0000024:0.00000914)NODE_0000659:0.00000946)NODE_0000008:0.00001491)NODE_0000656:0.00000932)NODE_0000652:0.00001596)NODE_0000637:0.00000109,(((Nigeria/CV736/2021:0.00001129,(Japan/IC-0738/2021:0.00001376,(Norway/7791/2021:0.00002017,Iceland/11306/2021:0.00000483)NODE_0000101:0.00013167)NODE_0000100:0.00003041)NODE_0000719:0.00001882,((Belgium/rega-11057/2021:0.00032774,(France/NAQ-HCL021040221101/2021:0.00003507,Benin/248661/2021:0.00000000)NODE_0000651:0.00002966)NODE_0000650:0.00003564,((Luxembourg/LNS4398570/2021:0.00002751,((Spain/CT-HUVH-EX99391/2021:0.00001534,Spain/CT-HUVH-EX98689/2021:0.00000000,Spain/CT-HUVH-EX99388/2021:0.00001534)NODE_0000722:0.00003200,(Spain/CT-HUVH-EX99389/2021:0.00000000,(Spain/CT-HUVH-EX01488/2021:0.00001348,Spain/CT-HUVH-EX01068/2021:0.00000253)NODE_0000731:0.00003254)NODE_0000730:0.00004734)NODE_0000721:0.00004811)NODE_0000720:0.00004300,(Cameroon/CAM-42/2021:0.00006668,(Uganda/UG498/2021:0.00009126,(Uganda/UG528/2021:0.00000270,Uganda/UG525/2021:0.00000270,Uganda/UG527/2021:0.00000270,(Uganda/UG531/2021:0.00000270,Uganda/UG532/2021:0.00000270)NODE_0000742:0.00001534)NODE_0000732:0.00007322,(Uganda/UG499/2021:0.00005776,(Uganda/UG495/2021:0.00000270,(Uganda/UG497/2021:0.00000539,(Uganda/UG533/2021:0.00000270,Uganda/UG529/2021:0.00000270)NODE_0000736:0.00002461)NODE_0000735:0.00000826)NODE_0000646:0.00002219)NODE_0000645:0.00003350)NODE_0000726:0.00013103)NODE_0000733:0.00002575)NODE_0000718:0.00004082)NODE_0000723:0.00001961)NODE_0000717:0.00000753,(((Ghana/WACCBIP-GS1035/2021:0.00027919,Spain/CT-HUVH-23956/2021:0.00003371,((Belgium/rega-4815/2021:0.00006453,(Togo/NMIMR-21-TGS-103/2021:0.00000000,Spain/MD-HGUGM-656890/2021:0.00014247)NODE_0000752:0.00004481)NODE_0000615:0.00003501,((Spain/CT-HUGTiPR006BX5C3/2021:0.00001315,Togo/C6771/2021:0.00000000)NODE_0000757:0.00000749,(Belgium/UZA-UA-247852255/2021:0.00002650,(Belgium/UZA-UA-CV2135896449/2021:0.00002412,Belgium/UZA-UA-CV2093246862/2021:0.00003508)NODE_0000762:0.00001991)NODE_0000620:0.00009058)NODE_0000753:0.00001973)NODE_0000749:0.00004376)NODE_0000613:0.00003348,(Japan/IC-0744/2021:0.00002711,(Italy/LOM-HSacco110/2021:0.00006579,(Belgium/rega-5611/2021:0.00009898,(Nigeria/CV1286/2021:0.00006805,(Italy/CAM-AMC-21030492-DS/2021:0.00004186,(Canada/AB-ABPHL-05813/2021:0.00000270,Canada/AB-ABPHL-05865/2021:0.00000270,Canada/AB-ABPHL-05800/2021:0.00000270,(Canada/AB-ABPHL-05820/2021:0.00000190,((Canada/ABPHL-07125/2021:0.00000000,Canada/ABPHL-07135/2021:0.00000000)NODE_0000779:0.00001516,((Canada/ABPHL-12058/2021:0.00001936,(Canada/AB-ABPHL-24947/2021:0.00006417,(Canada/AB-ABPHL-16237/2021:0.00000270,(Canada/AB-ABPHL-24909/2021:0.00002763,(Canada/AB-ABPHL-22353/2021:0.00000000,Canada/AB-ABPHL-24616/2021:0.00000000)NODE_0000789:0.00001886)NODE_0000787:0.00000356)NODE_0000785:0.00002641)NODE_0000782:0.00001875)NODE_0000644:0.00006148,((Canada/ABPHL-12072/2021:0.00000000,Canada/AB-ABPHL-24922/2021:0.00006137)NODE_0000643:0.00006772,(Canada/ABPHL-10216/2021:0.00000000,(Canada/AB-ABPHL-20286/2021:0.00020406,(Canada/ABPHL-10878/2021:0.00000000,Canada/ABPHL-10833/2021:0.00000000)NODE_0000800:0.00001776)NODE_0000797:0.00000416)NODE_0000796:0.00001512)NODE_0000794:0.00001313)NODE_0000780:0.00001321)NODE_0000778:0.00000209)NODE_0000775:0.00000299)NODE_0000632:0.00001724)NODE_0000773:0.00000647)NODE_0000772:0.00002216)NODE_0000771:0.00002598)NODE_0000767:0.00002051)NODE_0000627:0.00003350)NODE_0000747:0.00000804,(Kenya/OSBP-BUS-34690/2021:0.00010469,(((Denmark/DCGC-40926/2021:0.00000000,Denmark/DCGC-40610/2021:0.00000000,Denmark/DCGC-41402/2021:0.00000000,Denmark/DCGC-40077/2021:0.00000000,(Denmark/DCGC-46479/2021:0.00000057,(Denmark/DCGC-57865/2021:0.00000915,((Denmark/DCGC-84454/2021:0.00000000,Denmark/DCGC-85309/2021:0.00000000)NODE_0000809:0.00001557,(Denmark/DCGC-81359/2021:0.00008491,((Denmark/DCGC-54493/2021:0.00000000,Denmark/DCGC-66386/2021:0.00000000)NODE_0000128:0.00008557,((Denmark/DCGC-84141/2021:0.00000000,Denmark/DCGC-71346/2021:0.00000000)NODE_0000814:0.00001316,(Denmark/DCGC-85897/2021:0.00000000,(Denmark/DCGC-60234/2021:0.00000000,Denmark/DCGC-55872/2021:0.00003068)NODE_0000817:0.00004603)NODE_0000816:0.00001316)NODE_0000813:0.00001103)NODE_0000811:0.00001468)NODE_0000810:0.00002272)NODE_0000808:0.00000892)NODE_0000807:0.00000676)NODE_0000806:0.00003012)NODE_0000126:0.00005547,((Belgium/rega-3890/2021:0.00003468,Ghana/NMIMR-TRA-21-6410/2021:0.00007632,(Ghana/NMIMR-TRA-21-32035/2021:0.00000000,(Benin/NMIMR-359555/2021:0.00000000,Benin/NMIMR-359550/2021:0.00000000)NODE_0000323:0.00009205)NODE_0000322:0.00002153,(Ghana/NMIMR-NTRA-21-6383/2021:0.00005977,(Ghana/NMIMR-TRA-21-13568/2021:0.00005041,Ghana/NMIMR-TRA-21-33365/2021:0.00000000)NODE_0000826:0.00001375)NODE_0000824:0.00001216)NODE_0000317:0.00002127,((Portugal/PT7156/2021:0.00009668,Angola/CERI-KRISP-K019082/2021:0.00004626)NODE_0000325:0.00005200,(Luxembourg/LNS4353463/2021:0.00016202,((Luxembourg/LNS0751330/2021:0.00021058,Luxembourg/LNS1135397/2021:0.00016675)NODE_0000328:0.00005693,(Portugal/PT5963/2021:0.00000809,Portugal/PT5964/2021:0.00000809,(Luxembourg/LNS6809300/2021:0.00000336,(Luxembourg/LNS1938190/2021:0.00003363,(Luxembourg/LNS9577930/2021:0.00000539,(Luxembourg/LNS8526713/2021:0.00002776,(Luxembourg/LNS1340721/2021:0.00002317,(Luxembourg/LNS6487199/2021:0.00000000,Luxembourg/LNS6528773/2021:0.00000000)NODE_0000840:0.00001440)NODE_0000839:0.00000898)NODE_0000837:0.00000613)NODE_0000836:0.00003043)NODE_0000834:0.00000480)NODE_0000833:0.00000911)NODE_0000329:0.00007531)NODE_0000327:0.00001286)NODE_0000326:0.00002611)NODE_0000827:0.00003220)NODE_0000316:0.00006528)NODE_0000804:0.00001173,(((USA/WV-WVU-WV090251/2021:0.00001681,(Denmark/DCGC-31254/2021:0.00000000,Japan/IC-0787/2021:0.00005041,Gabon/LPDG683/2021:0.00019726)NODE_0000668:0.00001681)NODE_0000846:0.00000855,((Togo/TGS8/2021:0.00002106,Togo/C6228/2021:0.00001668)NODE_0000546:0.00003696,(Kenya/AFI-ISB-232/2021:0.00007527,(France/PAC-HCL021099901001/2021:0.00001537,France/ARA-HCL021104682901/2021:0.00003071)NODE_0000596:0.00022428)NODE_0000595:0.00007261)NODE_0000850:0.00002214)NODE_0000844:0.00000607,((Nigeria/CV1258/2021:0.00013999,(Cameroon/CAM079/2021:0.00006509,Benin/NMIMR-315436/2021:0.00013742)NODE_0000857:0.00004422)NODE_0000856:0.00002545,(((Kenya/NDC-GKP-PR-157/2021:0.00019222,(Uganda/UG429/2021:0.00005948,Liberia/LIB-0253/2021:0.00028085)NODE_0000863:0.00001657)NODE_0000861:0.00001788,(((Benin/256177/2021:0.00000000,Benin/NMIMR-M4466/2021:0.00013589)NODE_0000748:0.00005210,((Turkey/HSGM-9239/2021:0.00007058,(Turkey/CTF_20022021_M017/2021:0.00000932,(Turkey/CTF_24022021_M011/2021:0.00000877,Turkey/CTF_20022021_M021/2021:0.00000000)NODE_0000872:0.00000932)NODE_0000520:0.00002618)NODE_0000519:0.00003119,(Spain/MD-H12O_553/2021:0.00005759,((Turkey/HSGM-11486/2021:0.00002965,Turkey/HSGM-11498/2021:0.00002965)NODE_0000524:0.00002764,(Bangladesh/icddrb-1210411005/2021:0.00008187,(Kuwait/KU-613/2021:0.00016001,(Turkey/HSGM-B18122/2021:0.00000135,Turkey/HSGM-GF12540/2021:0.00008025)NODE_0000525:0.00019593)NODE_0000880:0.00004898)NODE_0000878:0.00003680)NODE_0000874:0.00002879)NODE_0000873:0.00002226)NODE_0000516:0.00002048)NODE_0000867:0.00000742,(((USA/TX-HMH-MCoV-30529/2021:0.00001560,Cameroon/CERI-NPHL-K026183/2021:0.00040355)NODE_0000155:0.00006997,(Belgium/MBLGOT031545/2021:0.00023095,(Cameroon/CAM053/2021:0.00000000,Cameroon/CAM053-1/2021:0.00000000)NODE_0000147:0.00004245,(Benin/416953/2021:0.00020235,(Cameroon/CAM-32-1/2021:0.00000000,Cameroon/CAM-32/2021:0.00000000)NODE_0000888:0.00001604)NODE_0000887:0.00002422)NODE_0000143:0.00005847)NODE_0000883:0.00001096,((Germany/BY-RKI-I-070350/2021:0.00011285,(Norway/6847/2021:0.00004148,(Uganda/UG425/2021:0.00003288,Norway/6465/2021:0.00000000,Norway/6471/2021:0.00000000)NODE_0000745:0.00003490)NODE_0000744:0.00003192)NODE_0000743:0.00005925,(Norway/2261/2021:0.00000612,(Norway/2835/2021:0.00000219,Norway/OUS-01257/2021:0.00000000)NODE_0000685:0.00002365,((Norway/3051/2021:0.00000000,Norway/2642/2021:0.00000000)NODE_0000898:0.00000726,(Norway/3898/2021:0.00000270,(Norway/OUS-01788/2021:0.00002849,Norway/OUS-01146/2021:0.00000000)NODE_0000900:0.00000489)NODE_0000899:0.00000456)NODE_0000895:0.00000544)NODE_0000684:0.00001475)NODE_0000889:0.00000772)NODE_0000882:0.00000682)NODE_0000865:0.00001030)NODE_0000860:0.00000830,(((Estonia/Cov11263/2021:0.00018075,(((Belgium/rega-6708/2021:0.00002443,Belgium/rega-6707/2021:0.00002443)NODE_0000605:0.00017543,(Canada/NB-NML-6327/2021:0.00000000,USA/VA-DCLS-3147/2021:0.00001096)NODE_0000909:0.00000480)NODE_0000907:0.00000575,(USA/TX-HMH-MCoV-22516/2021:0.00000000,(Germany/RP-USAFSAM-S0750/2021:0.00000000,(Switzerland/VS-ICH-2210743306/2021:0.00010841,(France/ARA-HCL021128336301/2021:0.00001348,France/ARA-HCL021128339501/2021:0.00001568)NODE_0000914:0.00006862)NODE_0000446:0.00025543)NODE_0000445:0.00005041)NODE_0000911:0.00000836)NODE_0000905:0.00000582)NODE_0000904:0.00000172,((Togo/NMIMR-21-TGS-085/2021:0.00013201,Benin/NMIMR-68578/2021:0.00008817)NODE_0000918:0.00001258,((USA/IL-Yale-1579/2021:0.00002217,Nigeria/CV1314/2021:0.00008573)NODE_0000151:0.00004236,((Gabon/CERMEL-AA0499/2021:0.00013667,Benin/249840/2021:0.00000954,Benin/NMIMR-359549/2021:0.00014105)NODE_0000665:0.00001203,(Nigeria/CV2054/2021:0.00007261,(Benin/NMIMR-315433/2021:0.00009225,(Spain/VC-IBV-99027837/2021:0.00007522,(Italy/LOM-HSacco198/2021:0.00000000,Italy/LOM-HSacco95/2021:0.00000000)NODE_0000931:0.00001604)NODE_0000929:0.00002141)NODE_0000927:0.00004392)NODE_0000925:0.00002129)NODE_0000660:0.00002104)NODE_0000921:0.00000773)NODE_0000917:0.00000720)NODE_0000903:0.00000655,(((Reunion/PIMIT_01677/2021:0.00000000,Reunion/PIMIT_01684/2021:0.00000000)NODE_0000568:0.00008492,(Nigeria/BCVL-21226/2021:0.00002261,((Togo/NMIMR-TG-TGS-060-21/2021:0.00002221,(Benin/NMIMR-356553/2021:0.00000000,Benin/NMIMR-355747/2021:0.00000000)NODE_0000943:0.00009454)NODE_0000942:0.00005312,(Togo/C6366/2021:0.00001819,(Togo/C6365/2021:0.00000665,(Canada/AB-ABPHL-20786/2021:0.00010594,(Canada/AB-ABPHL-20343/2021:0.00001534,Canada/AB-ABPHL-24837/2021:0.00000000)NODE_0000090:0.00008183)NODE_0000089:0.00020098)NODE_0000088:0.00001154)NODE_0000087:0.00001112)NODE_0000084:0.00002180)NODE_0000939:0.00000751)NODE_0000935:0.00000804,(((Japan/IC-0808/2021:0.00001849,(Spain/CT-HUB00775/2021:0.00003288,Spain/CT-IBV-99029398/2021:0.00000000)NODE_0000564:0.00016754)NODE_0000563:0.00005863,((France/IDF-HMN-21022240351/2021:0.00000000,Togo/NMIMR-21-TGS-124/2021:0.00009205)NODE_0000197:0.00005124,(Spain/PV-HUB-51590893/2021:0.00014199,(Australia/QLD1770/2021:0.00005933,Bangladesh/icddrb-GEB-CU-65/2021:0.00019084,(Bangladesh/BCSIR-NILMRC-694/2021:0.00001377,Bangladesh/BCSIR-NILMRC-680/2021:0.00001377)NODE_0000206:0.00002365,(Bangladesh/CHRF-0223/2021:0.00007594,((Bangladesh/CHRF-0354/2021:0.00009425,Bangladesh/ideSHi-S-19/2021:0.00000000,Bangladesh/ideSHi-S-21/2021:0.00000219)NODE_0000207:0.00003959,(Bangladesh/BCSIR-AFIP-10/2021:0.00006853,(Bangladesh/JUST-GC289-105_W10/2021:0.00007110,(Bangladesh/icddrb-GEB-CU-52/2021:0.00015562,Bangladesh/ideSHi-T-1784/2021:0.00000000)NODE_0000961:0.00000535)NODE_0000960:0.00000620)NODE_0000959:0.00000831)NODE_0000812:0.00000567)NODE_0000805:0.00000531)NODE_0000198:0.00003224)NODE_0000955:0.00002103)NODE_0000195:0.00003684)NODE_0000949:0.00001498,((USA/MN-MDH-2714/2021:0.00003078,((Finland/TRE24386_1/2021:0.00008354,Finland/THL-202112105/2021:0.00009231)NODE_0000368:0.00006567,(Philippines/PH-PGC-06127/2021:0.00000556,(Portugal/PT9420/2021:0.00025575,(Switzerland/ZH-ETHZ-490054/2021:0.00000000,(Switzerland/ZH-ETHZ-500337/2021:0.00000000,Philippines/PH-PGC-19022/2021:0.00007890)NODE_0000974:0.00001096)NODE_0000972:0.00000369)NODE_0000970:0.00000406)NODE_0000371:0.00002529,((Norway/09286/2021:0.00007739,(USA/WY-CDC-IBX898873512275/2021:0.00003424,(USA/WY-CDC-ASC210107556/2021:0.00000000,USA/WY-CDC-ASC210108080/2021:0.00000219)NODE_0000366:0.00003862)NODE_0000365:0.00016808)NODE_0000364:0.00004164,((Indonesia/JK-NIHRD-WGS03935/2021:0.00015527,((Norway/08752/2021:0.00000960,(Norway/08765/2021:0.00000000,Norway/08764/2021:0.00000000)NODE_0000847:0.00000960)NODE_0000355:0.00002804,((Ireland/D-NVRL-21IRL49971/2021:0.00000000,Ireland/D-NVRL-22IRL86134/2021:0.00002411)NODE_0000358:0.00005357,(Ireland/D-NVRL-22IRL33845/2021:0.00001432,(Ireland/D-NVRL-22IRL33846/2021:0.00000080,(Ireland/D-NVRL-22IRL45269/2021:0.00000000,Ireland/D-NVRL-22IRL48555/2021:0.00000219)NODE_0000987:0.00001395)NODE_0000853:0.00001352)NODE_0000852:0.00002391)NODE_0000357:0.00004106)NODE_0000354:0.00002557)NODE_0000353:0.00003123,((Ireland/D-NVRL-21IRL58267/2021:0.00011034,(Israel/CVL-14449/2021:0.00021763,(Norway/12140/2021:0.00008347,Indonesia/JK-NIHRD-WGS03545/2021:0.00007470)NODE_0000993:0.00001142)NODE_0000991:0.00002641)NODE_0000990:0.00002936,(Germany/BE-RKI-I-172714/2021:0.00015496,(Israel/CVL-13309/2021:0.00002427,(Israel/CVL-13332/2021:0.00001292,(Israel/CVL-13511/2021:0.00002028,(Israel/CVL-13305/2021:0.00000000,Israel/CVL-13533/2021:0.00001315)NODE_0001000:0.00000713)NODE_0000999:0.00000798)NODE_0000998:0.00001355)NODE_0000377:0.00006274)NODE_0000376:0.00004611)NODE_0000988:0.00002707)NODE_0000980:0.00001363)NODE_0000975:0.00003238)NODE_0000351:0.00002841)NODE_0000965:0.00000938,((Benin/250899/2021:0.00002363,(Guinea/Conakry_20550/2021:0.00010302,(Switzerland/NE-ETHZ-600886/2021:0.00000221,(Switzerland/SZ-ETHZ-610592/2021:0.00000000,Switzerland/ZH-ETHZ-610639/2021:0.00000000)NODE_0001005:0.00001536)NODE_0000698:0.00013150)NODE_0000697:0.00007842)NODE_0001002:0.00001879,((Nigeria/BCVL-22331/2021:0.00003074,Benin/254976/2021:0.00003293)NODE_0001007:0.00000989,((Guinea/Conakry_21067/2021:0.00020432,Uganda/UG404/2021:0.00012103)NODE_0001009:0.00002914,(((((Uganda/UG400/2021:0.00005067,Portugal/PT7004/2021:0.00010108)NODE_0001014:0.00002895,(Guinea/Conakry_20846/2021:0.00012428,(Uganda/UG472/2021:0.00002192,Uganda/UG460/2021:0.00000000)NODE_0000607:0.00011113)NODE_0001015:0.00002985)NODE_0001013:0.00002466,((Ghana/NMIMR-TRA-21-13462/2021:0.00005841,(Angola/CERI-KRISPK013384/2021:0.00001321,Angola/CERI-KRISP-K019081/2021:0.00001540)NODE_0000527:0.00008026)NODE_0001018:0.00001332,(Benin/NMIMR-UBA65869/2021:0.00001972,(Spain/VC-IBV-99034243/2021:0.00000000,Spain/VC-IBV-99034233/2021:0.00001096)NODE_0000580:0.00026959)NODE_0001020:0.00001036)NODE_0001017:0.00001720)NODE_0001012:0.00001418,(((Nigeria/CV1308/2021:0.00000983,Benin/NMIMR-356358/2021:0.00010189)NODE_0001024:0.00001188,(Guinea/CERFIG-19921/2021:0.00007334,(Norway/09193/2021:0.00003360,Nigeria/LSB_COV2-07-21-CA-0898/2021:0.00030099)NODE_0000593:0.00005509)NODE_0001025:0.00001631)NODE_0001023:0.00001413,((Nigeria/CV902/2021:0.00001307,((Netherlands/UT-UMCU-2417671/2021:0.00004315,Netherlands/UT-UMCU-2600290/2021:0.00006068)NODE_0000164:0.00020691,(Uganda/UG459/2021:0.00003744,(Uganda/UG462/2021:0.00000000,Uganda/UG463/2021:0.00000000)NODE_0000160:0.00003963)NODE_0000159:0.00007015,(Kenya/KDH-463/2021:0.00016130,(Gambia/31887/2021:0.00006274,Uganda/UG471/2021:0.00007589)NODE_0001034:0.00002185)NODE_0001033:0.00003396)NODE_0000158:0.00003260)NODE_0001028:0.00001768,(Benin/NMIMR-LFVH395646/2021:0.00017864,(Germany/BE-RKI-I-042711/2021:0.00000000,((Germany/NW-RKI-I-133468/2021:0.00001079,(Germany/NW-RKI-I-137952/2021:0.00000438,Germany/BE-RKI-I-137716/2021:0.00000000)NODE_0001039:0.00002175)NODE_0001038:0.00004977,(Germany/NW-RKI-I-142028/2021:0.00001728,(Germany/NW-RKI-I-175248/2021:0.00007253,(Germany/NW-RKI-I-151527/2021:0.00000749,(Germany/NW-RKI-I-156161/2021:0.00000116,Portugal/PT9754/2021:0.00006473)NODE_0000922:0.00001071)NODE_0000913:0.00001463)NODE_0000912:0.00001050)NODE_0000262:0.00006300)NODE_0001037:0.00005122)NODE_0000258:0.00004494)NODE_0001035:0.00001869)NODE_0001027:0.00000728)NODE_0001022:0.00001248)NODE_0001011:0.00001317,(((Benin/253226/2021:0.00001315,Germany/TH-RKI-I-015560/2021:0.00000000)NODE_0001043:0.00000739,(Benin/NMIMR-315606/2021:0.00008110,Germany/TH-RKI-I-015580/2021:0.00000000)NODE_0001044:0.00000520)NODE_0001042:0.00000544,((((Belgium/rega-5745/2021:0.00000911,Belgium/rega-6374/2021:0.00002665)NODE_0000383:0.00003302,(Libya/EMC-12/2021:0.00016224,Libya/EMC-5/2021:0.00014909)NODE_0001049:0.00004427)NODE_0000382:0.00006903,(Sweden/01_SE100_21CS500903/2021:0.00000000,Sweden/01_SE100_21CS100550/2021:0.00000000,(Sweden/4014316364/2021:0.00000000,Sweden/4014471764/2021:0.00000000)NODE_0000098:0.00003068,(Sweden/01_SE100_21CS100688/2021:0.00001892,(Sweden/01_SE100_21CS100699/2021:0.00000223,(Sweden/16596499P/2021:0.00002967,Sweden/3949097864/2021:0.00000117)NODE_0001054:0.00000764)NODE_0001053:0.00001669)NODE_0001052:0.00000300)NODE_0000092:0.00010458)NODE_0001046:0.00001331,((Ghana/NMIMR-NTRA-21-13100/2021:0.00008396,(Benin/NMIMR-68557/2021:0.00001881,Togo/NMIMR-21-TGS-099/2021:0.00003197)NODE_0001057:0.00003227)NODE_0001056:0.00000711,(Togo/NMIMR-21-TGS-082/2021:0.00008383,((Benin/254347/2021:0.00000000,Togo/NMIMR-TG-TGS-047-21/2021:0.00000658)NODE_0001060:0.00000517,((Benin/NMIMR-317013/2021:0.00003821,Benin/NMIMR-317936/2021:0.00003821)NODE_0001062:0.00002701,((Uganda/UG479/2021:0.00010505,Liberia/LIB-0162/2021:0.00017737)NODE_0001064:0.00003068,((Benin/NMIMR-355444/2021:0.00007147,Benin/NMIMR-355415/2021:0.00007147)NODE_0001066:0.00002441,(((Benin/NMIMR-347146/2021:0.00003330,Belgium/ULG-13708/2021:0.00002454)NODE_0001069:0.00002384,(Germany/BY-RKI-I-045528/2021:0.00001792,Nigeria/LSB_COV2-07-21-CA-1029/2021:0.00030943)NODE_0001070:0.00002169)NODE_0001068:0.00001636,((USA/UT-UPHL-210449941834/2021:0.00010082,Nigeria/CV1264/2021:0.00000000)NODE_0001072:0.00000806,((Benin/NMIMR-351306/2021:0.00005042,(Tanzania/KIDH-02B11/2021:0.00002453,Tanzania/KIDH-03B10/2021:0.00000261)NODE_0000609:0.00005657)NODE_0001074:0.00001421,((Togo/NMIMR-21-TGS-120/2021:0.00005334,Germany/NW-RKI-I-056097/2021:0.00004677)NODE_0001077:0.00001798,((Turkey/HSGM-B17030/2021:0.00000000,Turkey/HSGM-GF12526/2021:0.00009205)NODE_0000695:0.00023037,((Togo/NMIMR-21-TGS-080/2021:0.00000000,France/HDF-P199-21121M1798/2021:0.00002411)NODE_0001081:0.00000631,((Mali/INSP420/2021:0.00002633,(Uganda/UG473/2021:0.00004570,Uganda/CERI-UVRI-K022879/2021:0.00012241)NODE_0000156:0.00003104)NODE_0001083:0.00003136,(Portugal/PT10800/2021:0.00020587,(Germany/BE-ChVir-LB-210625-5775/2021:0.00016067,Switzerland/GE-HUG-34464672/2021:0.00016505)NODE_0001086:0.00001233)NODE_0001085:0.00003373)NODE_0001082:0.00000560)NODE_0001080:0.00000708)NODE_0001078:0.00000752)NODE_0001076:0.00000646)NODE_0001073:0.00000699)NODE_0001071:0.00000845)NODE_0001067:0.00000704)NODE_0001065:0.00000697)NODE_0001063:0.00001935)NODE_0001061:0.00000352)NODE_0001059:0.00000414)NODE_0001058:0.00000505)NODE_0001055:0.00000710)NODE_0001045:0.00000672)NODE_0001041:0.00000482)NODE_0001010:0.00000320)NODE_0001008:0.00000663)NODE_0001006:0.00000399)NODE_0001001:0.00000649)NODE_0000964:0.00000373)NODE_0000948:0.00000743)NODE_0000933:0.00000620)NODE_0000901:0.00000527)NODE_0000858:0.00000184)NODE_0000854:0.00000407)NODE_0000843:0.00000509)NODE_0000803:0.00000023)NODE_0000802:0.00000780)NODE_0000746:0.00000625)NODE_0000716:0.00000258)NODE_0000636:0.00000410)NODE_0000528:0.00000383)NODE_0000512:0.00000460)NODE_0000509:0.00000431)NODE_0000503:0.00000362)NODE_0000474:0.00000266)NODE_0000472:0.00000188)NODE_0000470:0.00000137)NODE_0000466:0.00000397)NODE_0000464:0.00000100)NODE_0000462:0.00000011)NODE_0000451:0.00000130)NODE_0000438:0.00000624)NODE_0000435:0.00000057)NODE_0000427:0.00000072)NODE_0000394:0.00000012)NODE_0000302:0.00000965)NODE_0000006:0.00000738)NODE_0000005:0.00002831)NODE_0000004:0.00002681)NODE_0000003:0.00009730)NODE_0000001:0.00059029)NODE_0000997:0.00000862)NODE_0000000:0.00100000;
