# Supplementary material for: Whole-genome sequencing of SARS-CoV-2 isolates from symptomatic and asymptomatic individuals in Tanzania
Source: Front Med (Lausanne). 2023 Jan 4;9:1034682. doi: 10.3389/fmed.2022.1034682 (PMC9846855; doi:10.3389/fmed.2022.1034682)
Supplement: Supplementary File 2 — A zipped folder containing json files for the time-resolved maximum likelihood phylogenies of Delta, Beta, and Eta variants that can be visualized using auspice web-based tool available at https://auspice.us/?d=tree&p=full. Sub-sampling of global reference genomes for all the variants was done from December 2019 to November 2021. The Delta variant file shows a phylogenetic tree of Delta variant combining 4 genomes from Tanzania (blue tips) and 2,591 global reference genomes (yellow). The Beta variant file shows a phylogeny of Beta variant combining 22 genomes from Tanzania (blue tips) and 1,845 global reference genomes (yellow). The Eta variant file shows a phylogeny of Eta variant combining 2 genomes from Tanzania (blue tips) and 998 global reference genomes (yellow). [file Data_Sheet_1.ZIP › kidh-trees/newick/local.tree]

(Wuhan/Hu-1/2019:0.00003432,(Wuhan/WH01/2019:0.00001468,(Kenya/C68057/2020:0.00009670,(Kenya/SS2820/2020:0.00006016,Kenya/C80960/2021:0.00028105,(Kenya/ILRI_COVC20770/2020:0.00001348,Kenya/ILRI_COVC18190/2020:0.00000256)NODE_0000053:0.00011007,(Kenya/SS2890/2020:0.00017784,(Kenya/K100750/2020:0.00004661,Kenya/C71079/2020:0.00001819,(Kenya/C71057/2020:0.00000224,(USA/MN-MDH-4004/2021:0.00002431,Kenya/ILRI_KEMRI_02_91932/2021:0.00016020)NODE_0000011:0.00023402)NODE_0000012:0.00001595)NODE_0000010:0.00003943)NODE_0000009:0.00005500,(Kenya/C71980/2020:0.00013770,Kenya/C57901/2020:0.00000000,Kenya/C73063/2020:0.00014863,Kenya/KGB20-NJ-052/2020:0.00007650,((Kenya/C70271/2020:0.00006166,(Kenya/KGB20-GW-057/2020:0.00000000,Kenya/KGB20-SE-059/2020:0.00000000)NODE_0000020:0.00002450)NODE_0000018:0.00003933,(Kenya/PM-001/2020:0.00006379,(Kenya/C67340/2020:0.00000000,Kenya/C68678/2020:0.00001093)NODE_0000043:0.00001789)NODE_0000042:0.00006343)NODE_0000013:0.00001267)NODE_0000035:0.00000333,(((Kenya/K101649/2020:0.00000280,Kenya/RUS-COV-1554/2020:0.00001373)NODE_0000024:0.00004598,(Kenya/K105354/2020:0.00001618,(Kenya/K106066/2020:0.00000539,Kenya/K106062/2020:0.00000539)NODE_0000008:0.00001516)NODE_0000025:0.00004571)NODE_0000023:0.00008941,((((Kenya/K100699/2020:0.00004694,Kenya/SS2840/2020:0.00003820)NODE_0000019:0.00001307,(Kenya/K97244/2020:0.00003594,(Kenya/K93347/2020:0.00001115,Kenya/SS2920/2021:0.00015987)NODE_0000017:0.00001823)NODE_0000026:0.00001096)NODE_0000016:0.00005426,((Kenya/ILRI_COVC19135/2020:0.00000219,Kenya/ILRI_COVC19126/2020:0.00000000)NODE_0000028:0.00003356,(Kenya/C75999/2020:0.00007163,Kenya/SS2908/2021:0.00014818)NODE_0000031:0.00004936,(Kenya/C65690/2020:0.00000000,(Kenya/C86008/2021:0.00000270,Kenya/C85986/2021:0.00000270)NODE_0000032:0.00029277)NODE_0000033:0.00002263)NODE_0000027:0.00003263)NODE_0000022:0.00000650,((Kenya/SS2813/2020:0.00000000,(Denmark/DCGC-28355/2021:0.00001534,Denmark/DCGC-28637/2021:0.00000000)NODE_0000046:0.00020767)NODE_0000037:0.00001101,((USA/TX-HMH-MCoV-36848/2020:0.00007939,(Kenya/C73519/2020:0.00000000,Kenya/C73685/2020:0.00000000)NODE_0000006:0.00004660)NODE_0000005:0.00007338,((Kenya/SS2841/2020:0.00008260,(Kenya/SS2850/2020:0.00000270,Kenya/SS2852/2020:0.00000051,(Kenya/ILRI_KEMRI_01_89767/2021:0.00000000,Kenya/ILRI_KEMRI_01_89768/2021:0.00000000)NODE_0000055:0.00013611)NODE_0000054:0.00004275)NODE_0000045:0.00000722,((Kenya/SS2940/2021:0.00013560,(Kenya/C79951/2021:0.00000539,Kenya/C79949/2021:0.00000539)NODE_0000034:0.00015432)NODE_0000050:0.00002331,((Kenya/K105440/2020:0.00005902,Kenya/ILRI_COVC19152/2020:0.00000000)NODE_0000056:0.00000556,((Kenya/RUS-COV-1895/2020:0.00004809,Kenya/K93197/2020:0.00000000)NODE_0000058:0.00001411,(Kenya/SS2988/2021:0.00024852,(Kenya/ILRI_COVC22803/2021:0.00000721,(Kenya/ILRI_KEMRI_02_93544/2021:0.00003348,Kenya/ILRI_KEMRI_02_93550/2021:0.00003348)NODE_0000048:0.00007455)NODE_0000047:0.00013172)NODE_0000059:0.00000637)NODE_0000057:0.00001768)NODE_0000052:0.00000471)NODE_0000049:0.00000743)NODE_0000044:0.00004328)NODE_0000039:0.00000906)NODE_0000036:0.00000702)NODE_0000021:0.00001523)NODE_0000029:0.00000504,(Kenya/KDH-168/2020:0.00013681,(Kenya/K99402/2020:0.00010220,Kenya/ILRI_COVC19789/2020:0.00008034,(Kenya/K96359/2020:0.00003637,Kenya/SS251/2021:0.00021579)NODE_0000096:0.00005490,(Kenya/C77560/2020:0.00014876,Kenya/K100944/2020:0.00008319)NODE_0000099:0.00002119,(Kenya/SS2851/2020:0.00007466,(Kenya/K96429/2020:0.00003540,(Kenya/C70847/2020:0.00000152,(Kenya/K106694/2020:0.00000874,Kenya/K105369/2020:0.00000000)NODE_0000104:0.00002775)NODE_0000103:0.00003606)NODE_0000067:0.00003489)NODE_0000101:0.00002098,(Kenya/ILRI_COVC18965/2020:0.00003376,Kenya/C71121/2020:0.00003158,(Kenya/SS2869/2020:0.00011257,Kenya/ILRI_COVC21332/2020:0.00002296,Kenya/SS2846/2020:0.00002077)NODE_0000075:0.00002829,(Kenya/C72214/2020:0.00002937,(Kenya/C81251/2021:0.00016663,(Kenya/C86862/2021:0.00013768,(Kenya/C88636/2021:0.00004045,Kenya/C88630/2021:0.00004045,Kenya/C88647/2021:0.00004045)NODE_0000081:0.00012791)NODE_0000080:0.00012320)NODE_0000073:0.00001589)NODE_0000078:0.00002844,(((Kenya/ILRI_COVC20768/2020:0.00000000,Kenya/ILRI_COVC20767/2020:0.00000000)NODE_0000071:0.00002957,(Australia/NSW4281/2021:0.00023678,Kenya/C78146/2020:0.00010534)NODE_0000079:0.00001604)NODE_0000077:0.00000434,(Kenya/C67285/2020:0.00000000,((Kenya/ILRI_COVC21024/2020:0.00000000,Kenya/C75829/2020:0.00001749)NODE_0000090:0.00001700,(Kenya/C75834/2020:0.00006728,(Kenya/C76695/2020:0.00000270,Kenya/C76876/2020:0.00000270)NODE_0000066:0.00006677)NODE_0000091:0.00001311)NODE_0000083:0.00001141)NODE_0000082:0.00000768)NODE_0000076:0.00000860)NODE_0000063:0.00004439,(((Kenya/Y279/2020:0.00005365,Kenya/K97031/2020:0.00008425)NODE_0000093:0.00002885,((Kenya/SS2858/2020:0.00009861,Netherlands/UT-RIVM-10369/2021:0.00015552)NODE_0000098:0.00001914,((Kenya/ILRI_COVC19790/2020:0.00000000,Kenya/C73158/2020:0.00002842)NODE_0000085:0.00001176,(Kenya/C80070/2021:0.00013899,(Tanzania/KIDH-01B06/2021:0.00004217,((Germany/NW-RKI-I-024087/2021:0.00000000,Germany/NW-RKI-I-024228/2021:0.00000658)NODE_0000089:0.00007268,(Germany/NW-RKI-I-030108/2021:0.00000021,Germany/NW-RKI-I-047076/2021:0.00003089)NODE_0000105:0.00008782)NODE_0000088:0.00001990)NODE_0000087:0.00010558)NODE_0000086:0.00003463)NODE_0000084:0.00001420)NODE_0000097:0.00001064)NODE_0000095:0.00002761,(Kenya/ILRI_COVC20899/2020:0.00004778,Kenya/C67286/2020:0.00001718,(Kenya/SS2901/2021:0.00014063,(Kenya/C79172/2021:0.00004548,(Kenya/C79176/2021:0.00000696,Kenya/C79164/2021:0.00000696)NODE_0000119:0.00003852,(Kenya/C79171/2021:0.00000270,Kenya/C79163/2021:0.00000270)NODE_0000110:0.00004278)NODE_0000116:0.00009515)NODE_0000115:0.00002959,(Kenya/C87497/2021:0.00031674,((Kenya/ILRI_COVC19911/2020:0.00000000,Kenya/OSBP-BUS-34323/2021:0.00020788)NODE_0000117:0.00000616,(Kenya/SS2937/2021:0.00011854,(Japan/IC-0462/2020:0.00002430,USA/TX-CDC-LC0008329/2021:0.00008998)NODE_0000113:0.00006143)NODE_0000112:0.00001880)NODE_0000114:0.00002160)NODE_0000111:0.00000691,(Kenya/C69852/2020:0.00001616,Kenya/C69866/2020:0.00001616,(Kenya/C69847/2020:0.00000000,Kenya/C69857/2020:0.00000000)NODE_0000129:0.00001616,((Kenya/C69843/2020:0.00000513,(Kenya/C69865/2020:0.00000000,Kenya/C69855/2020:0.00000000)NODE_0000124:0.00000513)NODE_0000123:0.00000853,((Kenya/C69846/2020:0.00000000,Kenya/C69864/2020:0.00000000)NODE_0000126:0.00000573,(Kenya/C69841/2020:0.00000000,Kenya/C69839/2020:0.00000000)NODE_0000127:0.00000573)NODE_0000125:0.00000793)NODE_0000122:0.00000250)NODE_0000120:0.00001413)NODE_0000106:0.00002735)NODE_0000094:0.00001613)NODE_0000062:0.00002587)NODE_0000061:0.00001079)NODE_0000002:0.00000156)NODE_0000001:0.00058687)NODE_0000130:0.00000868)NODE_0000000:0.00100000;
